# Supplementary material for: Generation and Analysis of the Expressed Sequence Tags from the Mycelium of Ganoderma lucidum
Source: PLoS One. 2013 May 2;8(5):e61127. doi: 10.1371/journal.pone.0061127 (PMC3642047; doi:10.1371/journal.pone.0061127)
Supplement: File S2 — ESTGenes that are not predicted by GeneMark-ES. (XLSX) [file pone.0061127.s002.xlsx]

## Sheet: 工作表1
"*" in SUPPORTING EST field means significant over-representation in one of the libraries
monokaryon: the cDNA library was derived from the GL monokaryotic strain, 37180. All the other libraries were derived from the GL dikaryotic strain, 36123.
GENE_ID	SYMBOL	E_VALUE	DESCRIPTION	SYNONYMS	CONTIG	SUPPORTING EST	SPLICED EST	5TH DAY	14TH DAY	18TH DAY	18TH DAY	30TH DAY	GENE ONTOLOGY	FUNCTIONAL CATEGORY (MIPS)
YMGLESTG54693		N/A			Ensembl view	34	14	0	2	19	7	6
YMGLESTG48194		N/A			Ensembl view	19	19	2	4	0	13	0
YMGLESTG50207		N/A			Ensembl view	19	16	2	6	0	10	1
YMGLESTG47286	MT2	7e-09	SubName: Full=Metallothionein;		Ensembl view	11	11	0	0	3	8	0
YMGLESTG48483		N/A			Ensembl view	10	7	0	0	7	2	1
YMGLESTG52444		2e-93	SubName: Full=Predicted protein;		Ensembl view	8	6	1	0	5	2	0
YMGLESTG46994		1e-61	SubName: Full=Predicted protein;		Ensembl view	7	6	0	4	1	0	2
YMGLESTG48314		N/A			Ensembl view	7	6	0	0	4	3	0
YMGLESTG48324		N/A			Ensembl view	7	3	0	0	5	0	2
YMGLESTG50206	GIS2	1e-38	RecName: Full=Zinc finger protein GIS2;		Ensembl view	6	6	0	0	0	4	2	GO:0005737, GO:0042802, GO:0003676,GO:0008270, GO:0023034	transcriptional control
YMGLESTG54004		N/A			Ensembl view	6	6	0	0	0	6	0
YMGLESTG54531		N/A			Ensembl view	6	5	0	3	2	1	0
YMGLESTG54532		N/A			Ensembl view	6	5	0	3	2	1	0
YMGLESTG47147		2e-06	SubName: Full=Putative uncharacterized protein;		Ensembl view	5	5	0	1	0	4	0
YMGLESTG48142		N/A			Ensembl view	5	5	0	0	0	0	5
YMGLESTG51714		N/A			Ensembl view	5	1	0	0	5	0	0
YMGLESTG52076		N/A			Ensembl view	5	1	0	0	0	0	5
YMGLESTG52294		1e-12	SubName: Full=Putative uncharacterized protein;		Ensembl view	5	5	0	2	0	3	0
YMGLESTG52779		N/A			Ensembl view	5	5	0	4	1	0	0
YMGLESTG53024	ubc7	2e-56	RecName: Full=Ubiquitin-conjugating enzyme E2-18 kDa; EC=6.3.2.19; AltName: Full=Ubiquitin-protein ligase; AltName: Full=Ubiquitin carrier protein;		Ensembl view	5	5	1	1	0	3	0	GO:0005829, GO:0005634, GO:0005524,GO:0004842, GO:0030466, GO:0030433,GO:0010620, GO:0051246	regulation of amino acid metabolism
YMGLESTG53634		1e-20	SubName: Full=Predicted protein;		Ensembl view	5	5	0	2	3	0	0
YMGLESTG54533		N/A			Ensembl view	5	5	0	0	0	5	0
YMGLESTG55062	KSH1	4e-17	RecName: Full=Protein kish; Flags: Precursor;		Ensembl view	5	5	0	1	2	0	2	GO:0005576, GO:0005794
YMGLESTG46841		4e-05	SubName: Full=Proteophosphoglycan ppg4;		Ensembl view	4	3	0	0	2	0	2
YMGLESTG46967		1e-05	SubName: Full=Predicted protein;		Ensembl view	4	3	0	1	1	1	1
YMGLESTG47828		N/A			Ensembl view	4	3	0	0	2	2	0
YMGLESTG48416		N/A			Ensembl view	4	1	0	0	0	0	4
YMGLESTG48948		6e-05	RecName: Full=Uncharacterized protein YBL029C-A;		Ensembl view	4	2	0	0	0	4	0	GO:0005886, GO:0001950, GO:0005515
YMGLESTG49422		N/A			Ensembl view	4	3	2	0	1	1	0
YMGLESTG51060		N/A			Ensembl view	4	1	0	0	4	0	0
YMGLESTG51117		N/A			Ensembl view	4	4	0	1	0	3	0
YMGLESTG51251	HSP78	3e-11	RecName: Full=Heat shock protein 78, mitochondrial; Flags: Precursor;		Ensembl view	4	4	0	0	1	3	0	GO:0005759, GO:0005524, GO:0017111,GO:0006950	phosphate metabolism
YMGLESTG51335		N/A			Ensembl view	4	4	0	0	1	2	1
YMGLESTG51847		5e-19	RecName: Full=Uncharacterized protein C24H6.02c;		Ensembl view	4	4	0	1	3	0	0	GO:0005744, GO:0046872, GO:0051082
YMGLESTG51881		N/A			Ensembl view	4	2	0	0	1	3	0
YMGLESTG51895		6e-15	SubName: Full=Predicted protein;		Ensembl view	4	4	0	0	4	0	0
YMGLESTG52177		N/A			Ensembl view	4	4	0	1	1	2	0
YMGLESTG53212		N/A			Ensembl view	4	3	0	2	1	1	0
YMGLESTG46833		N/A			Ensembl view	3	3	0	0	2	0	1
YMGLESTG47552		N/A			Ensembl view	3	3	0	0	1	2	0
YMGLESTG48285		N/A			Ensembl view	3	3	0	3	0	0	0
YMGLESTG49609	rpl29	1e-13	RecName: Full=60S ribosomal protein L29; AltName: Full=L43;		Ensembl view	3	2	0	0	0	3	0	GO:0005829, GO:0005730, GO:0005840,GO:0003735, GO:0006412	ribosomal proteins
YMGLESTG49670		1e-10	SubName: Full=Predicted protein;		Ensembl view	3	2	0	2	1	0	0
YMGLESTG49951	vps24	3e-20	RecName: Full=Vacuolar protein sorting-associated protein 24;		Ensembl view	3	3	1	1	1	0	0	GO:0012505, GO:0010008, GO:0043328	protein targeting, sorting and translocation
YMGLESTG50267		1e-07	SubName: Full=Predicted protein;		Ensembl view	3	3	0	1	1	1	0	GO:0003676, GO:0000166
YMGLESTG50288		N/A			Ensembl view	3	3	1	0	0	2	0
YMGLESTG50398		N/A			Ensembl view	3	3	0	0	1	2	0
YMGLESTG50789		8e-28	SubName: Full=Predicted protein;		Ensembl view	3	3	0	1	1	1	0
YMGLESTG51029		N/A			Ensembl view	3	3	0	0	0	3	0
YMGLESTG51241		N/A			Ensembl view	3	3	1	1	0	0	1
YMGLESTG51248		N/A			Ensembl view	3	3	0	0	3	0	0
YMGLESTG51954		N/A			Ensembl view	3	3	0	0	0	2	1
YMGLESTG52190		N/A			Ensembl view	3	1	0	0	1	1	1
YMGLESTG52204	Lyrm5	4e-13	RecName: Full=LYR motif-containing protein 5; AltName: Full=Growth hormone-inducible soluble protein;		Ensembl view	3	3	0	2	0	1	0	GO:0005739
YMGLESTG52233		N/A			Ensembl view	3	3	0	1	0	2	0
YMGLESTG52375		N/A			Ensembl view	3	3	0	2	0	1	0
YMGLESTG52688		N/A			Ensembl view	3	1	0	0	0	1	2
YMGLESTG52924		N/A			Ensembl view	3	3	0	3	0	0	0
YMGLESTG53249		N/A			Ensembl view	3	3	0	0	3	0	0
YMGLESTG53695		4e-47	SubName: Full=Predicted protein;		Ensembl view	3	2	0	0	0	2	1
YMGLESTG53709		4e-41	SubName: Full=Predicted protein;		Ensembl view	3	3	0	1	1	0	1
YMGLESTG54804		N/A			Ensembl view	3	3	0	1	0	0	2
YMGLESTG55008		N/A			Ensembl view	3	3	0	2	0	1	0
YMGLESTG55076		N/A			Ensembl view	3	3	0	0	0	3	0
YMGLESTG55450		9e-11	SubName: Full=Predicted protein;		Ensembl view	3	3	0	0	0	3	0
YMGLESTG46859		N/A			Ensembl view	2	2	0	0	2	0	0
YMGLESTG46900		N/A			Ensembl view	2	2	0	0	0	2	0
YMGLESTG46955		N/A			Ensembl view	2	2	0	0	0	2	0
YMGLESTG47016		5e-06	RecName: Full=Uncharacterized protein PB18E9.04c; Flags: Precursor;		Ensembl view	2	2	0	0	1	0	1	GO:0009986, GO:0005576	C-compound and carbohydrate metabolism
YMGLESTG47025		N/A			Ensembl view	2	2	0	1	0	1	0
YMGLESTG47072		4e-18	SubName: Full=Putative uncharacterized protein;		Ensembl view	2	2	2	0	0	0	0
YMGLESTG47075		N/A			Ensembl view	2	1	1	0	0	0	1
YMGLESTG47117		5e-40	SubName: Full=Predicted protein;		Ensembl view	2	2	0	0	1	1	0	GO:0008168, GO:0006412
YMGLESTG47139		8e-05	SubName: Full=Putative uncharacterized protein;		Ensembl view	2	2	0	0	2	0	0
YMGLESTG47600		5e-07	RecName: Full=Uncharacterized protein DDB_G0275933;		Ensembl view	2	2	0	0	0	2	0
YMGLESTG47837		8e-57	SubName: Full=Putative uncharacterized protein;		Ensembl view	2	2	0	0	1	0	1
YMGLESTG47910		N/A			Ensembl view	2	2	2	0	0	0	0
YMGLESTG47993		N/A			Ensembl view	2	2	0	1	0	1	0
YMGLESTG48018		N/A			Ensembl view	2	2	2	0	0	0	0
YMGLESTG48121		8e-08	SubName: Full=Predicted protein;		Ensembl view	2	2	0	1	0	0	1
YMGLESTG48184		3e-09	SubName: Full=Predicted protein;		Ensembl view	2	2	0	1	1	0	0
YMGLESTG48264		N/A			Ensembl view	2	1	0	0	2	0	0
YMGLESTG48268		N/A			Ensembl view	2	2	0	0	1	0	1
YMGLESTG48330		N/A			Ensembl view	2	2	2	0	0	0	0
YMGLESTG48347		N/A			Ensembl view	2	2	0	0	1	0	1
YMGLESTG48348		N/A			Ensembl view	2	1	0	0	1	0	1
YMGLESTG48358		N/A			Ensembl view	2	1	0	0	1	1	0
YMGLESTG48361		N/A			Ensembl view	2	2	0	1	1	0	0
YMGLESTG48464		N/A			Ensembl view	2	2	0	0	1	0	1
YMGLESTG48499	CWC24	6e-05	RecName: Full=Pre-mRNA-splicing factor CWC24;		Ensembl view	2	2	0	2	0	0	0	GO:0005681, GO:0003677, GO:0005515,GO:0008270, GO:0006397, GO:0008380
YMGLESTG48869		N/A			Ensembl view	2	1	0	0	2	0	0
YMGLESTG48955	MRPL49	7e-05	RecName: Full=39S ribosomal protein L49, mitochondrial; Short=L49mt; Short=MRP-L49;		Ensembl view	2	2	0	0	1	1	0	GO:0005739, GO:0005840, GO:0003735,GO:0006412
YMGLESTG49101		4e-05	SubName: Full=Putative uncharacterized protein; Flags: Precursor;		Ensembl view	2	2	0	1	0	1	0
YMGLESTG49149		3e-13	SubName: Full=Putative uncharacterized protein;		Ensembl view	2	2	0	2	0	0	0
YMGLESTG49364		1e-06	SubName: Full=Predicted protein;		Ensembl view	2	2	0	1	1	0	0
YMGLESTG49365		3e-06	SubName: Full=Predicted protein;		Ensembl view	2	2	0	0	0	0	2
YMGLESTG49376		N/A			Ensembl view	2	2	0	0	2	0	0
YMGLESTG49400		N/A			Ensembl view	2	2	0	0	0	0	2
YMGLESTG49408		N/A			Ensembl view	2	2	0	0	1	0	1
YMGLESTG49671		N/A			Ensembl view	2	2	0	0	0	0	2
YMGLESTG49696		N/A			Ensembl view	2	2	0	0	1	1	0
YMGLESTG49870	YOS1	1e-16	RecName: Full=Protein transport protein YOS1; AltName: Full=YIP one suppressor protein 1;		Ensembl view	2	2	0	0	0	1	1	GO:0005789, GO:0030134, GO:0030173,GO:0006888, GO:0015031	vesicular transport (Golgi network, etc.)
YMGLESTG49969		6e-20	RecName: Full=Uncharacterized WD repeat-containing protein C609.03;		Ensembl view	2	2	0	0	2	0	0	GO:0005829, GO:0043234	ER to Golgi transport
YMGLESTG50032		6e-22	SubName: Full=Predicted protein;		Ensembl view	2	2	0	0	2	0	0
YMGLESTG50073		4e-26	SubName: Full=Predicted protein;		Ensembl view	2	2	0	0	2	0	0
YMGLESTG50242	LSM2	2e-28	RecName: Full=U6 snRNA-associated Sm-like protein LSm2; AltName: Full=Small nuclear ribonucleoprotein D homolog SNP3;	SMX5, SNP3	Ensembl view	2	2	0	1	1	0	0	GO:0000932, GO:0005730, GO:0005732,GO:0005688, GO:0005515, GO:0003723,GO:0000398, GO:0000956, GO:0006364,GO:0008033	splicing
YMGLESTG50287		N/A			Ensembl view	2	2	1	0	0	1	0
YMGLESTG50293		N/A			Ensembl view	2	2	0	1	0	1	0
YMGLESTG50301		N/A			Ensembl view	2	2	0	0	1	1	0
YMGLESTG50385		N/A			Ensembl view	2	2	0	2	0	0	0
YMGLESTG50387		N/A			Ensembl view	2	2	0	1	0	0	1
YMGLESTG50393		N/A			Ensembl view	2	2	0	0	2	0	0
YMGLESTG50396		N/A			Ensembl view	2	2	0	0	2	0	0
YMGLESTG50402		N/A			Ensembl view	2	2	0	0	2	0	0
YMGLESTG50417		N/A			Ensembl view	2	1	1	0	0	1	0
YMGLESTG50539		4e-07	SubName: Full=Putative uncharacterized protein;		Ensembl view	2	2	1	1	0	0	0
YMGLESTG50700		N/A			Ensembl view	2	2	0	0	0	2	0
YMGLESTG50995		N/A			Ensembl view	2	2	0	0	2	0	0
YMGLESTG51124		N/A			Ensembl view	2	1	0	0	1	0	1
YMGLESTG51129		N/A			Ensembl view	2	2	0	0	0	2	0
YMGLESTG51146		4e-05	SubName: Full=Predicted protein;		Ensembl view	2	1	0	1	1	0	0
YMGLESTG51161		N/A			Ensembl view	2	2	2	0	0	0	0
YMGLESTG51259		N/A			Ensembl view	2	2	0	0	0	1	1
YMGLESTG51263		N/A			Ensembl view	2	2	0	0	1	1	0
YMGLESTG51309		N/A			Ensembl view	2	1	0	0	0	1	1
YMGLESTG51382		N/A			Ensembl view	2	2	0	1	1	0	0
YMGLESTG51408		N/A			Ensembl view	2	2	0	0	0	2	0
YMGLESTG51443		N/A			Ensembl view	2	2	0	1	1	0	0
YMGLESTG51496		N/A			Ensembl view	2	2	0	0	1	0	1
YMGLESTG51538		N/A			Ensembl view	2	2	0	0	0	2	0
YMGLESTG51887		1e-06	SubName: Full=Predicted protein;		Ensembl view	2	2	0	0	0	2	0
YMGLESTG51899		N/A			Ensembl view	2	2	0	0	1	1	0
YMGLESTG51912		N/A			Ensembl view	2	2	0	1	1	0	0
YMGLESTG51953		N/A			Ensembl view	2	2	0	0	0	0	2
YMGLESTG51972		N/A			Ensembl view	2	2	0	2	0	0	0
YMGLESTG52037		N/A			Ensembl view	2	2	0	0	0	2	0
YMGLESTG52159		N/A			Ensembl view	2	2	0	1	0	1	0
YMGLESTG52349		N/A			Ensembl view	2	2	0	0	1	0	1
YMGLESTG52354		N/A			Ensembl view	2	2	0	2	0	0	0
YMGLESTG52419		N/A			Ensembl view	2	2	0	0	1	1	0
YMGLESTG52432		3e-13	SubName: Full=Dolichol kinase;		Ensembl view	2	2	0	0	0	0	2
YMGLESTG52612		N/A			Ensembl view	2	2	0	2	0	0	0
YMGLESTG52618		N/A			Ensembl view	2	2	0	0	0	0	2
YMGLESTG52671		N/A			Ensembl view	2	2	0	1	1	0	0
YMGLESTG52957		N/A			Ensembl view	2	2	0	0	0	2	0
YMGLESTG53310		N/A			Ensembl view	2	2	0	0	2	0	0
YMGLESTG53317		N/A			Ensembl view	2	2	0	0	2	0	0
YMGLESTG53368		N/A			Ensembl view	2	1	1	1	0	0	0
YMGLESTG53508		N/A			Ensembl view	2	2	0	2	0	0	0
YMGLESTG53734		N/A			Ensembl view	2	2	0	0	1	1	0
YMGLESTG53846		N/A			Ensembl view	2	2	0	0	2	0	0
YMGLESTG53896		N/A			Ensembl view	2	2	0	1	0	0	1
YMGLESTG53988		4e-15	SubName: Full=Predicted protein;		Ensembl view	2	2	0	0	0	0	2
YMGLESTG54007		N/A			Ensembl view	2	2	0	0	0	2	0
YMGLESTG54106		N/A			Ensembl view	2	1	0	0	2	0	0
YMGLESTG54111		N/A			Ensembl view	2	2	0	0	2	0	0
YMGLESTG54128		N/A			Ensembl view	2	2	0	1	0	0	1
YMGLESTG54149		8e-35	SubName: Full=Predicted protein;		Ensembl view	2	2	1	0	0	1	0
YMGLESTG54222		N/A			Ensembl view	2	2	0	0	0	2	0
YMGLESTG54324		N/A			Ensembl view	2	2	0	0	0	0	2
YMGLESTG54345		N/A			Ensembl view	2	2	0	0	0	2	0
YMGLESTG54679		N/A			Ensembl view	2	2	0	0	1	1	0
YMGLESTG54741		N/A			Ensembl view	2	2	0	1	0	0	1
YMGLESTG54770		N/A			Ensembl view	2	2	0	0	2	0	0
YMGLESTG54791		N/A			Ensembl view	2	2	0	0	2	0	0		DNA conformation modification (e.g. chromatin)
YMGLESTG54792		N/A			Ensembl view	2	2	0	0	0	2	0
YMGLESTG54940		N/A			Ensembl view	2	2	0	0	0	2	0
YMGLESTG55004		N/A			Ensembl view	2	2	0	2	0	0	0
YMGLESTG55009		N/A			Ensembl view	2	2	0	0	0	2	0
YMGLESTG55044		N/A			Ensembl view	2	1	0	2	0	0	0
YMGLESTG55100		N/A			Ensembl view	2	2	0	0	2	0	0
YMGLESTG55155		N/A			Ensembl view	2	2	1	0	0	1	0
YMGLESTG55486		3e-15	SubName: Full=Serine-threonine rich protein, putative;		Ensembl view	2	1	0	0	0	2	0
YMGLESTG55516		N/A			Ensembl view	2	2	0	0	0	2	0
YMGLESTG55521		1e-10	SubName: Full=Predicted protein;		Ensembl view	2	1	0	0	0	2	0	GO:0046983
YMGLESTG55625		1e-05	SubName: Full=Putative uncharacterized protein;		Ensembl view	2	1	0	0	0	2	0
YMGLESTG46803		N/A			Ensembl view	1	1	0	0	0	0	1
YMGLESTG46804	rpb10	9e-25	RecName: Full=DNA-directed RNA polymerases I, II, and III subunit RPABC5; Short=RNA polymerases I, II, and III subunit ABC5; AltName: Full=DNA-directed RNA polymerases I, II, and III 8.3 kDa polypeptide; AltName: Full=ABC10-beta; AltName: Full=RPC8;		Ensembl view	1	1	0	1	0	0	0	GO:0005829, GO:0005736, GO:0016591,GO:0005666, GO:0003677, GO:0003899,GO:0005515, GO:0008270, GO:0045449,GO:0006360, GO:0006366, GO:0006383	rRNA synthesis
YMGLESTG46810		N/A			Ensembl view	1	1	0	0	0	1	0
YMGLESTG46818		N/A			Ensembl view	1	1	0	0	0	0	1
YMGLESTG46823		N/A			Ensembl view	1	1	0	0	1	0	0
YMGLESTG46914		N/A			Ensembl view	1	1	0	1	0	0	0
YMGLESTG46925		N/A			Ensembl view	1	1	0	0	1	0	0
YMGLESTG46969		4e-26	RecName: Full=Uncharacterized ARM-like repeat-containing protein C1703.03c;		Ensembl view	1	1	0	1	0	0	0	GO:0005829, GO:0005634, GO:0043234,GO:0005488
YMGLESTG46986		N/A			Ensembl view	1	1	0	1	0	0	0
YMGLESTG47002		N/A			Ensembl view	1	1	0	0	1	0	0
YMGLESTG47009		N/A			Ensembl view	1	1	0	0	1	0	0
YMGLESTG47012		N/A			Ensembl view	1	1	0	1	0	0	0
YMGLESTG47041		N/A			Ensembl view	1	1	0	0	1	0	0
YMGLESTG47070		8e-16	SubName: Full=Putative uncharacterized protein;		Ensembl view	1	1	0	0	0	1	0
YMGLESTG47104		N/A			Ensembl view	1	1	0	0	0	1	0
YMGLESTG47126		4e-05	SubName: Full=Predicted protein;		Ensembl view	1	1	0	0	1	0	0
YMGLESTG47140		N/A			Ensembl view	1	1	0	0	1	0	0
YMGLESTG47193		N/A			Ensembl view	1	1	1	0	0	0	0
YMGLESTG47204		7e-30	SubName: Full=Putative uncharacterized protein;		Ensembl view	1	1	0	1	0	0	0
YMGLESTG47278		3e-40	SubName: Full=Putative uncharacterized protein;		Ensembl view	1	1	0	0	0	0	1
YMGLESTG47386		7e-13	RecName: Full=Uncharacterized protein C737.03c;		Ensembl view	1	1	0	0	1	0	0	GO:0005639, GO:0034992, GO:0051313,GO:0034994
YMGLESTG47402	RET1	1e-06	RecName: Full=Coatomer subunit alpha; AltName: Full=Alpha-coat protein; Short=Alpha-COP;	COP1, SEC33, PDS2, RPC128, RPC2	Ensembl view	1	1	0	0	0	1	0	GO:0030126, GO:0005515, GO:0005198,GO:0006888, GO:0006886, GO:0006890	CLASSIFICATION NOT YET CLEAR-CUT
YMGLESTG47481		4e-07	RecName: Full=Uncharacterized WD repeat-containing protein C18.15;		Ensembl view	1	1	0	0	0	0	1	GO:0005829, GO:0005634, GO:0043234
YMGLESTG47536		N/A			Ensembl view	1	1	0	1	0	0	0
YMGLESTG47624		1e-24	RecName: Full=Asparagine synthetase domain-containing protein C4F6.11c;		Ensembl view	1	1	0	0	0	0	1	GO:0005829, GO:0005634, GO:0004066,GO:0006529, GO:0006531, GO:0006541	amino acid metabolism
YMGLESTG47657		2e-29	RecName: Full=Probable peptidyl-tRNA hydrolase 2; Short=PTH 2; EC=3.1.1.29;		Ensembl view	1	1	0	0	1	0	0	GO:0005739, GO:0004045, GO:0032543	translation termination
YMGLESTG47754	mtq2	2e-28	RecName: Full=eRF1 methyltransferase catalytic subunit mtq2; Short=eRF1 MTase catalytic subunit mtq2; EC=2.1.1.-; AltName: Full=N(5)-glutamine methyltransferase catalytic subunit mtq2;		Ensembl view	1	1	0	1	0	0	0	GO:0005829, GO:0005634, GO:0008168,GO:0003676, GO:0032259	protein modification
YMGLESTG47891		N/A			Ensembl view	1	1	0	0	0	1	0
YMGLESTG47902		N/A			Ensembl view	1	1	0	1	0	0	0
YMGLESTG47913		N/A			Ensembl view	1	1	0	0	0	1	0
YMGLESTG47927		N/A			Ensembl view	1	1	0	0	0	0	1
YMGLESTG47936		N/A			Ensembl view	1	1	0	0	0	1	0
YMGLESTG47956		N/A			Ensembl view	1	1	0	1	0	0	0
YMGLESTG47969		N/A			Ensembl view	1	1	0	0	1	0	0
YMGLESTG47989		N/A			Ensembl view	1	1	0	0	0	0	1
YMGLESTG48022	MDJ1	6e-14	RecName: Full=DnaJ homolog 1, mitochondrial; Flags: Precursor;		Ensembl view	1	1	0	1	0	0	0	GO:0031314, GO:0005759, GO:0005524,GO:0001671, GO:0031072, GO:0046872,GO:0051082, GO:0006458, GO:0006515,GO:0000002, GO:0042026, GO:0009408	protein folding and stabilization
YMGLESTG48027		7e-12	RecName: Full=Putative fumarate reductase; AltName: Full=NADH; EC=1.3.1.6; AltName: Full=NADH-dependent fumarate reductase; AltName: Full=FAD-dependent oxidoreductase FRDS;		Ensembl view	1	1	0	0	1	0	0	GO:0005829, GO:0005739, GO:0005634,GO:0009055, GO:0016156, GO:0000104,GO:0055114	C-compound and carbohydrate metabolism
YMGLESTG48048		N/A			Ensembl view	1	1	0	0	1	0	0
YMGLESTG48072		N/A			Ensembl view	1	1	0	0	1	0	0
YMGLESTG48087		N/A			Ensembl view	1	1	0	0	0	0	1
YMGLESTG48096		N/A			Ensembl view	1	1	0	0	1	0	0
YMGLESTG48249		N/A			Ensembl view	1	1	0	0	0	1	0
YMGLESTG48263		N/A			Ensembl view	1	1	0	0	0	0	1
YMGLESTG48271		N/A			Ensembl view	1	1	0	0	0	0	1
YMGLESTG48290		N/A			Ensembl view	1	1	0	0	0	1	0
YMGLESTG48346		N/A			Ensembl view	1	1	0	1	0	0	0
YMGLESTG48350		7e-06	RecName: Full=UPF0471 protein C1orf63 homolog;		Ensembl view	1	1	0	0	0	0	1
YMGLESTG48391		N/A			Ensembl view	1	1	0	0	0	0	1
YMGLESTG48406		N/A			Ensembl view	1	1	0	0	0	1	0
YMGLESTG48418		N/A			Ensembl view	1	1	0	0	0	0	1
YMGLESTG48427		N/A			Ensembl view	1	1	0	0	1	0	0
YMGLESTG48451		N/A			Ensembl view	1	1	0	0	1	0	0
YMGLESTG48456		N/A			Ensembl view	1	1	0	1	0	0	0
YMGLESTG48488		N/A			Ensembl view	1	1	0	1	0	0	0
YMGLESTG48546		N/A			Ensembl view	1	1	0	0	1	0	0
YMGLESTG48560		N/A			Ensembl view	1	1	0	1	0	0	0
YMGLESTG48613		N/A			Ensembl view	1	1	0	0	0	0	1
YMGLESTG48696	SOG2	2e-11	RecName: Full=Leucine-rich repeat-containing protein SOG2;		Ensembl view	1	1	0	0	1	0	0	GO:0005933, GO:0005737, GO:0000131,GO:0043332, GO:0005515, GO:0007118,GO:0007049, GO:0000920, GO:0007165	directional cell growth (morphogenesis)
YMGLESTG48729		2e-08	SubName: Full=Predicted protein;		Ensembl view	1	1	0	0	0	0	1
YMGLESTG48790	mtr3	2e-39	RecName: Full=Exosome complex component mtr3;		Ensembl view	1	1	0	0	0	1	0	GO:0005829, GO:0000178, GO:0005730,GO:0000175, GO:0003723, GO:0006364	RNA degradation
YMGLESTG48802		N/A			Ensembl view	1	1	0	0	0	0	1
YMGLESTG49004		N/A			Ensembl view	1	1	0	1	0	0	0
YMGLESTG49027		N/A			Ensembl view	1	1	0	0	0	1	0
YMGLESTG49050		N/A			Ensembl view	1	1	1	0	0	0	0
YMGLESTG49052		7e-10	RecName: Full=Coiled-coil-helix-coiled-coil-helix domain-containing protein YBL059C-A;		Ensembl view	1	1	0	1	0	0	0	GO:0005758, GO:0005634, GO:0005515,GO:0033108
YMGLESTG49108		N/A			Ensembl view	1	1	0	0	0	1	0
YMGLESTG49178	ago1	1e-14	RecName: Full=Protein argonaute; AltName: Full=Eukaryotic translation initiation factor 2C 2-like protein ago1; AltName: Full=Protein slicer; AltName: Full=PAZ Piwi domain protein ago1; AltName: Full=Cell cycle control protein ago1; AltName: Full=RNA interference pathway protein ago1;		Ensembl view	1	1	0	0	1	0	0	GO:0033167, GO:0005721, GO:0005829,GO:0031934, GO:0005724, GO:0030958,GO:0003676, GO:0005515, GO:0007049,GO:0030702, GO:0031048, GO:0007059,GO:0033168, GO:0010553, GO:0090052,GO:0051570, GO:0006808
YMGLESTG49258		N/A			Ensembl view	1	1	1	0	0	0	0
YMGLESTG49262		N/A			Ensembl view	1	1	0	0	0	0	1
YMGLESTG49316		N/A			Ensembl view	1	1	0	0	0	0	1
YMGLESTG49335		N/A			Ensembl view	1	1	0	0	1	0	0
YMGLESTG49401		N/A			Ensembl view	1	1	0	1	0	0	0
YMGLESTG49415		N/A			Ensembl view	1	1	0	0	0	1	0
YMGLESTG49421		8e-05	SubName: Full=Putative arginine/serine-rich protein;		Ensembl view	1	1	0	0	1	0	0	GO:0003676, GO:0000166
YMGLESTG49424		N/A			Ensembl view	1	1	0	0	0	0	1
YMGLESTG49431		N/A			Ensembl view	1	1	0	0	1	0	0
YMGLESTG49441		N/A			Ensembl view	1	1	0	0	0	0	1
YMGLESTG49474		N/A			Ensembl view	1	1	1	0	0	0	0
YMGLESTG49479		N/A			Ensembl view	1	1	0	0	0	1	0
YMGLESTG49489	ndufb7	5e-12	RecName: Full=NADH dehydrogenase [ubiquinone] 1 beta subcomplex subunit 7;		Ensembl view	1	1	0	0	0	1	0	GO:0005743, GO:0070469, GO:0008137,GO:0022900, GO:0006810
YMGLESTG49572		N/A			Ensembl view	1	1	0	0	0	1	0
YMGLESTG49577		N/A			Ensembl view	1	1	0	0	0	1	0
YMGLESTG49580		N/A			Ensembl view	1	1	0	0	0	1	0
YMGLESTG49654		6e-15	SubName: Full=Predicted protein;		Ensembl view	1	1	0	0	1	0	0	GO:0005525, GO:0003924
YMGLESTG49758		N/A			Ensembl view	1	1	0	0	0	1	0
YMGLESTG49849		6e-08	SubName: Full=Predicted protein;		Ensembl view	1	1	0	1	0	0	0
YMGLESTG49898		2e-08	RecName: Full=UPF0428 protein CXorf56 homolog;		Ensembl view	1	1	0	0	0	1	0
YMGLESTG50088	SVP26	8e-33	RecName: Full=Protein SVP26; AltName: Full=Sed5 compartment vesicle protein of 26 kDa;	ERV26	Ensembl view	1	1	0	0	1	0	0	GO:0030134, GO:0030176, GO:0030173,GO:0005515, GO:0006888, GO:0031505,GO:0006496, GO:0045053	protein targeting, sorting and translocation
YMGLESTG50106		N/A			Ensembl view	1	1	0	0	1	0	0
YMGLESTG50139		N/A			Ensembl view	1	1	0	1	0	0	0
YMGLESTG50172	ucp14	7e-23	RecName: Full=UBA domain-containing protein 14;		Ensembl view	1	1	0	0	1	0	0	GO:0016021
YMGLESTG50205		N/A			Ensembl view	1	1	0	0	0	1	0
YMGLESTG50324		2e-10	SubName: Full=Predicted protein;		Ensembl view	1	1	0	0	1	0	0
YMGLESTG50334		N/A			Ensembl view	1	1	0	1	0	0	0
YMGLESTG50338		N/A			Ensembl view	1	1	0	0	1	0	0
YMGLESTG50368		N/A			Ensembl view	1	1	0	0	1	0	0
YMGLESTG50412		N/A			Ensembl view	1	1	0	0	1	0	0
YMGLESTG50423		N/A			Ensembl view	1	1	0	0	0	0	1
YMGLESTG50441	JID1	4e-07	RecName: Full=J domain-containing protein 1;		Ensembl view	1	1	0	0	0	1	0	GO:0016021, GO:0031966, GO:0031072	protein folding and stabilization
YMGLESTG50466		N/A			Ensembl view	1	1	0	1	0	0	0
YMGLESTG50511		N/A			Ensembl view	1	1	0	1	0	0	0
YMGLESTG50525		N/A			Ensembl view	1	1	0	1	0	0	0
YMGLESTG50527		2e-11	SubName: Full=Predicted protein;		Ensembl view	1	1	0	0	0	1	0	GO:0016758, GO:0008152
YMGLESTG50594		N/A			Ensembl view	1	1	0	0	1	0	0
YMGLESTG50647		N/A			Ensembl view	1	1	0	1	0	0	0
YMGLESTG50743		N/A			Ensembl view	1	1	0	0	0	0	1
YMGLESTG50773		N/A			Ensembl view	1	1	0	1	0	0	0
YMGLESTG50855		N/A			Ensembl view	1	1	0	0	1	0	0
YMGLESTG50860		2e-06	RecName: Full=Uncharacterized zinc-finger protein C4F10.19c;		Ensembl view	1	1	0	0	0	1	0	GO:0005829, GO:0005634, GO:0046872
YMGLESTG50869		N/A			Ensembl view	1	1	0	0	1	0	0
YMGLESTG50925		N/A			Ensembl view	1	1	0	0	1	0	0
YMGLESTG50957		6e-16	SubName: Full=Predicted protein;		Ensembl view	1	1	0	1	0	0	0	GO:0005739, GO:0008137	electron transport and membrane-associated energy conservation
YMGLESTG50967		N/A			Ensembl view	1	1	0	0	0	1	0
YMGLESTG50994		N/A			Ensembl view	1	1	0	0	1	0	0
YMGLESTG51028		N/A			Ensembl view	1	1	0	1	0	0	0
YMGLESTG51053		N/A			Ensembl view	1	1	0	0	0	0	1
YMGLESTG51059		N/A			Ensembl view	1	1	0	1	0	0	0
YMGLESTG51087		N/A			Ensembl view	1	1	0	0	1	0	0
YMGLESTG51092		N/A			Ensembl view	1	1	0	0	0	1	0
YMGLESTG51110		N/A			Ensembl view	1	1	0	0	0	1	0
YMGLESTG51126		N/A			Ensembl view	1	1	0	1	0	0	0
YMGLESTG51131		N/A			Ensembl view	1	1	0	0	0	0	1
YMGLESTG51136		N/A			Ensembl view	1	1	0	0	1	0	0
YMGLESTG51141		N/A			Ensembl view	1	1	0	0	1	0	0
YMGLESTG51143		N/A			Ensembl view	1	1	0	0	0	1	0
YMGLESTG51157	Cyp2c50	2e-06	RecName: Full=Cytochrome P450 2C50; EC=1.14.14.1; AltName: Full=CYPIIC50;		Ensembl view	1	1	0	0	0	0	1	GO:0005789, GO:0005792, GO:0070330,GO:0009055, GO:0020037, GO:0055114	secondary metabolism
YMGLESTG51159		N/A			Ensembl view	1	1	0	0	1	0	0
YMGLESTG51164		N/A			Ensembl view	1	1	0	0	0	0	1
YMGLESTG51168		N/A			Ensembl view	1	1	0	0	1	0	0
YMGLESTG51180		N/A			Ensembl view	1	1	0	0	0	1	0
YMGLESTG51187		N/A			Ensembl view	1	1	0	0	1	0	0
YMGLESTG51228		N/A			Ensembl view	1	1	0	0	0	1	0
YMGLESTG51253		N/A			Ensembl view	1	1	0	0	1	0	0
YMGLESTG51256		N/A			Ensembl view	1	1	0	0	1	0	0
YMGLESTG51260		N/A			Ensembl view	1	1	0	0	0	1	0
YMGLESTG51261		N/A			Ensembl view	1	1	0	0	1	0	0
YMGLESTG51262		N/A			Ensembl view	1	1	0	0	1	0	0
YMGLESTG51268		N/A			Ensembl view	1	1	0	0	0	1	0
YMGLESTG51275		2e-08	SubName: Full=Predicted protein;		Ensembl view	1	1	0	0	1	0	0
YMGLESTG51288		N/A			Ensembl view	1	1	0	1	0	0	0
YMGLESTG51292		N/A			Ensembl view	1	1	0	0	1	0	0
YMGLESTG51315		1e-10	SubName: Full=Predicted protein;		Ensembl view	1	1	1	0	0	0	0	GO:0003824, GO:0008152
YMGLESTG51320		N/A			Ensembl view	1	1	0	1	0	0	0
YMGLESTG51349		N/A			Ensembl view	1	1	0	1	0	0	0
YMGLESTG51367		N/A			Ensembl view	1	1	0	0	0	1	0
YMGLESTG51414		2e-09	SubName: Full=Predicted protein;		Ensembl view	1	1	0	0	1	0	0
YMGLESTG51480		N/A			Ensembl view	1	1	0	0	1	0	0
YMGLESTG51493		N/A			Ensembl view	1	1	0	1	0	0	0
YMGLESTG51509		N/A			Ensembl view	1	1	0	0	0	0	1
YMGLESTG51529		N/A			Ensembl view	1	1	0	0	0	1	0
YMGLESTG51540		N/A			Ensembl view	1	1	0	0	1	0	0
YMGLESTG51561		N/A			Ensembl view	1	1	0	1	0	0	0
YMGLESTG51565		N/A			Ensembl view	1	1	0	0	1	0	0
YMGLESTG51589		N/A			Ensembl view	1	1	0	0	0	0	1
YMGLESTG51650		8e-20	SubName: Full=Predicted protein;		Ensembl view	1	1	1	0	0	0	0
YMGLESTG51733	NDUFAF2	1e-05	RecName: Full=Mimitin, mitochondrial; AltName: Full=Myc-induced mitochondrial protein; Short=MMTN; AltName: Full=NADH dehydrogenase [ubiquinone] 1 alpha subcomplex assembly factor 2; AltName: Full=B17.2-like; Short=B17.2L; AltName: Full=NDUFA12-like protein; Flags: Precursor;		Ensembl view	1	1	0	0	0	0	1	GO:0016020, GO:0005739, GO:0009055,GO:0008137
YMGLESTG51739		1e-46	SubName: Full=Predicted protein;		Ensembl view	1	1	0	1	0	0	0
YMGLESTG51743		N/A			Ensembl view	1	1	0	0	1	0	0
YMGLESTG51744		N/A			Ensembl view	1	1	0	0	0	1	0
YMGLESTG51770		N/A			Ensembl view	1	1	0	0	0	1	0
YMGLESTG51829	MZT1	1e-14	RecName: Full=Mitotic-spindle organizing protein associated with a ring of gamma-tubulin 1;		Ensembl view	1	1	0	0	0	1	0	GO:0005815, GO:0005819
YMGLESTG51856		N/A			Ensembl view	1	1	1	0	0	0	0
YMGLESTG51865		1e-07	SubName: Full=Predicted protein;		Ensembl view	1	1	0	0	0	1	0
YMGLESTG51871		1e-09	SubName: Full=Predicted protein;		Ensembl view	1	1	0	0	1	0	0	GO:0005488
YMGLESTG51898		N/A			Ensembl view	1	1	0	0	1	0	0
YMGLESTG51946		N/A			Ensembl view	1	1	0	0	1	0	0
YMGLESTG51957		N/A			Ensembl view	1	1	0	0	0	1	0
YMGLESTG51964		N/A			Ensembl view	1	1	0	0	0	1	0
YMGLESTG51988		N/A			Ensembl view	1	1	0	1	0	0	0
YMGLESTG52025		3e-07	SubName: Full=Predicted protein;		Ensembl view	1	1	0	0	0	1	0
YMGLESTG52104		N/A			Ensembl view	1	1	0	0	0	1	0
YMGLESTG52138		N/A			Ensembl view	1	1	0	0	0	1	0
YMGLESTG52160		N/A			Ensembl view	1	1	0	0	0	1	0
YMGLESTG52168		N/A			Ensembl view	1	1	0	0	0	1	0
YMGLESTG52173		N/A			Ensembl view	1	1	0	0	1	0	0
YMGLESTG52182		N/A			Ensembl view	1	1	0	0	0	1	0
YMGLESTG52232		N/A			Ensembl view	1	1	0	0	0	0	1
YMGLESTG52243		N/A			Ensembl view	1	1	0	1	0	0	0
YMGLESTG52257		N/A			Ensembl view	1	1	1	0	0	0	0
YMGLESTG52399		N/A			Ensembl view	1	1	0	0	1	0	0
YMGLESTG52457		N/A			Ensembl view	1	1	0	0	0	1	0
YMGLESTG52545		N/A			Ensembl view	1	1	0	0	0	1	0
YMGLESTG52636		N/A			Ensembl view	1	1	0	0	1	0	0
YMGLESTG52643		N/A			Ensembl view	1	1	0	0	0	1	0
YMGLESTG52674		N/A			Ensembl view	1	1	0	0	0	1	0
YMGLESTG52681		N/A			Ensembl view	1	1	0	1	0	0	0
YMGLESTG52685		N/A			Ensembl view	1	1	0	1	0	0	0
YMGLESTG52746		N/A			Ensembl view	1	1	0	0	0	1	0
YMGLESTG52763		N/A			Ensembl view	1	1	0	0	0	1	0
YMGLESTG52770		2e-05	SubName: Full=Putative uncharacterized protein;		Ensembl view	1	1	0	0	0	1	0
YMGLESTG52773		N/A			Ensembl view	1	1	0	1	0	0	0
YMGLESTG52784		N/A			Ensembl view	1	1	0	0	1	0	0
YMGLESTG52814		N/A			Ensembl view	1	1	0	0	1	0	0
YMGLESTG52818		5e-17	SubName: Full=Predicted protein;		Ensembl view	1	1	0	0	0	0	1
YMGLESTG52823		N/A			Ensembl view	1	1	0	0	0	1	0
YMGLESTG52842		5e-12	SubName: Full=Predicted protein;		Ensembl view	1	1	0	0	0	1	0
YMGLESTG52889		N/A			Ensembl view	1	1	0	0	1	0	0
YMGLESTG52890		N/A			Ensembl view	1	1	0	0	0	1	0
YMGLESTG52905		4e-06	SubName: Full=Predicted protein;		Ensembl view	1	1	0	0	1	0	0
YMGLESTG52908		N/A			Ensembl view	1	1	0	0	1	0	0
YMGLESTG52934		N/A			Ensembl view	1	1	0	0	1	0	0
YMGLESTG52944		N/A			Ensembl view	1	1	0	0	0	0	1
YMGLESTG52947		N/A			Ensembl view	1	1	0	1	0	0	0
YMGLESTG52953		N/A			Ensembl view	1	1	0	1	0	0	0
YMGLESTG52976		N/A			Ensembl view	1	1	0	0	0	1	0
YMGLESTG53077		2e-13	RecName: Full=Pentalenene synthase; Short=PS; EC=4.2.3.7; AltName: Full=Sesquiterpene synthase; AltName: Full=Sesquiterpene cyclase;		Ensembl view	1	1	0	0	1	0	0	GO:0000287, GO:0050467, GO:0017000
YMGLESTG53107		N/A			Ensembl view	1	1	0	0	0	1	0
YMGLESTG53129		N/A			Ensembl view	1	1	0	0	0	1	0
YMGLESTG53131		N/A			Ensembl view	1	1	0	0	0	0	1
YMGLESTG53140		N/A			Ensembl view	1	1	0	0	1	0	0
YMGLESTG53185		N/A			Ensembl view	1	1	0	0	1	0	0
YMGLESTG53186		N/A			Ensembl view	1	1	1	0	0	0	0
YMGLESTG53226		N/A			Ensembl view	1	1	0	0	0	1	0
YMGLESTG53228		N/A			Ensembl view	1	1	0	0	1	0	0
YMGLESTG53240		N/A			Ensembl view	1	1	1	0	0	0	0
YMGLESTG53245		N/A			Ensembl view	1	1	0	0	0	0	1
YMGLESTG53268		N/A			Ensembl view	1	1	0	0	1	0	0
YMGLESTG53298		N/A			Ensembl view	1	1	0	1	0	0	0
YMGLESTG53351		4e-45	SubName: Full=Predicted protein;		Ensembl view	1	1	0	0	0	1	0
YMGLESTG53420	phd1	2e-19	RecName: Full=Histone deacetylase phd1; EC=3.5.1.98;		Ensembl view	1	1	0	0	0	0	1	GO:0005829, GO:0070210, GO:0034967,GO:0034739, GO:0030702, GO:0030466,GO:0006348, GO:0016575, GO:0060303,GO:0006357, GO:0006350	phosphate metabolism
YMGLESTG53447		N/A			Ensembl view	1	1	0	0	1	0	0
YMGLESTG53459		N/A			Ensembl view	1	1	0	1	0	0	0
YMGLESTG53515		N/A			Ensembl view	1	1	0	0	1	0	0
YMGLESTG53527		N/A			Ensembl view	1	1	0	0	1	0	0
YMGLESTG53535		N/A			Ensembl view	1	1	0	1	0	0	0
YMGLESTG53537		N/A			Ensembl view	1	1	0	0	1	0	0
YMGLESTG53623		N/A			Ensembl view	1	1	0	0	0	1	0
YMGLESTG53632		2e-17	SubName: Full=Predicted protein;		Ensembl view	1	1	0	0	1	0	0
YMGLESTG53645		N/A			Ensembl view	1	1	0	1	0	0	0
YMGLESTG53673		N/A			Ensembl view	1	1	0	0	1	0	0
YMGLESTG53680		N/A			Ensembl view	1	1	0	0	1	0	0
YMGLESTG53775		N/A			Ensembl view	1	1	0	0	0	1	0
YMGLESTG53780		N/A			Ensembl view	1	1	0	0	1	0	0
YMGLESTG53788		N/A			Ensembl view	1	1	0	0	0	0	1
YMGLESTG53840		6e-05	SubName: Full=INSIG domain-containing protein;		Ensembl view	1	1	0	0	0	1	0
YMGLESTG53858		N/A			Ensembl view	1	1	0	1	0	0	0
YMGLESTG53899		N/A			Ensembl view	1	1	0	0	0	0	1
YMGLESTG53987		N/A			Ensembl view	1	1	0	0	0	1	0
YMGLESTG54022		N/A			Ensembl view	1	1	0	0	0	0	1
YMGLESTG54029		N/A			Ensembl view	1	1	0	0	0	1	0
YMGLESTG54162		N/A			Ensembl view	1	1	0	0	0	1	0
YMGLESTG54246		N/A			Ensembl view	1	1	0	0	1	0	0
YMGLESTG54262		7e-08	SubName: Full=Predicted protein;		Ensembl view	1	1	0	0	0	0	1
YMGLESTG54315		N/A			Ensembl view	1	1	0	0	0	1	0
YMGLESTG54316		N/A			Ensembl view	1	1	0	0	0	1	0
YMGLESTG54427		N/A			Ensembl view	1	1	0	1	0	0	0
YMGLESTG54463		N/A			Ensembl view	1	1	0	0	0	1	0
YMGLESTG54473		N/A			Ensembl view	1	1	0	0	0	1	0
YMGLESTG54477		N/A			Ensembl view	1	1	0	1	0	0	0
YMGLESTG54478		N/A			Ensembl view	1	1	0	0	0	0	1
YMGLESTG54490		N/A			Ensembl view	1	1	0	1	0	0	0
YMGLESTG54496		N/A			Ensembl view	1	1	0	1	0	0	0
YMGLESTG54537		N/A			Ensembl view	1	1	0	1	0	0	0
YMGLESTG54545		N/A			Ensembl view	1	1	0	0	1	0	0
YMGLESTG54560		N/A			Ensembl view	1	1	0	0	1	0	0
YMGLESTG54561		N/A			Ensembl view	1	1	0	1	0	0	0
YMGLESTG54563		N/A			Ensembl view	1	1	0	0	1	0	0
YMGLESTG54596		N/A			Ensembl view	1	1	0	0	0	0	1
YMGLESTG54604	TFC2	1e-08	RecName: Full=Transcription factor IIIA; Short=TFIIIA;	PZF1, TFIIIA	Ensembl view	1	1	0	0	0	1	0	GO:0005654, GO:0005654, GO:0080084,GO:0005515, GO:0003723, GO:0003709,GO:0008270, GO:0042791	rRNA synthesis
YMGLESTG54607		3e-07	SubName: Full=Predicted protein;		Ensembl view	1	1	0	0	1	0	0
YMGLESTG54644		N/A			Ensembl view	1	1	0	0	0	1	0
YMGLESTG54674		N/A			Ensembl view	1	1	0	0	0	1	0
YMGLESTG54675		3e-13	RecName: Full=Histidine-rich glycoprotein; Flags: Precursor;		Ensembl view	1	1	0	0	0	1	0		defense related proteins
YMGLESTG54678		1e-09	SubName: Full=Triacylglycerol lipase-like protein;		Ensembl view	1	1	0	0	0	0	1
YMGLESTG54699		N/A			Ensembl view	1	1	0	0	0	0	1
YMGLESTG54700		N/A			Ensembl view	1	1	0	0	0	0	1
YMGLESTG54701		N/A			Ensembl view	1	1	0	0	1	0	0
YMGLESTG54730		N/A			Ensembl view	1	1	0	0	1	0	0
YMGLESTG54750		5e-08	RecName: Full=Uncharacterized transcriptional regulatory protein C27B12.11c;		Ensembl view	1	1	0	0	1	0	0	GO:0005829, GO:0005634, GO:0003704,GO:0003700, GO:0008270, GO:0032569,GO:0006355	TRANSCRIPTION
YMGLESTG54760		N/A			Ensembl view	1	1	0	0	1	0	0
YMGLESTG54783		N/A			Ensembl view	1	1	0	0	0	0	1
YMGLESTG54784		N/A			Ensembl view	1	1	0	0	0	1	0
YMGLESTG54785		N/A			Ensembl view	1	1	0	0	0	0	1
YMGLESTG54786		N/A			Ensembl view	1	1	0	0	0	1	0
YMGLESTG54796		N/A			Ensembl view	1	1	0	0	1	0	0
YMGLESTG54800		N/A			Ensembl view	1	1	1	0	0	0	0
YMGLESTG54836		N/A			Ensembl view	1	1	0	0	0	1	0
YMGLESTG54861		N/A			Ensembl view	1	1	0	0	1	0	0
YMGLESTG54882		N/A			Ensembl view	1	1	0	0	1	0	0
YMGLESTG54955		N/A			Ensembl view	1	1	0	0	1	0	0
YMGLESTG54967		N/A			Ensembl view	1	1	0	0	1	0	0
YMGLESTG55005		N/A			Ensembl view	1	1	0	0	1	0	0
YMGLESTG55102		N/A			Ensembl view	1	1	0	0	1	0	0
YMGLESTG55106		N/A			Ensembl view	1	1	0	0	0	0	1
YMGLESTG55148		N/A			Ensembl view	1	1	0	0	1	0	0
YMGLESTG55216		N/A			Ensembl view	1	1	0	0	0	1	0
YMGLESTG55220		1e-16	SubName: Full=Predicted protein;		Ensembl view	1	1	1	0	0	0	0
YMGLESTG55257		N/A			Ensembl view	1	1	0	1	0	0	0
YMGLESTG55271		N/A			Ensembl view	1	1	0	0	1	0	0
YMGLESTG55290		N/A			Ensembl view	1	1	1	0	0	0	0
YMGLESTG55327	rgxB	1e-11	RecName: Full=Putative galacturan 1,4-alpha-galacturonidase B; EC=3.2.1.67; AltName: Full=Poly(1,4-alpha-D-galacturonide)galacturonohydrolase B; AltName: Full=Exopolygalacturonase B; AltName: Full=Exorhamnogalacturonase B; Flags: Precursor;		Ensembl view	1	1	0	1	0	0	0	GO:0005576, GO:0047911, GO:0004650,GO:0007047, GO:0000272
YMGLESTG55349		N/A			Ensembl view	1	1	0	0	0	1	0
YMGLESTG55362		N/A			Ensembl view	1	1	0	0	1	0	0
YMGLESTG55374		N/A			Ensembl view	1	1	0	0	0	1	0
YMGLESTG55386		N/A			Ensembl view	1	1	0	0	0	1	0
YMGLESTG55393		N/A			Ensembl view	1	1	0	0	1	0	0
YMGLESTG55409		N/A			Ensembl view	1	1	0	0	1	0	0
YMGLESTG55454		N/A			Ensembl view	1	1	0	1	0	0	0
YMGLESTG55455		N/A			Ensembl view	1	1	0	1	0	0	0
YMGLESTG55513		N/A			Ensembl view	1	1	0	0	1	0	0
YMGLESTG55515		N/A			Ensembl view	1	1	0	0	0	1	0
YMGLESTG55523		N/A			Ensembl view	1	1	0	0	1	0	0
YMGLESTG55526		N/A			Ensembl view	1	1	0	0	0	0	1
YMGLESTG55550	CYP99A1	1e-05	RecName: Full=Cytochrome P450 CYP99A1; EC=1.14.-.-; Flags: Fragment;		Ensembl view	1	1	0	1	0	0	0	GO:0016020, GO:0009055, GO:0020037,GO:0004497, GO:0055114
YMGLESTG55557	irs4	8e-06	RecName: Full=Increased rDNA silencing protein 4;		Ensembl view	1	1	0	0	1	0	0	GO:0005509, GO:0006629	cell wall
YMGLESTG55579		4e-11	SubName: Full=Predicted protein; Flags: Fragment;		Ensembl view	1	1	0	1	0	0	0	GO:0005488, GO:0003824, GO:0008152
YMGLESTG55589		2e-16	SubName: Full=Atypical/PDHK/BCKDK protein kinase;		Ensembl view	1	1	0	0	1	0	0	GO:0005524	metabolism of the pyruvate family (alanine, isoleucine, leucine, valine) and D-alanine
YMGLESTG55598		N/A			Ensembl view	1	1	0	0	0	1	0
