# Supplementary material for: Generation and Analysis of the Expressed Sequence Tags from the Mycelium of Ganoderma lucidum
Source: PLoS One. 2013 May 2;8(5):e61127. doi: 10.1371/journal.pone.0061127 (PMC3642047; doi:10.1371/journal.pone.0061127)
Supplement: File S3 — Overrepresented genes. (XLSX) [file pone.0061127.s003.xlsx]

## Sheet: 工作表1
"*" in SUPPORTING EST field means significant over-representation in one of the libraries
monokaryon: the cDNA library was derived from the GL monokaryotic strain, 37180. All the other libraries were derived from the GL dikaryotic strain, 36123.
GENE_ID	SYMBOL	DESCRIPTION	LENGTH COVERAGE	E_VALUE	CONTIG	SUPPORTING EST	SPLICED EST	5TH DAY	14TH DAY	18TH DAY	18TH DAY (monokaryon)	30TH DAY	GENE ONTOLOGY	FUNCTIONAL CATEGORY (MIPS)	PATHWAY
YMGLESTG51010	_ (Coprinopsis cinerea)	SubName: Full=Putative uncharacterized protein;	0.9632	2e-26	Ensembl view	579*	577	55	66	89	369	0
YMGLESTG51108	_ (Ajellomyces capsulata)	SubName: Full=Phosphomethylpyrimidine kinase THI20;	0.7164	1e-08	Ensembl view	381*	376	0	28	332	4	17	GO:0008972,GO:0009228	biosynthesis of vitamins, cofactors, and prosthetic groups
YMGLESTG52121	_ (Coprinopsis cinerea)	SubName: Full=Mannoprotein;	0.9758	1e-114	Ensembl view	365*	320	7	34	230	61	33
YMGLESTG53551	_ (Coprinopsis cinerea)	SubName: Full=Putative uncharacterized protein;	1	8e-20	Ensembl view	240	235	0	17	133	65	25
YMGLESTG53305			0	N/A	Ensembl view	216	212	1	35	115	38	27
YMGLESTG46941	_ (Gaeumannomyces graminis var. graminis)	RecName: Full=Linoleate diol synthase; EC=1.13.11.44; AltName: Full=Linoleate (8R)-dioxygenase; Short=Linoleate 8-dioxygenase;	0.9065	1e-135	Ensembl view	197*	194	4	10	136	21	26	GO:0009055,GO:0020037,GO:0033751,GO:0004497,GO:0004601,GO:0055114,GO:0006979	lipid, fatty acid and isoprenoid metabolism
YMGLESTG49167	_(Schizosaccharomyces pombe)	RecName: Full=C2 domain-containing protein C31G5.15;	0.6378	6e-14	Ensembl view	192*	130	0	23	136	30	3	GO:0032153,GO:0005829,GO:0004609,GO:0006646,GO:0022604,GO:0032465	lipid, fatty acid and isoprenoid metabolism
YMGLESTG47519	TEF1 (Schizophyllum commune)	RecName: Full=Elongation factor 1-alpha; Short=EF-1-alpha;	0.2115	1e-104	Ensembl view	186	183	2	36	100	23	25	GO:0005737,GO:0005525,GO:0003924,GO:0003746	translation elongation
YMGLESTG54187	_ (Postia placenta)	SubName: Full=Predicted protein;	0.9297	1e-134	Ensembl view	171*	166	1	12	131	15	12
YMGLESTG49282	tef3(Schizosaccharomyces pombe)	RecName: Full=Elongation factor 3; Short=EF-3;	0.9429	0	Ensembl view	152	43	0	3	94	42	13	GO:0005829,GO:0043234,GO:0005524,GO:0016887,GO:0003723,GO:0003746	phosphate metabolism
YMGLESTG55132	rhoA (Emericella nidulans)	RecName: Full=GTP-binding protein rhoA; AltName: Full=Rho1 protein homolog; Flags: Precursor;	1	3e-94	Ensembl view	150	145	1	10	92	38	9	GO:0005622,GO:0005886,GO:0005525,GO:0007264	mitotic cell cycle and cell cycle control
YMGLESTG54276	sprC (Streptomyces griseus)	RecName: Full=Streptogrisin-C; EC=3.4.21.-; AltName: Full=Serine protease C; AltName: Full=SGPC; Flags: Precursor;	0.1362	2e-05	Ensembl view	141	138	2	8	74	41	16	GO:0005576,GO:0030246,GO:0004553,GO:0004252,GO:0005975,GO:0006508
YMGLESTG46935	_ (Saccharomyces cerevisiae)	RecName: Full=Uncharacterized protein YEL023C;	0.4073	6e-28	Ensembl view	139	135	1	7	94	18	19		cell growth / morphogenesis
YMGLESTG47706	_ (Mucor rouxii)	RecName: Full=Chitin deacetylase; EC=3.5.1.41; Flags: Precursor;	0.4335	4e-42	Ensembl view	127	122	1	18	64	27	17	GO:0004099,GO:0006032	polysaccharide metabolism	Amino sugar and nucleotide sugar metabolism ,
YMGLESTG55499	ordA (Aspergillus flavus)	RecName: Full=O-methylsterigmatocystin oxidoreductase; Short=OMST oxidoreductase; EC=1.14.-.-; AltName: Full=Cytochrome P450 64;	0.9674	1e-77	Ensembl view	126*	125	1	8	102	6	9	GO:0009055,GO:0020037,GO:0004497,GO:0055114	secondary metabolism
YMGLESTG50492	pab-1 (Neurospora crassa)	RecName: Full=Polyadenylate-binding protein, cytoplasmic and nuclear; Short=Poly(A)-binding protein; Short=PABP; AltName: Full=Polyadenylate tail-binding protein;	0.9746	1e-08	Ensembl view	124*	124	0	43	27	38	16	GO:0005737,GO:0005634,GO:0000166,GO:0003723,GO:0006397,GO:0051028,GO:0006417	RNA binding
YMGLESTG53187	ordA (Aspergillus parasiticus)	RecName: Full=O-methylsterigmatocystin oxidoreductase; Short=OMST oxidoreductase; EC=1.14.-.-; AltName: Full=Cytochrome P450 64;	0.8592	4e-42	Ensembl view	122	119	0	7	65	25	25	GO:0009055,GO:0020037,GO:0004497,GO:0055114	secondary metabolism
YMGLESTG54621	GFA1 (Saccharomyces cerevisiae)	RecName: Full=Glucosamine--fructose-6-phosphate aminotransferase [isomerizing]; Short=GFAT; EC=2.6.1.16; AltName: Full=D-fructose-6-phosphate amidotransferase; AltName: Full=Hexosephosphate aminotransferase;	1	0	Ensembl view	114*	107	0	1	83	20	10	GO:0005737,GO:0004360,GO:0005529,GO:0034221,GO:0006541	assimilation of ammonia, metabolism of the glutamate group	Amino sugar and nucleotide sugar metabolism,Alanine, aspartate and glutamate metabolism ,
YMGLESTG52598	msp2 (Marasmius scorodonius)	RecName: Full=Peroxidase 2; Short=MsP2; EC=1.11.1.-; Flags: Precursor;	0.9836	8e-97	Ensembl view	113*	111	0	2	81	5	25	GO:0020037,GO:0004601,GO:0016121,GO:0055114	peroxidase reaction
YMGLESTG53013	bipA (Aspergillus niger)	RecName: Full=78 kDa glucose-regulated protein homolog; Short=GRP-78; AltName: Full=Immunoglobulin heavy chain-binding protein homolog; Short=BiP; Flags: Precursor;	0.9926	0	Ensembl view	113	101	0	6	73	15	19	GO:0005788,GO:0005524,GO:0006986,GO:0032940	meiosis
YMGLESTG53821			0	N/A	Ensembl view	111*	109	6	42	33	26	4
YMGLESTG54336	_ (Laccaria bicolor)	SubName: Full=Predicted protein;	0.952	1e-27	Ensembl view	110	104	4	4	63	26	13
YMGLESTG50418	ubi4(Schizosaccharomyces pombe)	RecName: Full=Polyubiquitin; Contains: RecName: Full=Ubiquitin; Flags: Precursor;	1	1e-171	Ensembl view	106	106	2	27	29	33	15		ribosomal proteins
YMGLESTG47409	acp (Neurospora crassa)	RecName: Full=ADP,ATP carrier protein; AltName: Full=ADP/ATP translocase; AltName: Full=Adenine nucleotide translocator; Short=ANT;	1	1e-141	Ensembl view	101	101	4	15	33	25	24	GO:0016021,GO:0005743,GO:0005488,GO:0005215,GO:0055085	nucleotide/nucleoside/nucleobase transport
YMGLESTG53900	_ (Mortierella alpina)	RecName: Full=Delta(12) fatty acid desaturase; EC=1.14.19.-; AltName: Full=Delta-12 fatty acid desaturase;	0.9005	3e-90	Ensembl view	95	75	0	5	68	11	11	GO:0016021,GO:0016491,GO:0006633,GO:0055114	lipid, fatty acid and isoprenoid metabolism	Biosynthesis of unsaturated fatty acids ,
YMGLESTG52067	ERG13(Saccharomyces cerevisiae)	RecName: Full=Hydroxymethylglutaryl-CoA synthase; Short=HMG-CoA synthase; EC=2.3.3.10; AltName: Full=3-hydroxy-3-methylglutaryl coenzyme A synthase;	0.9611	1e-121	Ensembl view	91	88	0	2	68	9	12	GO:0004421,GO:0005515,GO:0006696,GO:0008299	tetracyclic and pentacyclic triterpenes (cholesterin, steroids and hopanoids) metabolism	Butanoate metabolism,Valine, leucine and isoleucine degradation,Synthesis and degradation of ketone bodies,Terpenoid backbone biosynthesis ,
YMGLESTG48287	cmk1(Schizosaccharomyces pombe)	RecName: Full=Calcium/calmodulin-dependent protein kinase type I; Short=CaMK-I; EC=2.7.11.17;	0.7849	1e-101	Ensembl view	89	88	1	15	43	12	18	GO:0005829,GO:0005634,GO:0005524,GO:0005516,GO:0004683,GO:0019722,GO:0006468,GO:0007346	phosphate metabolism
YMGLESTG47523	TEF1 (Schizophyllum commune)	RecName: Full=Elongation factor 1-alpha; Short=EF-1-alpha;	0.9618	1e-142	Ensembl view	87	86	2	24	30	15	16	GO:0005737,GO:0005525,GO:0003924,GO:0003746	translation
YMGLESTG48236	stcC (Emericella nidulans)	RecName: Full=Putative sterigmatocystin biosynthesis peroxidase stcC; EC=1.11.1.-; Flags: Precursor;	0.6701	4e-15	Ensembl view	86	83	1	11	66	3	5	GO:0046872,GO:0004601,GO:0055114	detoxification
YMGLESTG47196	_ (Aspergillus fumigatus)	RecName: Full=Allergen Asp f 7; AltName: Allergen=Asp f 7; Flags: Precursor;	0.3792	9e-09	Ensembl view	82	71	1	11	36	21	13		catabolism of vitamins, cofactors, and prosthetic groups
YMGLESTG47644	_ (Aspergillus fumigatus)	RecName: Full=Uncharacterized protein AFUA_6G02800; Flags: Precursor;	0.7411	6e-11	Ensembl view	81	78	3	16	20	34	8	GO:0031225,GO:0005886,GO:0016740
YMGLESTG50494	PCK1 (Candida glabrata)	RecName: Full=Phosphoenolpyruvate carboxykinase [ATP]; EC=4.1.1.49;	0.929	0	Ensembl view	80	77	0	9	45	11	15	GO:0005524,GO:0016491,GO:0004612,GO:0006094,GO:0055114	phosphate metabolism	Carbon fixation in photosynthetic organisms,Pyruvate metabolism,Citrate cycle (TCA cycle) ,Glycolysis / Gluconeogenesis ,
YMGLESTG49663	_(Schizosaccharomyces pombe)	RecName: Full=Uncharacterized serine-rich protein C13G6.10c; Flags: Precursor;	0.4773	4e-23	Ensembl view	79	68	0	13	44	14	8	GO:0009986,GO:0005783,GO:0005794,GO:0003824,GO:0043169,GO:0005975
YMGLESTG53373	lovB (Aspergillus terreus)	RecName: Full=Lovastatin nonaketide synthase; Short=LNKS; EC=2.3.1.161; EC=2.1.1.-;	0.4692	4e-76	Ensembl view	79*	67	0	0	76	0	3	GO:0000036,GO:0008415,GO:0048037,GO:0050637,GO:0016491,GO:0031177,GO:0016218,GO:0008757,GO:0006633,GO:0055114,GO:0030639	metabolism of polyketides	Phenylalanine metabolism,Ethylbenzene degradation,Limonene and pinene degradation,Benzoate degradation via CoA ligation ,1- and 2-Methylnaphthalene degradation,Tyrosine metabolism ,
YMGLESTG55055	TSA1 (Candida albicans)	RecName: Full=Peroxiredoxin TSA1; EC=1.11.1.15; AltName: Full=Thioredoxin peroxidase; AltName: Full=Thiol-specific antioxidant protein;	0.9116	6e-68	Ensembl view	78	77	0	14	30	14	20	GO:0009986,GO:0005737,GO:0030446,GO:0005634,GO:0005515,GO:0008379,GO:0045454,GO:0031505,GO:0042744,GO:0030448,GO:0051701,GO:0055114	metabolism of thioredoxin, glutaredoxin, glutathion
YMGLESTG49800	YVH1 (Saccharomyces cerevisiae)	RecName: Full=Tyrosine-protein phosphatase YVH1; Short=PTPase YVH1; EC=3.1.3.48;	0.7898	4e-12	Ensembl view	77	73	0	2	60	6	9	GO:0005737,GO:0005634,GO:0005515,GO:0004725,GO:0008138,GO:0030476,GO:0019933,GO:0007126,GO:0006470,GO:0006950,GO:0000027	phosphate metabolism
YMGLESTG47370	EFT1 (Pichia pastoris)	RecName: Full=Elongation factor 2; Short=EF-2;	1	0	Ensembl view	76	60	1	15	34	9	17	GO:0005737,GO:0005525,GO:0003924,GO:0003746	mRNA synthesis
YMGLESTG53865	_(Schizosaccharomyces pombe)	RecName: Full=Uncharacterized oxidoreductase C162.03; EC=1.-.-.-;	0.9509	3e-46	Ensembl view	75	74	8	5	26	19	17	GO:0005829,GO:0005488,GO:0016491,GO:0055114	metabolism of serine
YMGLESTG47008	_ (Blumeria graminis)	RecName: Full=Glucan 1,3-beta-glucosidase; EC=3.2.1.58; AltName: Full=Exo-1,3-beta-glucanase; Flags: Precursor;	0.9292	2e-98	Ensembl view	74	67	0	19	46	2	7	GO:0005576,GO:0043169,GO:0004338,GO:0005975,GO:0007047	polysaccharide metabolism	Starch and sucrose metabolism ,
YMGLESTG48469	atp2(Schizosaccharomyces pombe)	RecName: Full=ATP synthase subunit beta, mitochondrial; EC=3.6.3.14; Flags: Precursor;	0.976	0	Ensembl view	74	70	1	7	41	18	7	GO:0005754,GO:0043531,GO:0005524,GO:0046933,GO:0008553,GO:0046961,GO:0042776	electron transport and membrane-associated energy conservation	Oxidative phosphorylation ,
YMGLESTG51272	HET-E1 (Podospora anserina)	RecName: Full=Vegetative incompatibility protein HET-E-1;	0.3802	3e-38	Ensembl view	74*	71	9	12	6	45	2	GO:0005525	lipid, fatty acid and isoprenoid metabolism
YMGLESTG50214	_ (Trichoderma harzianum)	RecName: Full=14-3-3 protein homolog; AltName: Full=Th1433;	0.9105	1e-118	Ensembl view	74	73	2	12	40	8	12	GO:0019904	metabolism of energy reserves (e.g. glycogen, trehalose)
YMGLESTG53540	SC1 (Schizophyllum commune)	RecName: Full=Fruiting body protein SC1; AltName: Full=Hydrophobin SC1; Flags: Precursor;	0.9909	3e-20	Ensembl view	73*	73	1	31	21	15	5	GO:0005576,GO:0009277,GO:0005199
YMGLESTG51083			0	N/A	Ensembl view	72*	65	0	8	17	46	1
YMGLESTG55042	_ (Coprinopsis cinerea)	RecName: Full=Tubulin beta chain; AltName: Full=Beta-tubulin;	0.6054	0	Ensembl view	71	70	0	11	26	28	6	GO:0005874,GO:0005525,GO:0003924,GO:0005198,GO:0007018,GO:0051258	mitotic cell cycle and cell cycle control
YMGLESTG48691	HSS1 (Puccinia graminis)	RecName: Full=Heat shock protein HSS1;	0.934	0	Ensembl view	71	34	0	4	42	7	18	GO:0005737,GO:0005524,GO:0006950	stress response
YMGLESTG48273	_(Schizosaccharomyces pombe)	RecName: Full=Uncharacterized AAA domain-containing protein C24B10.10c;	0.1546	5e-05	Ensembl view	70	60	0	8	40	9	13	GO:0005739,GO:0005524,GO:0017111	transport ATPases
YMGLESTG47010	UAP1 (Saccharomyces cerevisiae)	RecName: Full=UDP-N-acetylglucosamine pyrophosphorylase; EC=2.7.7.23;	0.9675	1e-121	Ensembl view	69*	49	0	2	58	3	6	GO:0005737,GO:0005634,GO:0003977,GO:0006048	pyrimidine nucleotide/nucleoside/nucleobase metabolism	Amino sugar and nucleotide sugar metabolism ,
YMGLESTG55029	mep (Aspergillus fumigatus)	RecName: Full=Extracellular elastinolytic metalloproteinase; EC=3.4.24.-; Flags: Precursor;	0.6118	1e-107	Ensembl view	67	32	0	4	41	12	10	GO:0004222,GO:0008270
YMGLESTG47935	_ (Lentinula edodes)	RecName: Full=Serine protease inhibitor;	0.9613	7e-19	Ensembl view	67*	66	8	12	1	46	0	GO:0004867
YMGLESTG47548	UBI4 (Saccharomyces cerevisiae)	RecName: Full=Polyubiquitin; Contains: RecName: Full=Ubiquitin;	1	1e-171	Ensembl view	67	67	1	9	20	20	17		ribosomal proteins
YMGLESTG48472	cyc2	RecName: Full=Germacradienol/germacrene D synthase; EC=4.2.3.22; AltName: Full=Sesquiterpene synthase; AltName: Full=Sesquiterpene cyclase;	0.9162	2e-11	Ensembl view	67*	61	0	1	61	0	5	GO:0034004,GO:0000287
YMGLESTG48804	swo1(Schizosaccharomyces pombe)	RecName: Full=Heat shock protein 90 homolog;	0.4231	0	Ensembl view	67	50	2	8	23	13	21	GO:0005829,GO:0005524,GO:0051082,GO:0019933,GO:0000747,GO:0045014,GO:0006457,GO:0006950	protein folding and stabilization
YMGLESTG53635	_(Schizosaccharomyces pombe)	RecName: Full=Adenosylhomocysteinase; Short=AdoHcyase; EC=3.3.1.1; AltName: Full=S-adenosyl-L-homocysteine hydrolase;	0.9954	0	Ensembl view	67	67	0	18	20	12	17	GO:0005829,GO:0004013,GO:0005488,GO:0006730	metabolism of methionine	Cysteine and methionine metabolism ,Selenoamino acid metabolism ,
YMGLESTG54185	_ (Laccaria bicolor)	SubName: Full=Predicted protein;	0.8316	5e-64	Ensembl view	67	67	0	6	42	15	4
YMGLESTG50932	GAOA (Gibberella zeae)	RecName: Full=Galactose oxidase; Short=GAO; Short=GOase; Short=GO; EC=1.1.3.9; Flags: Precursor;	0.6641	1e-07	Ensembl view	67*	64	0	3	59	0	5	GO:0005576,GO:0045480,GO:0046872,GO:0007155,GO:0055114	lipid, fatty acid and isoprenoid metabolism
YMGLESTG52350	_ (Laccaria bicolor)	SubName: Full=Predicted protein;	0.487	4e-15	Ensembl view	66	65	0	4	41	13	8
YMGLESTG46928	_ (Nicotiana tabacum)	RecName: Full=Probable glutathione S-transferase; EC=2.5.1.18; AltName: Full=Auxin-induced protein PGNT1/PCNT110;	0.6708	2e-09	Ensembl view	66	63	0	8	45	4	9	GO:0004364,GO:0009734
YMGLESTG53376	GAOA (Gibberella zeae)	RecName: Full=Galactose oxidase; Short=GAO; Short=GOase; Short=GO; EC=1.1.3.9; Flags: Precursor;	0.2994	6e-08	Ensembl view	66	35	0	5	34	21	6	GO:0005576,GO:0045480,GO:0046872,GO:0007155,GO:0055114	lipid, fatty acid and isoprenoid metabolism
YMGLESTG51091	_ (Magnaporthe grisea)	SubName: Full=Putative uncharacterized protein;	0.1449	8e-05	Ensembl view	65	54	1	8	39	10	7
YMGLESTG47100	_ (Aspergillus fumigatus)	RecName: Full=Calnexin homolog; Flags: Precursor;	0.8702	1e-141	Ensembl view	64	63	0	5	42	12	5	GO:0005789,GO:0016021,GO:0005509,GO:0005529,GO:0051082,GO:0006457	protein folding and stabilization
YMGLESTG49961	_ (Humicola insolens)	RecName: Full=Protein disulfide-isomerase; Short=PDI; EC=5.3.4.1; Flags: Precursor;	0.8962	1e-125	Ensembl view	64	61	0	15	38	3	8	GO:0005788,GO:0003756,GO:0045454	DNA synthesis and replication
YMGLESTG51605	_ (Gaeumannomyces graminis var. graminis)	RecName: Full=Linoleate diol synthase; EC=1.13.11.44; AltName: Full=Linoleate (8R)-dioxygenase; Short=Linoleate 8-dioxygenase;	0.7264	1e-136	Ensembl view	62	62	0	4	34	9	15	GO:0009055,GO:0020037,GO:0033751,GO:0004497,GO:0004601,GO:0055114,GO:0006979	lipid, fatty acid and isoprenoid metabolism	Arachidonic acid metabolism,
YMGLESTG50587	_(Schizosaccharomyces pombe)	RecName: Full=Probable UTP--glucose-1-phosphate uridylyltransferase; EC=2.7.7.9; AltName: Full=UDP-glucose pyrophosphorylase; Short=UGPase; Short=UDPGP;	0.9643	1e-175	Ensembl view	62	62	0	6	40	1	15	GO:0005829,GO:0005634,GO:0046872,GO:0003983,GO:0033554,GO:0008152	phosphate metabolism	Amino sugar and nucleotide sugar metabolism ,Starch and sucrose metabolism,Pentose and glucuronate interconversions ,Galactose metabolism ,
YMGLESTG51489	gst3(Schizosaccharomyces pombe)	RecName: Full=Glutathione S-transferase 3; EC=2.5.1.18; AltName: Full=GST-III;	0.8832	4e-13	Ensembl view	61	50	2	1	29	10	19	GO:0005783,GO:0004602,GO:0004364,GO:0042803,GO:0019430	metabolism of phenylpropanoids	Glutathione metabolism,Drug metabolism - cytochrome P450,Metabolism of xenobiotics by cytochrome P450 ,
YMGLESTG49438			0	N/A	Ensembl view	61*	57	0	0	57	2	2
YMGLESTG49664	tcg1(Schizosaccharomyces pombe)	RecName: Full=Single-stranded TG1-3 DNA-binding protein; AltName: Full=Meiotically up-regulated gene 187 protein;	0.8214	9e-15	Ensembl view	61	52	1	10	23	21	6	GO:0000781,GO:0005829,GO:0005634,GO:0000166,GO:0003723,GO:0043047,GO:0033554,GO:0007126,GO:0000723	DNA binding
YMGLESTG48232	stcC (Emericella nidulans)	RecName: Full=Putative sterigmatocystin biosynthesis peroxidase stcC; EC=1.11.1.-; Flags: Precursor;	0.7285	1e-17	Ensembl view	60	58	0	16	33	4	7	GO:0046872,GO:0004601,GO:0055114	detoxification
YMGLESTG54950	_ (Postia placenta)	SubName: Full=Predicted protein;	0.995	3e-18	Ensembl view	59	54	1	5	33	12	8
YMGLESTG47314	_ (Coprinopsis cinerea)	SubName: Full=Heparinase II/III family protein;	1	0	Ensembl view	59	48	0	7	30	14	8
YMGLESTG51195	_ (Agrocybe chaxingu)	SubName: Full=Zb protein;	0.9747	1e-62	Ensembl view	59*	54	1	42	13	3	0
YMGLESTG48134	_ (Laccaria bicolor)	SubName: Full=Predicted protein;	0.6637	9e-42	Ensembl view	58	50	0	7	27	19	5
YMGLESTG54562	_ (Laccaria bicolor)	SubName: Full=Predicted protein;	0.8133	3e-52	Ensembl view	57	50	0	3	35	7	12
YMGLESTG47926	_ (Lentinula edodes)	RecName: Full=Serine protease inhibitor;	0.9935	2e-08	Ensembl view	57*	57	2	51	4	0	0	GO:0004867
YMGLESTG47465	hsp104(Schizosaccharomyces pombe)	RecName: Full=Heat shock protein 104; AltName: Full=Protein aggregation-remodeling factor hsp104;	0.9789	0	Ensembl view	57	54	0	1	23	21	12	GO:0005829,GO:0005635,GO:0005524,GO:0017111,GO:0005515,GO:0019538,GO:0006950	phosphate metabolism
YMGLESTG48834	_ (Laccaria bicolor)	SubName: Full=Expansin family protein;	0.8994	2e-55	Ensembl view	57	51	0	5	26	13	13	GO:0004568,GO:0016998,GO:0006032,GO:0042742,GO:0050832	catabolism of vitamins, cofactors, and prosthetic groups
YMGLESTG52801	YHB1 (Saccharomyces cerevisiae)	RecName: Full=Flavohemoprotein; EC=1.14.12.17; AltName: Full=Flavohemoglobin; AltName: Full=Hemoglobin-like protein; AltName: Full=Nitric oxide dioxygenase; Short=NO oxygenase; Short=NOD;	0.9438	4e-54	Ensembl view	57*	46	1	10	2	30	14	GO:0005829,GO:0005759,GO:0020037,GO:0008941,GO:0016966,GO:0019825,GO:0005515,GO:0055114,GO:0015671,GO:0006950,GO:0009636	nitrogen, sulfur and selenium metabolism
YMGLESTG53395	DDR48(Saccharomyces cerevisiae)	RecName: Full=Stress protein DDR48; AltName: Full=DNA damage-responsive protein 48; Short=DDRP 48; AltName: Full=YP 75; AltName: Full=Flocculent-specific protein;	0.806	6e-15	Ensembl view	57	32	1	9	37	2	8	GO:0005737,GO:0016887,GO:0003924,GO:0006281	phosphate metabolism
YMGLESTG51552	ZRT2 (Saccharomyces cerevisiae)	RecName: Full=Zinc-regulated transporter 2; AltName: Full=Low-affinity zinc transport protein ZRT2;	0.9973	2e-63	Ensembl view	56	54	0	9	42	0	5	GO:0016021,GO:0005886,GO:0000007,GO:0006831	heavy metal ion transport (Cu+, Fe3+, etc.)
YMGLESTG52413	msp2 (Marasmius scorodonius)	RecName: Full=Peroxidase 2; Short=MsP2; EC=1.11.1.-; Flags: Precursor;	0.9815	3e-97	Ensembl view	56	56	0	3	34	7	12	GO:0020037,GO:0004601,GO:0016121,GO:0055114	peroxidase reaction
YMGLESTG52939	_ (Laccaria bicolor)	SubName: Full=Predicted protein;	0.5653	3e-76	Ensembl view	56	55	0	5	19	27	5
YMGLESTG51774	atp-1 (Neurospora crassa)	RecName: Full=ATP synthase subunit alpha, mitochondrial; Flags: Precursor;	0.9963	0	Ensembl view	56	55	1	5	40	6	4	GO:0005743,GO:0045261,GO:0005524,GO:0046933,GO:0046961,GO:0015986	electron transport and membrane-associated energy conservation	Oxidative phosphorylation ,
YMGLESTG54488	_ (Laccaria bicolor)	SubName: Full=Predicted protein;	0.3957	6e-77	Ensembl view	56*	53	0	3	11	42	0
YMGLESTG52130	HYD-1 (Pisolithus tinctorius)	RecName: Full=Hydrophobin-1; Flags: Precursor;	0.8288	1e-25	Ensembl view	54	52	1	10	20	15	8	GO:0005576,GO:0009277,GO:0005199
YMGLESTG47626	GND2(Saccharomyces cerevisiae)	RecName: Full=6-phosphogluconate dehydrogenase, decarboxylating 2; EC=1.1.1.44;	1	0	Ensembl view	54	53	0	13	24	10	7	GO:0005829,GO:0001950,GO:0042802,GO:0050661,GO:0004616,GO:0055114,GO:0009051	C-compound and carbohydrate metabolism	Glutathione metabolism,Pentose phosphate pathway ,
YMGLESTG47486	priA (Lentinula edodes)	RecName: Full=Protein priA; Flags: Precursor;	0.5349	3e-30	Ensembl view	54	53	1	7	34	9	3
YMGLESTG48573	pda1(Schizosaccharomyces pombe)	RecName: Full=Pyruvate dehydrogenase E1 component subunit alpha, mitochondrial; Short=PDHE1-A; EC=1.2.4.1; Flags: Precursor;	0.3091	1e-140	Ensembl view	54	51	1	16	19	10	8	GO:0005759,GO:0004739,GO:0006096,GO:0055114	glycolysis and gluconeogenesis	Butanoate metabolism,Valine, leucine and isoleucine biosynthesis,Pyruvate metabolism,Citrate cycle (TCA cycle),Glycolysis / Gluconeogenesis ,
YMGLESTG49020	SSB (Kluyveromyces lactis)	RecName: Full=Heat shock protein SSB;	0.9696	0	Ensembl view	54	28	1	6	20	16	11	GO:0005737,GO:0005524,GO:0006950,GO:0006412	phosphate metabolism
YMGLESTG50625	bipA (Aspergillus niger)	RecName: Full=78 kDa glucose-regulated protein homolog; Short=GRP-78; AltName: Full=Immunoglobulin heavy chain-binding protein homolog; Short=BiP; Flags: Precursor;	0.6101	0	Ensembl view	54	48	0	9	14	23	8	GO:0005788,GO:0005524,GO:0006986,GO:0032940	stress response
YMGLESTG52539	ilv5(Schizosaccharomyces pombe)	RecName: Full=Probable ketol-acid reductoisomerase, mitochondrial; EC=1.1.1.86; AltName: Full=Acetohydroxy-acid reductoisomerase; AltName: Full=Alpha-keto-beta-hydroxylacil reductoisomerase; Flags: Precursor;	0.995	1e-166	Ensembl view	53	49	0	19	14	8	12	GO:0005739,GO:0050662,GO:0004455,GO:0046872,GO:0009082,GO:0055114	biosynthesis of isoleucine	Valine, leucine and isoleucine biosynthesis,Pantothenate and CoA biosynthesis ,
YMGLESTG47945	MEP1 (Trichophyton rubrum)	RecName: Full=Extracellular metalloproteinase 1; EC=3.4.24.-; AltName: Full=Fungalysin MEP1; Flags: Precursor;	0.5621	9e-92	Ensembl view	53*	52	1	24	25	1	2	GO:0005576,GO:0004222,GO:0008270,GO:0009405
YMGLESTG47613	spn3(Schizosaccharomyces pombe)	RecName: Full=Septin homolog spn3;	0.9404	2e-99	Ensembl view	53	53	4	5	34	3	7	GO:0032153,GO:0005829,GO:0031105,GO:0005940,GO:0005525,GO:0005515,GO:0000920,GO:0007067	regulation of C-compound and carbohydrate metabolism
YMGLESTG48294	atp3(Schizosaccharomyces pombe)	RecName: Full=ATP synthase subunit gamma, mitochondrial; AltName: Full=F-ATPase gamma subunit; Flags: Precursor;	0.9088	5e-72	Ensembl view	53	53	0	16	29	3	5	GO:0005743,GO:0045261,GO:0046933,GO:0046961,GO:0015986	electron transport and membrane-associated energy conservation	Oxidative phosphorylation ,
YMGLESTG49648	PAT1 (Yarrowia lipolytica)	RecName: Full=Acetyl-CoA acetyltransferase; EC=2.3.1.9; AltName: Full=Peroxisomal acetoacetyl-CoA thiolase; Short=Thiolase;	0.9281	1e-112	Ensembl view	53	51	0	5	33	3	12	GO:0005777,GO:0003985,GO:0046872,GO:0008152	degradation of lysine	Butanoate metabolism,Propanoate metabolism,Lysine degradation ,Fatty acid metabolism ,Tryptophan metabolism ,Valine, leucine and isoleucine degradation,Benzoate degradation via CoA ligation ,Pyruvate metabolism ,Synthesis and degradation of ketone bodies ,Terpenoid backbone biosynthesis ,
YMGLESTG51670	AGX1 (Saccharomyces cerevisiae)	RecName: Full=Alanine--glyoxylate aminotransferase 1; EC=2.6.1.44;	0.907	4e-82	Ensembl view	53	53	1	18	20	3	11	GO:0005739,GO:0008453,GO:0030170,GO:0019265	biosynthesis of glycine
YMGLESTG53555	SC3 (Schizophyllum commune)	RecName: Full=Fruiting body protein SC3; AltName: Full=Hydrophobin SC3; Flags: Precursor;	0.7615	7e-19	Ensembl view	53*	53	0	5	1	47	0	GO:0005576,GO:0009277,GO:0005199
YMGLESTG54269			0	N/A	Ensembl view	53	53	0	8	14	23	8
YMGLESTG48735	_ (Laccaria bicolor)	SubName: Full=Predicted protein;	0.6958	4e-18	Ensembl view	52	51	0	9	25	7	11
YMGLESTG49968	pep2 (Aspergillus fumigatus)	RecName: Full=Vacuolar protease A; EC=3.4.23.25; AltName: Full=Aspartic endopeptidase pep2; AltName: Full=Aspartic protease pep2; Flags: Precursor;	0.9903	1e-124	Ensembl view	52	52	1	5	23	17	6	GO:0005576,GO:0005775,GO:0004190,GO:0009405,GO:0006508	protein processing (proteolytic)
YMGLESTG49854	AIM38(Saccharomyces cerevisiae)	RecName: Full=Altered inheritance rate of mitochondria protein 38;	0.8065	3e-23	Ensembl view	51	50	2	4	22	5	18	GO:0016021,GO:0031966
YMGLESTG51670	CTC1 (Saccharomyces cerevisiae)	RecName: Full=Cytochrome c1, heme protein, mitochondrial; AltName: Full=Ubiquinol-cytochrome-c reductase complex cytochrome c1 subunit; Short=Cytochrome c-1; AltName: Full=Cytochrome b-c1 complex subunit 4; AltName: Full=Complex III subunit 4; AltName: Full=Complex III subunit IV; Flags: Precursor;	0.787	1e-107	Ensembl view	51	49	0	13	16	16	6	GO:0016021,GO:0005750,GO:0045153,GO:0020037,GO:0005515,GO:0006122,GO:0006810	accessory proteins of electron transport and membrane-associated energy conservation	Oxidative phosphorylation,
YMGLESTG52034	_(Schizosaccharomyces pombe)	RecName: Full=Probable glycosidase C21B10.07; EC=3.2.1.-;	0.979	8e-76	Ensembl view	51*	50	0	2	22	1	26	GO:0016021,GO:0004553,GO:0005975	C-compound and carbohydrate metabolism
YMGLESTG50742	pas1(Schizosaccharomyces pombe)	RecName: Full=G1/S-specific cyclin pas1;	0.1815	9e-13	Ensembl view	51	8	0	4	33	5	9	GO:0016538,GO:0005515,GO:0051301,GO:0033554,GO:0000079,GO:0010963,GO:0000083,GO:0007089	G1/S transition of mitotic cell cycle
YMGLESTG47381	SKN1 (Candida albicans)	RecName: Full=Beta-glucan synthesis-associated protein SKN1;	0.8638	1e-105	Ensembl view	50	48	0	6	18	16	10	GO:0016021,GO:0007047	sugar, glucoside, polyol and carboxylate catabolism
YMGLESTG47078	_ (Postia placenta)	SubName: Full=Predicted protein;	1	1e-144	Ensembl view	50	30	0	3	29	10	8	GO:0008080,GO:0008152
YMGLESTG55361	_ (Ganoderma microsporum)	RecName: Full=Superoxide dismutase [Mn], mitochondrial; EC=1.15.1.1; AltName: Full=Mn-SOD; Flags: Precursor;	0.9706	1e-104	Ensembl view	50	49	2	3	18	26	1	GO:0005759,GO:0046872,GO:0004784,GO:0055114,GO:0006801	heavy metal binding (Cu, Fe, Zn)
YMGLESTG49804	TUB-1A(Schizophyllum commune)	RecName: Full=Tubulin alpha-1A chain;	0.9031	0	Ensembl view	50	48	5	10	23	6	6	GO:0005874,GO:0005525,GO:0003924,GO:0005198,GO:0007018,GO:0051258	M phase
YMGLESTG51023	_ (Coprinopsis cinerea)	SubName: Full=Putative uncharacterized protein;	0.9808	9e-49	Ensembl view	50	49	0	4	24	13	9
