# Supplementary material for: Generation and Analysis of the Expressed Sequence Tags from the Mycelium of Ganoderma lucidum
Source: PLoS One. 2013 May 2;8(5):e61127. doi: 10.1371/journal.pone.0061127 (PMC3642047; doi:10.1371/journal.pone.0061127)
Supplement: File S5 — Strain-specific overrepresented genes. (XLSX) [file pone.0061127.s005.xlsx]

## Sheet: 工作表1
"*" in SUPPORTING EST field means significant over-representation in one of the libraries
monokaryon: the cDNA library was derived from the GL monokaryotic strain, 37180. All the other libraries were derived from the GL dikaryotic strain, 36123.
GENE_ID	SYMBOL	SYNONYMS	DESCRIPTION	COVERAGE	E_VALUE	CONTIG	SUPPORTING EST	SPLICED EST	5TH DAY	14TH DAY	18TH DAY	18TH DAY (monokaryon)	30TH DAY	GENE ONTOLOGY	FUNCTIONAL CATEGORY (MIPS)	PATHWAY
YMGLESTG54948	_ (Phaeosphaeria nodorum)		RecName: Full=Protein SnodProt1; Flags: Precursor;	0.5303	4e-39	Ensembl view	21	17	0	3	0	18	0	GO:0005576	disease, virulence and defense
YMGLESTG54944	_ (Tuber melanosporum)		SubName: Full=Whole genome shotgun sequence assembly, scaffold_216, strain Mel28;	1	2e-19	Ensembl view	23	23	3	3	1	16	0
YMGLESTG51552	ZRT2(Saccharomyces cerevisiae)		RecName: Full=Zinc-regulated transporter 2; AltName: Full=Low-affinity zinc transport protein ZRT2;	0.9973	2e-63	Ensembl view	56	54	0	9	42	0	5	GO:0016021,GO:0005886,GO:0000007,GO:0006831	heavy metal ion transport (Cu+, Fe3+, etc.)
YMGLESTG52598	msp2 (Marasmius scorodonius)		RecName: Full=Peroxidase 2; Short=MsP2; EC=1.11.1.-; Flags: Precursor;	0.9836	8e-97	Ensembl view	113*	111	0	2	81	5	25	GO:0020037,GO:0004601,GO:0016121,GO:0055114	peroxidase reaction
YMGLESTG52547	HYD-1 (Pisolithus tinctorius)		RecName: Full=Hydrophobin-1; Flags: Precursor;	0.8611	9e-22	Ensembl view	26	25	0	1	1	22	2	GO:0005576,GO:0009277,GO:0005199
YMGLESTG52263	_ (Neurospora crassa)		SubName: Full=Putative uncharacterized protein;	0.976	1e-172	Ensembl view	49*	46	0	7	10	32	0	GO:0016614
YMGLESTG47996	aldA (Agaricus bisporus)		RecName: Full=Aldehyde dehydrogenase; Short=ALDDH; Short=ALDH; EC=1.2.1.3;	1	0	Ensembl view	39*	38	6	5	6	21	1	GO:0004029,GO:0055114	degradation of polyamines	Lysine degradation ,Ascorbate and aldarate metabolism ,3-Chloroacrylic acid degradation ,Arginine and proline metabolism ,Propanoate metabolism,Valine, leucine and isoleucine degradation ,beta-Alanine metabolism,Butanoate metabolism ,Histidine metabolism ,Fatty acid metabolism,Tryptophan metabolism ,Limonene and pinene degradation ,1,2-Dichloroethane degradation ,Glycolysis / Gluconeogenesis ,Gly…
YMGLESTG47935	_ (Lentinula edodes)		RecName: Full=Serine protease inhibitor;	0.9613	7e-19	Ensembl view	67*	66	8	12	1	46	0	GO:0004867
YMGLESTG51108	_ (Ajellomyces capsulata)		SubName: Full=Phosphomethylpyrimidine kinase THI20;	0.7164	1e-08	Ensembl view	381*	376	0	28	332	4	17	GO:0008972,GO:0009228	biosynthesis of vitamins, cofactors, and prosthetic groups
YMGLESTG54745	_ (Nectria haematococca)		SubName: Full=Putative uncharacterized protein;	0.9144	2e-31	Ensembl view	45*	36	1	1	2	36	5
YMGLESTG47149	_ (Postia placenta)		SubName: Full=Predicted protein;	0.5682	3e-37	Ensembl view	27	27	0	0	2	22	3
YMGLESTG47010	UAP1(Saccharomyces cerevisiae)	QRI1	RecName: Full=UDP-N-acetylglucosamine pyrophosphorylase; EC=2.7.7.23;	0.9675	1e-121	Ensembl view	69*	49	0	2	58	3	6	GO:0005737,GO:0005634,GO:0003977,GO:0006048	pyrimidine nucleotide/nucleoside/nucleobase metabolism	Amino sugar and nucleotide sugar metabolism ,
YMGLESTG47008	_ (Blumeria graminis)		RecName: Full=Glucan 1,3-beta-glucosidase; EC=3.2.1.58; AltName: Full=Exo-1,3-beta-glucanase; Flags: Precursor;	0.9292	2e-98	Ensembl view	74	67	0	19	46	2	7	GO:0005576,GO:0043169,GO:0004338,GO:0005975,GO:0007047	polysaccharide metabolism	Starch and sucrose metabolism ,
YMGLESTG46941	_(Gaeumannomyces graminis var. graminis)		RecName: Full=Linoleate diol synthase; EC=1.13.11.44; AltName: Full=Linoleate (8R)-dioxygenase; Short=Linoleate 8-dioxygenase;	0.9065	1e-135	Ensembl view	197*	194	4	10	136	21	26	GO:0009055,GO:0020037,GO:0033751,GO:0004497,GO:0004601,GO:0055114,GO:0006979	lipid, fatty acid and isoprenoid metabolism
YMGLESTG51130	_ (Laccaria bicolor)		SubName: Full=Predicted protein;	0.3959	2e-10	Ensembl view	25*	16	4	0	3	18	0
YMGLESTG48236	stcC (Emericella nidulans)		RecName: Full=Putative sterigmatocystin biosynthesis peroxidase stcC; EC=1.11.1.-; Flags: Precursor;	0.6701	4e-15	Ensembl view	86	83	1	11	66	3	5	GO:0046872,GO:0004601,GO:0055114	detoxification
YMGLESTG48292				0	N/A	Ensembl view	36*	35	5	12	0	19	0
YMGLESTG52721	_ (Postia placenta)		SubName: Full=Predicted protein;	0.5021	4e-09	Ensembl view	48	44	0	1	41	1	5
YMGLESTG48440	_ (Laccaria bicolor)		SubName: Full=Predicted protein;	0.9552	1e-21	Ensembl view	30	30	1	5	2	22	0
YMGLESTG48472	cyc2		RecName: Full=Germacradienol/germacrene D synthase; EC=4.2.3.22; AltName: Full=Sesquiterpene synthase; AltName: Full=Sesquiterpene cyclase;	0.9162	2e-11	Ensembl view	67*	61	0	1	61	0	5	GO:0034004,GO:0000287
YMGLESTG48960	bet4(Schizosaccharomyces pombe)		RecName: Full=Geranylgeranyl transferase type-2 subunit alpha; EC=2.5.1.60; AltName: Full=Geranylgeranyl transferase type II subunit alpha; AltName: Full=Type II protein geranyl-geranyltransferase subunit alpha; AltName: Full=GGTase-II-alpha; AltName: Full=PGGT;	0.702	8e-58	Ensembl view	34*	34	2	1	3	26	2	GO:0032153,GO:0005829,GO:0005634,GO:0005816,GO:0004663,GO:0018346	lipid, fatty acid and isoprenoid metabolism
YMGLESTG55415	_ (Aspergillus fumigatus)		RecName: Full=Allergen Asp f 15; AltName: Full=Allergen Asp f 13; AltName: Allergen=Asp f 15; Flags: Precursor;	0.6683	4e-32	Ensembl view	27*	25	2	0	1	24	0	GO:0005576	disease, virulence and defense
YMGLESTG51272	HET-E1 (Podospora anserina)		RecName: Full=Vegetative incompatibility protein HET-E-1;	0.3802	3e-38	Ensembl view	74*	71	9	12	6	45	2	GO:0005525	lipid, fatty acid and isoprenoid metabolism
YMGLESTG49438				0	N/A	Ensembl view	61*	57	0	0	57	2	2
YMGLESTG49800	YVH1 (Saccharomyces cerevisiae)		RecName: Full=Tyrosine-protein phosphatase YVH1; Short=PTPase YVH1; EC=3.1.3.48;	0.7898	4e-12	Ensembl view	77	73	0	2	60	6	9	GO:0005737,GO:0005634,GO:0005515,GO:0004725,GO:0008138,GO:0030476,GO:0019933,GO:0007126,GO:0006470,GO:0006950,GO:0000027	phosphate metabolism
YMGLESTG53202	_ (Coprinopsis cinerea)		SubName: Full=Putative uncharacterized protein;	0.9877	9e-52	Ensembl view	38	37	0	3	34	0	1
YMGLESTG52801	YHB1 (Saccharomyces cerevisiae)	YHB, YHB4	RecName: Full=Flavohemoprotein; EC=1.14.12.17; AltName: Full=Flavohemoglobin; AltName: Full=Hemoglobin-like protein; AltName: Full=Nitric oxide dioxygenase; Short=NO oxygenase; Short=NOD;	0.9438	4e-54	Ensembl view	57*	46	1	10	2	30	14	GO:0005829,GO:0005759,GO:0020037,GO:0008941,GO:0016966,GO:0019825,GO:0005515,GO:0055114,GO:0015671,GO:0006950,GO:0009636	nitrogen, sulfur and selenium metabolism
YMGLESTG51803	_ (Rhodotorula glutinis)		RecName: Full=60S acidic ribosomal protein P2; AltName: Full=Acyl carrier protein;	1	1e-26	Ensembl view	36*	35	0	19	2	15	0	GO:0005840,GO:0000036,GO:0003735,GO:0006633,GO:0006414	ribosomal proteins
YMGLESTG55499	ordA (Aspergillus flavus)		RecName: Full=O-methylsterigmatocystin oxidoreductase; Short=OMST oxidoreductase; EC=1.14.-.-; AltName: Full=Cytochrome P450 64;	0.9674	1e-77	Ensembl view	126*	125	1	8	102	6	9	GO:0009055,GO:0020037,GO:0004497,GO:0055114	secondary metabolism
YMGLESTG53373	lovB (Aspergillus terreus)		RecName: Full=Lovastatin nonaketide synthase; Short=LNKS; EC=2.3.1.161; EC=2.1.1.-;	0.4692	4e-76	Ensembl view	79*	67	0	0	76	0	3	GO:0000036,GO:0008415,GO:0048037,GO:0050637,GO:0016491,GO:0031177,GO:0016218,GO:0008757,GO:0006633,GO:0055114,GO:0030639	metabolism of polyketides	Phenylalanine metabolism,Ethylbenzene degradation,Limonene and pinene degradation,Benzoate degradation via CoA ligation ,1- and 2-Methylnaphthalene degradation,Tyrosine metabolism ,
YMGLESTG53555	SC3 (Schizophyllum commune)		RecName: Full=Fruiting body protein SC3; AltName: Full=Hydrophobin SC3; Flags: Precursor;	0.7615	7e-19	Ensembl view	53*	53	0	5	1	47	0	GO:0005576,GO:0009277,GO:0005199
YMGLESTG51083				0	N/A	Ensembl view	72*	65	0	8	17	46	1
YMGLESTG51448	_ (Saccharomyces cerevisiae)		RecName: Full=Uncharacterized protein YEL023C;	0.4135	5e-12	Ensembl view	45	44	0	4	37	1	3		cell growth / morphogenesis
YMGLESTG52121	_ (Coprinopsis cinerea)		SubName: Full=Mannoprotein;	0.9758	1e-114	Ensembl view	365*	320	7	34	230	61	33
YMGLESTG54187	_ (Postia placenta)		SubName: Full=Predicted protein;	0.9297	1e-134	Ensembl view	171*	166	1	12	131	15	12
YMGLESTG50587	_(Schizosaccharomyces pombe)		RecName: Full=Probable UTP--glucose-1-phosphate uridylyltransferase; EC=2.7.7.9; AltName: Full=UDP-glucose pyrophosphorylase; Short=UGPase; Short=UDPGP;	0.9643	1e-175	Ensembl view	62	62	0	6	40	1	15	GO:0005829,GO:0005634,GO:0046872,GO:0003983,GO:0033554,GO:0008152	phosphate metabolism	Amino sugar and nucleotide sugar metabolism,Starch and sucrose metabolism,Pentose and glucuronate interconversions,Galactose metabolism ,
YMGLESTG54488	_ (Laccaria bicolor)		SubName: Full=Predicted protein;	0.3957	6e-77	Ensembl view	56*	53	0	3	11	42	0
YMGLESTG50932	GAOA (Gibberella zeae)		RecName: Full=Galactose oxidase; Short=GAO; Short=GOase; Short=GO; EC=1.1.3.9; Flags: Precursor;	0.6641	1e-07	Ensembl view	67*	64	0	3	59	0	5	GO:0005576,GO:0045480,GO:0046872,GO:0007155,GO:0055114	lipid, fatty acid and isoprenoid metabolism
YMGLESTG51010	_ (Coprinopsis cinerea)		SubName: Full=Putative uncharacterized protein;	0.9632	2e-26	Ensembl view	579*	577	55	66	89	369	0
