# Supplementary material for: Generation and Analysis of the Expressed Sequence Tags from the Mycelium of Ganoderma lucidum
Source: PLoS One. 2013 May 2;8(5):e61127. doi: 10.1371/journal.pone.0061127 (PMC3642047; doi:10.1371/journal.pone.0061127)
Supplement: File S6 — Anti-sense ESTTranscripts. (XLSX) [file pone.0061127.s006.xlsx]

## Sheet: 工作表1
"*" in SUPPORTING EST field means significant over-representation in one of the libraries
monokaryon: the cDNA library was derived from the GL monokaryotic strain, 37180. All the other libraries were derived from the GL dikaryotic strain, 36123.
EST GENE	SYMBOL	E_VALUE	DESCRIPTION	SYNONYMS	SUPPORTING EST	SPLICED EST	5TH DAY	14TH DAY	18TH DAY	18TH DAY(monokaryon)	30TH DAY	CONTIG	TYPE[HELP]
YMGLESTG46888	rpl28e	1e-13	RecName: Full=Probable 60S ribosomal protein L28e;		5	5	0	2	2	1	0	Ensembl view	convergent
YMGLESTG46889		2e-17	SubName: Full=Predicted protein;		8	8	0	5	1	1	1
YMGLESTG46929					6	6	0	1	2	3	0	Ensembl view	other
YMGLESTG46928		2e-09	RecName: Full=Probable glutathione S-transferase; EC=2.5.1.18; AltName: Full=Auxin-induced protein PGNT1/PCNT110;		60	57	0	7	43	1	9
YMGLESTG46994		1e-61	SubName: Full=Predicted protein;		4	4	0	2	1	0	1	Ensembl view	convergent
YMGLESTG46995	cutC	2e-42	RecName: Full=Copper homeostasis protein cutC;		3	2	0	2	0	0	1
YMGLESTG46997					1	1	0	0	1	0	0	Ensembl view	convergent
YMGLESTG46998		3e-05	RecName: Full=Reticulocyte-binding protein 2 homolog a;		3	3	0	0	3	0	0
YMGLESTG47100		1e-141	RecName: Full=Calnexin homolog; Flags: Precursor;		64	63	0	5	42	12	5	Ensembl view	convergent
YMGLESTG47101		0	RecName: Full=Uncharacterized helicase C550.03c; EC=3.6.4.-;		1	1	0	0	0	0	1
YMGLESTG47239	vps20	1e-21	RecName: Full=Vacuolar protein sorting-associated protein 20;		4	4	0	0	2	1	1	Ensembl view	convergent
YMGLESTG47240	CYP8	1e-127	RecName: Full=Peptidyl-prolyl cis-trans isomerase-like 2; Short=PPIase; EC=5.2.1.8; AltName: Full=Rotamase; AltName: Full=Cyclophilin-60; AltName: Full=Cyclophilin-like protein Cyp-60;		1	1	0	0	1	0	0
YMGLESTG47252		2e-15	SubName: Full=Helix-turn-helix transcription factor, AraC type; SubName: Full=Predicted protein;		2	2	0	0	1	1	0	Ensembl view	convergent
YMGLESTG47253	COX13	1e-11	RecName: Full=Cytochrome c oxidase subunit 6A, mitochondrial; AltName: Full=Cytochrome c oxidase polypeptide VIa; Flags: Precursor;		5	4	0	2	1	2	0
YMGLESTG47405		2e-05	RecName: Full=LRR domain-containing protein PF14_0175;		45	45	0	8	18	14	5	Ensembl view	convergent
YMGLESTG47407	nudC	3e-51	RecName: Full=Nuclear movement protein nudC; AltName: Full=Nuclear distribution protein C;		2	2	0	1	1	0	0
YMGLESTG47546		7e-22	SubName: Full=Predicted protein;		4	4	0	0	2	0	2	Ensembl view	convergent
YMGLESTG47547		2e-12	RecName: Full=UPF0620 protein C83.10; Flags: Precursor;		5	5	0	3	0	1	1
YMGLESTG47553	ydgJ	1e-09	RecName: Full=Uncharacterized oxidoreductase ydgJ; EC=1.-.-.-;		2	2	0	0	1	1	0	Ensembl view	divergent
YMGLESTG47552					1	1	0	0	0	1	0
YMGLESTG47584	PMR1	8e-86	RecName: Full=Calcium-transporting ATPase 1; EC=3.6.3.8; AltName: Full=P-type calcium ATPase;		3	3	0	0	3	0	0	Ensembl view	convergent
YMGLESTG47585	bglL	2e-91	RecName: Full=Probable beta-glucosidase L; EC=3.2.1.21; AltName: Full=Gentiobiase L; AltName: Full=Cellobiase L; AltName: Full=Beta-D-glucoside glucohydrolase L; Flags: Precursor;		9	9	0	4	2	2	1
YMGLESTG47653					1	1	0	1	0	0	0	Ensembl view	other
YMGLESTG47652	gly1	2e-81	RecName: Full=Probable threonine aldolase; EC=4.1.2.5;		1	1	0	0	1	0	0
YMGLESTG47654		1e-05	RecName: Full=Uncharacterized protein At2g23090;		3	3	0	1	0	2	0	Ensembl view	convergent
YMGLESTG47655	TIM10	3e-29	RecName: Full=Mitochondrial import inner membrane translocase subunit TIM10;		5	5	0	1	0	2	2
YMGLESTG47675	bcas2	3e-22	RecName: Full=Pre-mRNA-splicing factor SPF27; AltName: Full=Protein BCAS2 homolog;		6	6	1	1	3	0	1	Ensembl view	convergent
YMGLESTG47676	REX4	4e-23	RecName: Full=RNA exonuclease 4; EC=3.1.-.-;		5	5	0	2	1	0	2
YMGLESTG47680	rps27	1e-34	RecName: Full=40S ribosomal protein S27;		10	10	0	4	1	4	1	Ensembl view	convergent
YMGLESTG47681	TES1	3e-13	RecName: Full=Peroxisomal acyl-coenzyme A thioester hydrolase 1; EC=3.1.2.2; AltName: Full=Peroxisomal long-chain acyl-CoA thioesterase 1;	PTE1	10	10	0	2	7	1	0
YMGLESTG47716		1e-05	RecName: Full=Uncharacterized mitochondrial outer membrane protein YPR098C;		2	2	0	0	1	1	0	Ensembl view	convergent
YMGLESTG47717	lea1	1e-59	RecName: Full=U2 small nuclear ribonucleoprotein A'; Short=U2 snRNP A';		2	2	0	0	2	0	0
YMGLESTG47769	dsk1	4e-49	RecName: Full=Protein kinase dsk1; EC=2.7.11.1; AltName: Full=Dis1-suppressing protein kinase;		3	2	0	0	2	1	0	Ensembl view	convergent
YMGLESTG47770					2	2	0	1	0	0	1
YMGLESTG47987					1	1	0	0	0	1	0	Ensembl view	other
YMGLESTG47988	pmd1	1e-33	RecName: Full=Leptomycin B resistance protein pmd1;		9	9	0	0	5	0	4
YMGLESTG47992					1	1	0	0	0	1	0	Ensembl view	convergent
YMGLESTG47993					1	1	0	1	0	0	0
YMGLESTG48035	aorO	1e-123	RecName: Full=Aorsin; EC=3.4.21.-; Flags: Precursor;		22	16	1	3	9	2	7	Ensembl view	convergent
YMGLESTG48037		2e-11	SubName: Full=Putative uncharacterized protein;		1	1	0	0	0	0	1
YMGLESTG48200					1	1	0	0	0	0	1	Ensembl view	other
YMGLESTG48199	FAT2	1e-32	RecName: Full=Peroxisomal-coenzyme A synthetase; EC=6.-.-.-;	PCS60	1	1	0	0	0	1	0
YMGLESTG48333					1	1	0	0	0	0	1	Ensembl view	convergent
YMGLESTG48334		3e-10	RecName: Full=Abhydrolase domain-containing protein C22H12.03; EC=3.1.-.-;		3	2	0	0	3	0	0
YMGLESTG48461	COX16	3e-25	RecName: Full=Cytochrome c oxidase assembly protein COX16, mitochondrial; Flags: Precursor;		1	1	0	0	0	1	0	Ensembl view	convergent
YMGLESTG48462	rpn7	5e-89	RecName: Full=Probable 26S proteasome regulatory subunit rpn7;		1	1	0	0	1	0	0
YMGLESTG48580	ryh1	2e-78	RecName: Full=GTP-binding protein ryh1;		1	1	0	0	0	1	0	Ensembl view	convergent
YMGLESTG48581		5e-25	RecName: Full=Uncharacterized protein C63.05;		3	3	0	1	1	1	0
YMGLESTG48603		1e-28	SubName: Full=Predicted protein;		1	1	0	1	0	0	0	Ensembl view	convergent
YMGLESTG48604	Qpctl	3e-13	RecName: Full=Glutaminyl-peptide cyclotransferase-like protein; EC=2.3.2.-;		8	8	0	1	7	0	0
YMGLESTG48771	trs120	3e-52	RecName: Full=Transport protein particle subunit trs120; Short=TRAPP subunit trs120;		1	1	0	0	0	1	0	Ensembl view	convergent
YMGLESTG48772	bimC	1e-139	RecName: Full=Kinesin-like protein bimC;		5	5	0	0	1	0	4
YMGLESTG48812	cbc2	3e-33	RecName: Full=Nuclear cap-binding protein subunit 2; AltName: Full=20 kDa nuclear cap-binding protein; AltName: Full=NCBP 20 kDa subunit; Short=CBP20;		4	4	0	2	1	1	0	Ensembl view	convergent
YMGLESTG48813					3	3	1	1	0	1	0
YMGLESTG48895	BET3	6e-60	RecName: Full=Transport protein particle 22 kDa subunit; Short=TRAPP 22 kDa subunit;		2	2	0	0	0	1	1	Ensembl view	convergent
YMGLESTG48896	SWS2	2e-20	RecName: Full=37S ribosomal protein SWS2, mitochondrial; AltName: Full=Sick without securin protein 2;		1	1	0	0	0	1	0
YMGLESTG48899	vma-8	3e-80	RecName: Full=V-type proton ATPase subunit D; Short=V-ATPase subunit D; AltName: Full=Vacuolar proton pump subunit D;		1	1	1	0	0	0	0	Ensembl view	convergent
YMGLESTG48900	rpl26	1e-37	RecName: Full=60S ribosomal protein L26;		7	7	1	1	2	2	1
YMGLESTG48961					27	27	2	0	0	25	0	Ensembl view	other
YMGLESTG48960	bet4	8e-58	RecName: Full=Geranylgeranyl transferase type-2 subunit alpha; EC=2.5.1.60; AltName: Full=Geranylgeranyl transferase type II subunit alpha; AltName: Full=Type II protein geranyl-geranyltransferase subunit alpha; AltName: Full=GGTase-II-alpha; AltName: Full=PGGT;		1	1	0	0	1	0	0
YMGLESTG49006					4	4	0	0	3	0	1	Ensembl view	other
YMGLESTG49007		3e-09	RecName: Full=Allergen Asp f 7; AltName: Allergen=Asp f 7; Flags: Precursor;		4	4	1	0	0	3	0
YMGLESTG49018	trp3	1e-160	RecName: Full=Probable anthranilate synthase component 1; EC=4.1.3.27; AltName: Full=Anthranilate synthase component I;		1	1	0	0	0	1	0	Ensembl view	convergent
YMGLESTG49019	mrp4	9e-42	RecName: Full=40S ribosomal protein mrp4, mitochondrial; Flags: Precursor;		3	3	1	0	0	1	1
YMGLESTG49053	TKL1	0	RecName: Full=Transketolase 1; Short=TK 1; EC=2.2.1.1;		22	22	0	3	8	2	9	Ensembl view	convergent
YMGLESTG49054	qcr7	8e-26	RecName: Full=Cytochrome b-c1 complex subunit 7; AltName: Full=Ubiquinol-cytochrome c reductase complex 14 kDa protein; AltName: Full=Complex III subunit 7;		3	3	0	3	0	0	0
YMGLESTG49111	LIP4	6e-58	RecName: Full=Lipase 4; EC=3.1.1.3; Flags: Precursor;		10	10	0	1	9	0	0	Ensembl view	convergent
YMGLESTG49114	atp12	3e-32	RecName: Full=Protein atp12, mitochondrial; Flags: Precursor;		2	2	0	1	0	1	0
YMGLESTG49133	pgkA	0	RecName: Full=Phosphoglycerate kinase; EC=2.7.2.3;		16	15	0	1	6	5	4	Ensembl view	other
YMGLESTG49134					1	1	0	0	0	0	1
YMGLESTG49160	coq7	2e-42	RecName: Full=Ubiquinone biosynthesis protein coq7; AltName: Full=Coenzyme Q biosynthesis protein 7;		1	1	0	0	0	1	0	Ensembl view	convergent
YMGLESTG49161					4	4	0	1	0	3	0
YMGLESTG49502	MDH1	1e-111	RecName: Full=Malate dehydrogenase, mitochondrial; EC=1.1.1.37; Flags: Precursor;		36	35	0	5	19	7	5	Ensembl view	convergent
YMGLESTG49504	TSR2	4e-16	RecName: Full=Pre-rRNA-processing protein TSR2; AltName: Full=20S rRNA accumulation protein 2;		1	1	0	0	0	1	0
YMGLESTG49581		6e-16	RecName: Full=Uncharacterized protein YIL156W-B; Flags: Precursor;		1	1	0	1	0	0	0	Ensembl view	convergent
YMGLESTG49582	ost2	4e-20	RecName: Full=Probable dolichyl-diphosphooligosaccharide--protein glycosyltransferase subunit ost2; EC=2.4.1.119; AltName: Full=Oligosaccharyl transferase subunit epsilon; AltName: Full=Oligosaccharyl transferase 16 kDa subunit;		6	6	0	4	2	0	0
YMGLESTG49863					1	1	0	0	1	0	0	Ensembl view	other
YMGLESTG49862	dre4	3e-10	RecName: Full=DNA replication protein 4; AltName: Full=Hyphal growth protein 1;		2	2	0	0	2	0	0
YMGLESTG49920		1e-45	SubName: Full=Putative uncharacterized protein;		5	5	0	1	1	3	0	Ensembl view	convergent
YMGLESTG49922		3e-52	SubName: Full=Predicted protein;		6	6	0	0	3	2	1
YMGLESTG49955	srb4	2e-17	RecName: Full=Mediator of RNA polymerase II transcription subunit 17; AltName: Full=Mediator complex subunit 17;		3	3	0	1	2	0	0	Ensembl view	convergent
YMGLESTG49956	rpl5b	1e-113	RecName: Full=60S ribosomal protein L5-B;		8	8	0	2	2	2	2
YMGLESTG50058	ncs1	9e-82	RecName: Full=Calcium-binding protein NCS-1;		7	7	0	6	0	1	0	Ensembl view	convergent
YMGLESTG50059		3e-60	RecName: Full=UPF0347 membrane protein C1711.03;		6	6	0	3	1	2	0
YMGLESTG50097					1	1	0	0	0	1	0	Ensembl view	other
YMGLESTG50098		2e-07	RecName: Full=Reticulocyte-binding protein 2 homolog a;		1	1	0	0	1	0	0
YMGLESTG50154		2e-05	RecName: Full=Uncharacterized hydrolase YNR064C; EC=3.1.-.-;		13	13	0	4	5	3	1	Ensembl view	other
YMGLESTG50153					4	1	0	0	4	0	0
YMGLESTG50154		2e-05	RecName: Full=Uncharacterized hydrolase YNR064C; EC=3.1.-.-;		13	13	0	4	5	3	1	Ensembl view	other
YMGLESTG50155					4	2	0	1	2	1	0
YMGLESTG50200		6e-41	RecName: Full=NADH-ubiquinone oxidoreductase 20.8 kDa subunit;		1	1	0	1	0	0	0	Ensembl view	convergent
YMGLESTG50201	nrf1	4e-49	RecName: Full=Vacuolar transporter chaperone 1; AltName: Full=Negative regulator of cdc42;		5	5	0	3	0	2	0
YMGLESTG50262		1e-64	RecName: Full=Acyl-protein thioesterase 1; EC=3.1.2.-;		7	7	1	3	0	2	1	Ensembl view	convergent
YMGLESTG50263		9e-23	RecName: Full=Uncharacterized protein C21.03c;		8	7	0	1	5	2	0
YMGLESTG50319					2	2	0	1	1	0	0	Ensembl view	other
YMGLESTG50318	pepA	4e-69	RecName: Full=Aspergillopepsin A; EC=3.4.23.18; AltName: Full=Aspergillopepsin O; Flags: Precursor;		20	20	0	2	8	4	6
YMGLESTG50462	ATG5	7e-58	RecName: Full=Autophagy protein 5;		7	7	1	2	3	1	0	Ensembl view	convergent
YMGLESTG50463					1	1	0	1	0	0	0
YMGLESTG50554	COG5	5e-66	RecName: Full=Conserved oligomeric Golgi complex subunit 5; Short=COG complex subunit 5; AltName: Full=Component of oligomeric Golgi complex 5; AltName: Full=13S Golgi transport complex 90 kDa subunit; Short=GTC-90; AltName: Full=Golgi transport complex 1;		1	1	0	1	0	0	0	Ensembl view	convergent
YMGLESTG50555	ILV6	2e-80	RecName: Full=Acetolactate synthase small subunit, mitochondrial; AltName: Full=Acetohydroxy-acid synthase small subunit; Short=AHAS; Short=ALS; Flags: Precursor;		3	3	0	2	0	1	0
YMGLESTG50560		2e-93	SubName: Full=Polysaccharide lyase family 14 protein;		7	6	1	1	4	0	1	Ensembl view	convergent
YMGLESTG50561					1	1	0	1	0	0	0
YMGLESTG50611		7e-14	RecName: Full=Uncharacterized protein C106.07c;		3	2	0	0	1	0	2	Ensembl view	convergent
YMGLESTG50612	him1	6e-13	RecName: Full=Hsk1-interacting molecule 1; AltName: Full=DNA repair protein rad35;		3	3	0	2	0	0	1
YMGLESTG50622	PHYHD1	2e-55	RecName: Full=Phytanoyl-CoA dioxygenase domain-containing protein 1; EC=1.-.-.-;		2	2	0	0	2	0	0	Ensembl view	convergent
YMGLESTG50623	thi4	2e-89	RecName: Full=Probable thiamine biosynthetic bifunctional enzyme; Includes: RecName: Full=Thiamine-phosphate pyrophosphorylase; Short=TMP pyrophosphorylase; Short=TMP-PPASE; EC=2.5.1.3; Includes: RecName: Full=Hydroxyethylthiazole kinase; EC=2.7.1.50; AltName: Full=4-methyl-5-beta-hydroxyethylthiazole kinase; Short=THZ kinase; Short=TH kinase;		4	4	0	2	1	1	0
YMGLESTG50631	MTF1	5e-14	RecName: Full=Mitochondrial transcription factor 1; AltName: Full=Mitochondrial transcription factor mtTFB; AltName: Full=RF1023; AltName: Full=Mitochondrial-specificity factor;		4	4	0	3	1	0	0	Ensembl view	convergent
YMGLESTG50632	mcl1	9e-92	RecName: Full=Minichromosome loss protein 1; AltName: Full=DNA polymerase alpha accessory factor Mcl1;		1	1	0	0	0	0	1
YMGLESTG50677		5e-07	RecName: Full=Uncharacterized transcriptional regulatory protein YKL038W;		7	7	0	3	2	0	2	Ensembl view	convergent
YMGLESTG50678		1e-23	SubName: Full=Predicted protein;		1	1	0	0	0	1	0
YMGLESTG50737	CRZ1	5e-13	RecName: Full=Transcriptional regulator CRZ1;	HAL8, TCN1	5	3	0	0	4	1	0	Ensembl view	convergent
YMGLESTG50738	cwf24	3e-14	RecName: Full=Pre-mRNA-splicing factor cwc24; AltName: Full=Complexed with cdc5 protein 24; AltName: Full=Cell cycle control protein cwf24;		1	1	0	0	0	1	0
YMGLESTG50824		2e-48	SubName: Full=Predicted protein;		6	4	0	3	1	2	0	Ensembl view	convergent
YMGLESTG50826					2	2	0	1	1	0	0
YMGLESTG50831	YKE2	7e-20	RecName: Full=Prefoldin subunit 6; AltName: Full=Genes involved in microtubule biogenesis protein 1; AltName: Full=Gim complex subunit 1; Short=GimC subunit 1;	GIM1, PFD6	1	1	0	0	1	0	0	Ensembl view	convergent
YMGLESTG50832	MRPS17	2e-06	RecName: Full=37S ribosomal protein S17, mitochondrial;		3	3	0	0	1	2	0
YMGLESTG50904		4e-31	SubName: Full=Putative uncharacterized protein;		7	7	0	0	0	7	0	Ensembl view	convergent
YMGLESTG50905					1	1	0	0	0	1	0
YMGLESTG50940	MOH1	6e-17	RecName: Full=Protein yippee-like MOH1;		2	2	0	0	0	2	0	Ensembl view	convergent
YMGLESTG50941	ATG3	1e-97	RecName: Full=Autophagy-related protein 3; AltName: Full=Autophagy-related E2-like conjugation enzyme ATG3;		2	2	0	1	0	0	1
YMGLESTG51049	acu-9	0	RecName: Full=Malate synthase, glyoxysomal; EC=2.3.3.9;		16	15	9	1	6	0	0	Ensembl view	other
YMGLESTG51050					1	1	1	0	0	0	0
YMGLESTG51393	PPM1	3e-57	RecName: Full=Leucine carboxyl methyltransferase 1; EC=2.1.1.-; AltName: Full=Protein phosphatase methyltransferase 1;		7	7	0	1	1	5	0	Ensembl view	convergent
YMGLESTG51394		2e-05	RecName: Full=Uncharacterized protein C1834.10c;		1	1	0	1	0	0	0
YMGLESTG51433		3e-78	SubName: Full=Putative uncharacterized protein;		4	4	0	0	1	3	0	Ensembl view	other
YMGLESTG51434					1	1	0	1	0	0	0
YMGLESTG51518					1	1	0	0	0	1	0	Ensembl view	divergent
YMGLESTG51517		1e-101	SubName: Full=GDSL lipase/acylhydrolase;		1	1	0	1	0	0	0
YMGLESTG51520					2	2	0	0	1	1	0	Ensembl view	other
YMGLESTG51521					9	9	1	1	5	2	0
YMGLESTG51532					1	1	1	0	0	0	0	Ensembl view	other
YMGLESTG51531					1	1	0	0	0	0	1
YMGLESTG51555	HHT2	2e-66	RecName: Full=Histone H3.2;		3	3	0	0	2	0	1	Ensembl view	convergent
YMGLESTG51556	SFH5	2e-35	RecName: Full=Phosphatidylinositol transfer protein SFH5; Short=PITP SFH5;		14	12	1	3	2	5	3
YMGLESTG51648	COX9	9e-08	RecName: Full=Cytochrome c oxidase subunit 7A; EC=1.9.3.1; AltName: Full=Cytochrome c oxidase polypeptide VIIA; Flags: Precursor;		5	5	0	1	1	3	0	Ensembl view	convergent
YMGLESTG51649		7e-49	RecName: Full=Uncharacterized J domain-containing protein C17A3.05c;		4	4	0	1	1	2	0
YMGLESTG51764	CYC3	6e-53	RecName: Full=Cytochrome c heme lyase; Short=CCHL; EC=4.4.1.17; AltName: Full=Holocytochrome-c synthase;		6	5	0	1	1	1	3	Ensembl view	convergent
YMGLESTG51765	tim44	3e-77	RecName: Full=Mitochondrial import inner membrane translocase subunit tim44; Flags: Precursor;		4	4	0	3	1	0	0
YMGLESTG51776	TPM2	7e-26	RecName: Full=Tropomyosin-2;		14	14	0	11	1	1	1	Ensembl view	convergent
YMGLESTG51777		3e-43	RecName: Full=Uncharacterized protein C216.04c;		4	4	0	0	0	4	0
YMGLESTG51789		2e-14	SubName: Full=Predicted protein;		3	3	0	0	3	0	0	Ensembl view	convergent
YMGLESTG51791		4e-77	RecName: Full=Uncharacterized solute carrier family 35 member C320.08;		2	2	0	0	2	0	0
YMGLESTG51846					1	1	0	1	0	0	0	Ensembl view	other
YMGLESTG51844	ADE17	0	RecName: Full=Bifunctional purine biosynthesis protein ADE17; Includes: RecName: Full=Phosphoribosylaminoimidazolecarboxamide formyltransferase; EC=2.1.2.3; AltName: Full=5-aminoimidazole-4-carboxamide ribonucleotide formyltransferase; AltName: Full=AICAR transformylase; Includes: RecName: Full=IMP cyclohydrolase; EC=3.5.4.10; AltName: Full=Inosinicase; AltName: Full=IMP synthase; AltName: Full=A…		3	2	0	0	2	0	1
YMGLESTG51888	ERG9	1e-124	RecName: Full=Squalene synthase; Short=SQS; Short=SS; EC=2.5.1.21; AltName: Full=Farnesyl-diphosphate farnesyltransferase; AltName: Full=FPP:FPP farnesyltransferase;		14	14	0	2	3	5	4	Ensembl view	convergent
YMGLESTG51889	tor2	0	RecName: Full=Phosphatidylinositol 3-kinase tor2; Short=PtdIns-3-kinase tor2; Short=PI3-kinase tor2; Short=PI3K tor2; EC=2.7.1.137;		4	4	0	1	0	1	2
YMGLESTG51907					1	1	0	0	0	1	0	Ensembl view	divergent
YMGLESTG51906		3e-99	SubName: Full=Predicted protein;		1	1	0	1	0	0	0
YMGLESTG52341		6e-62	SubName: Full=Predicted protein;		1	1	0	0	0	0	1	Ensembl view	divergent
YMGLESTG52340		2e-28	RecName: Full=UPF0661 TPR repeat-containing protein C16D10.01c;		5	5	0	0	3	0	2
YMGLESTG52507		9e-82	RecName: Full=UPF0061 protein C20G4.05c;		4	4	0	3	1	0	0	Ensembl view	convergent
YMGLESTG52509	act2	1e-168	RecName: Full=Actin-related protein 3; AltName: Full=Actin-like protein 3;		10	10	1	2	3	4	0
YMGLESTG52558	cwh43	1e-176	RecName: Full=Protein cwh43;		2	2	0	0	0	0	2	Ensembl view	convergent
YMGLESTG52559	apl6	6e-88	RecName: Full=AP-3 complex subunit beta; AltName: Full=Adapter-related protein complex 3 subunit beta; AltName: Full=Beta-3-adaptin; AltName: Full=Clathrin assembly protein complex 3 beta large chain; AltName: Full=Clathrin assembly protein large beta chain;		1	1	0	0	0	0	1
YMGLESTG52620		7e-63	SubName: Full=Predicted protein;		7	6	3	1	1	2	0	Ensembl view	other
YMGLESTG52622					1	1	0	0	0	1	0
YMGLESTG52757		4e-07	RecName: Full=Uncharacterized protein Mb1440c; Flags: Precursor;		23	20	0	9	11	0	3	Ensembl view	convergent
YMGLESTG52758					1	1	0	0	0	1	0
YMGLESTG52767		3e-08	SubName: Full=Predicted protein;		3	2	0	1	1	0	1	Ensembl view	convergent
YMGLESTG52769	AOD1	2e-20	RecName: Full=Alcohol oxidase; Short=AOX; EC=1.1.3.13; AltName: Full=Methanol oxidase; Short=MOX;		21	20	1	1	14	3	2
YMGLESTG53064		1e-91	SubName: Full=Predicted protein;		2	1	0	0	0	1	1	Ensembl view	convergent
YMGLESTG53065	tif213	0	RecName: Full=Eukaryotic translation initiation factor 2 subunit gamma; Short=eIF-2-gamma;		11	11	0	1	6	3	1
YMGLESTG53090		6e-21	RecName: Full=Zinc-type alcohol dehydrogenase-like protein C16A3.02c; EC=1.-.-.-;		2	1	0	0	2	0	0	Ensembl view	other
YMGLESTG53089					2	2	0	1	0	1	0
YMGLESTG53236					3	3	0	2	1	0	0	Ensembl view	other
YMGLESTG53237					1	1	0	0	0	0	1
YMGLESTG53320	ordA	2e-50	RecName: Full=O-methylsterigmatocystin oxidoreductase; Short=OMST oxidoreductase; EC=1.14.-.-; AltName: Full=Cytochrome P450 64;		4	4	0	0	3	0	1	Ensembl view	other
YMGLESTG53321		5e-80	SubName: Full=Putative uncharacterized protein;		1	1	0	0	0	0	1
YMGLESTG53723					8	6	0	0	4	3	1	Ensembl view	other
YMGLESTG53724		2e-31	SubName: Full=Carbohydrate-binding module family 19 protein;		39	27	0	3	21	12	3
YMGLESTG53832		3e-16	SubName: Full=Predicted protein;		14	13	0	0	6	1	7	Ensembl view	convergent
YMGLESTG53834	CHS4	0	RecName: Full=Chitin synthase 4; EC=2.4.1.16; AltName: Full=Chitin-UDP acetyl-glucosaminyl transferase 4; AltName: Full=Chitin synthase II;		14	14	0	2	7	4	1
YMGLESTG54095	pkcA	0	RecName: Full=Protein kinase C-like; EC=2.7.11.13;		22	20	0	2	16	4	0	Ensembl view	convergent
YMGLESTG54097	DAD1	3e-08	RecName: Full=DASH complex subunit DAD1; AltName: Full=Outer kinetochore protein DAD1;		3	3	0	0	0	3	0
YMGLESTG54137	mug56	7e-16	RecName: Full=Meiotically up-regulated gene 56 protein;		1	1	0	0	0	1	0	Ensembl view	convergent
YMGLESTG54138	mrps12	3e-38	RecName: Full=Probable 40S ribosomal protein S12, mitochondrial;		1	1	0	0	1	0	0
YMGLESTG54185		5e-64	SubName: Full=Predicted protein;		69	69	0	6	44	15	4	Ensembl view	divergent
YMGLESTG54184		3e-65	SubName: Full=Predicted protein;		8	6	0	2	2	2	2
YMGLESTG54187		1e-134	SubName: Full=Predicted protein;		171	166	1	12	131	15	12	Ensembl view	convergent
YMGLESTG54188		5e-14	SubName: Full=Predicted protein;		6	6	0	1	4	0	1
YMGLESTG54208		1e-115	SubName: Full=Predicted protein;		2	2	0	0	2	0	0	Ensembl view	other
YMGLESTG54209					1	1	0	0	1	0	0
YMGLESTG54233					4	4	0	0	3	1	0	Ensembl view	divergent
YMGLESTG54232	JEN1	6e-68	RecName: Full=Carboxylic acid transporter protein homolog;		5	2	0	0	2	3	0
YMGLESTG54240		1e-13	SubName: Full=Predicted protein;		1	1	0	0	0	1	0	Ensembl view	convergent
YMGLESTG54241	ibp1	5e-12	RecName: Full=Dual specificity phosphatase ibp1; EC=3.1.3.48; AltName: Full=Cdc25-like phosphatase ibp1; AltName: Full=Itsy bitsy phosphatase 1;		3	3	0	0	0	2	1
YMGLESTG54260	mob2	1e-59	RecName: Full=Maintenance of ploidy protein mob2;		4	4	0	1	0	3	0	Ensembl view	convergent
YMGLESTG54261		2e-20	SubName: Full=Predicted protein;		2	2	0	2	0	0	0
YMGLESTG54335	ligE	4e-06	RecName: Full=Beta-etherase; AltName: Full=Beta-aryl ether cleaving enzyme;		4	3	1	0	0	3	0	Ensembl view	other
YMGLESTG54334					1	1	0	0	0	0	1
YMGLESTG54428		5e-17	SubName: Full=Putative uncharacterized protein;		3	3	0	2	1	0	0	Ensembl view	convergent
YMGLESTG54429		2e-20	SubName: Full=Putative uncharacterized protein;		9	9	1	1	1	5	1
YMGLESTG54485		5e-62	RecName: Full=N,O-diacetylmuramidase; EC=3.2.1.-; AltName: Full=Lysozyme CH;		1	1	0	0	0	1	0	Ensembl view	divergent
YMGLESTG54484					1	1	0	0	0	1	0
YMGLESTG54532					2	2	0	0	1	1	0	Ensembl view	other
YMGLESTG54531					4	3	0	3	1	0	0
YMGLESTG54870		2e-14	RecName: Full=Lipase; EC=3.1.1.3; AltName: Full=Triacylglycerol lipase; Short=ROL; AltName: Full=RDL; Flags: Precursor;		7	7	1	1	1	1	3	Ensembl view	convergent
YMGLESTG54871					2	2	0	0	0	2	0
YMGLESTG54918		1e-20	SubName: Full=Putative uncharacterized protein;		2	2	0	0	0	2	0	Ensembl view	convergent
YMGLESTG54919	lys2	7e-16	RecName: Full=L-aminoadipate-semialdehyde dehydrogenase large subunit; EC=1.2.1.31; AltName: Full=Alpha-aminoadipate reductase; Short=Alpha-AR;		18	17	0	0	7	2	9
YMGLESTG55310					2	2	0	1	0	0	1	Ensembl view	other
YMGLESTG55309		5e-63	SubName: Full=Predicted protein;		22	10	0	3	17	0	2
