# Supplementary material for: Generation and Analysis of the Expressed Sequence Tags from the Mycelium of Ganoderma lucidum
Source: PLoS One. 2013 May 2;8(5):e61127. doi: 10.1371/journal.pone.0061127 (PMC3642047; doi:10.1371/journal.pone.0061127)
Supplement: File S7 — EST-genome alignments containing cassette exons. (TXT) [file pone.0061127.s007.txt]

The EST-genome alignments containing cassette exons
===================================================
    This file provides the EST-genome alignments revealing cassette exons. The alignments 
are presented essentially in the CLUSTAL W format. To facilitate a quick visualization of 
the locations of the cassette exons and their flanking exons, three different types of 
labels have been added. "^" is used to indicate the region of cassette exons; "<" indicates 
the region of the flanking exon on the left side of a cassette exon; ">" indicates the region
of the flanking exon on the right side of a cassette exon. 


::::::::::::::
YMGLESTG47700.aln
::::::::::::::
CLUSTAL W(1.81) multiple sequence alignment


contig03222/125065-125314/1 TGTCGTCAGGGTCGAAGGATTGAGACATGCTCCATTCCGTCTAGAAGCACGGTGAGTATC
HO748693/78-179/1           TGTCGTCAGGGTCGAAGGATTGAGACATGCTCCATTCCGTCTAGAAGCACG---------
HO752312/78-197/1           TGTCGTCAGGGTCGAAGGATTGAGACATGCTCCATTCCGTCTAGAAGCACG---------
                            ***************************************************   
                            <<<<<<<<<<<<<<<<<<<<<<<<<<<<<<<<<<<<<<<<<<<<<<<<<<<      


contig03222/125065-125314/1 TTGACACTCTTCTTATCATGGCTCCCTCGTGGAAGCCCACCGGCGAGCTGACCACTTGTG
HO748693/78-179/1           ------------------------------------------------------------
HO752312/78-197/1           ------------------------------------------------------------
                                                                                        


contig03222/125065-125314/1 GGACAGGACGGGGCAGGCATCCTGGTCTGGCGTTCGCACGTATCCATTCATCACATGTAT
HO748693/78-179/1           ------------------------------------------------------------
HO752312/78-197/1           ------GACGGGGCAGGCATCCTG------------------------------------
                                  ^^^^^^^^^^^^^^^^^^
                                                                                        


contig03222/125065-125314/1 GCTGACCATCCACCGACAGACGTTACAAAACCAAACTCTTTGCAGAGCAGCTCCTAGAAA
HO748693/78-179/1           -------------------ACGTTACAAAACCAAACTCTTTGCAGAGCAGCTCCTAGAAA
HO752312/78-197/1           -------------------ACGTTACAAAACCAAACTCTTTGCAGAGCAGCTCCTAGAAA
                                               *****************************************
                                               >>>>>>>>>>>>>>>>>>>>>>>>>>>>>>>>>>>>>>>>>


contig03222/125065-125314/1 TCCTGCACTC
HO748693/78-179/1           TCCTGCACTC
HO752312/78-197/1           TCCTGCACTC
                            **********
                            >>>>>>>>>>


::::::::::::::
YMGLESTG47717.aln
::::::::::::::
CLUSTAL W(1.81) multiple sequence alignment


contig03222/68647-68914/1 CCGTGCCTTCCACCCTCAACCCGGTAAAAGAGCGGCAGCTCGACCTCAGAGGTGTGTTTT
HO711708/32-174/1         CCGTGCCTTCCACCCTCAACCCGGTAAAAGAGCGGCAGCTCGACCTCAGAG---------
HO727546/60-161/1         CCGTGCCTTCCACCCTCAACCCGGTAAAAGAGCGGCAGCTCGACCTCAGAG---------
                          ***************************************************         
                          <<<<<<<<<<<<<<<<<<<<<<<<<<<<<<<<<<<<<<<<<<<<<<<<<<<


contig03222/68647-68914/1 GAACCCCATGCGCCGAATGGCTTACTAGAAGTTTGGCTCACAGGATATACCATCCCTGCC
HO711708/32-174/1         -------------------------------------------GATATACCATCCCTGCC
HO727546/60-161/1         ------------------------------------------------------------
                                                                     ^^^^^^^^^^^^^^^^^
                                                                                      


contig03222/68647-68914/1 ATTGAAAATCTTGGTATAACCAAGGTGCGCGTCCCTGCCCCTCCACGCGTCGCTGTCGGG
HO711708/32-174/1         ATTGAAAATCTTGGTATAACCAAG------------------------------------
HO727546/60-161/1         ------------------------------------------------------------
                          ^^^^^^^^^^^^^^^^^^^^^^^^
                                                                                      


contig03222/68647-68914/1 GTGGATATTCACGGGGCCTCCATGGTCGTATGCGCAGGACCAGCATGACTGTATAGATTT
HO711708/32-174/1         -------------------------------------GACCAGCATGACTGTATAGATTT
HO727546/60-161/1         -------------------------------------GACCAGCATGACTGTATAGATTT
                                                               ***********************
                                                               >>>>>>>>>>>>>>>>>>>>>>>


contig03222/68647-68914/1 CACAGACAATTCGATTACCGTCTTGGGG
HO711708/32-174/1         CACAGACAATTCGATTACCGTCTTGGGG
HO727546/60-161/1         CACAGACAATTCGATTACCGTCTTGGGG
                          ****************************
                          >>>>>>>>>>>>>>>>>>>>>>>>>>>>


::::::::::::::
YMGLESTG50165.aln
::::::::::::::
CLUSTAL W(1.81) multiple sequence alignment


contig00713/2300-2552/1 TGGGCTGCCGACATACGATGACCTCGCACAACAGCACGGACCTAACTCGAGGTGAGCATG
HO749606/145-246/1      TGGGCTGCCGACATACGATGACCTCGCACAACAGCACGGACCTAACTCGAG---------
HO717073.rev/106-240/1  TGGGCTGCCGACATACGATGACCTCGCACAACAGCACGGACCTAACTCGAG---------
                        ***************************************************         
                        <<<<<<<<<<<<<<<<<<<<<<<<<<<<<<<<<<<<<<<<<<<<<<<<<<<


contig00713/2300-2552/1 AGTCTTCTCTCATGATTAAGAAGCTCGTTGCGGACGGAACGTTCCACTCTCAGGTTCGGC
HO749606/145-246/1      ------------------------------------------------------------
HO717073.rev/106-240/1  -----------------------------------------------------GTTCGGC
                                                                             ^^^^^^^
                                                                                    


contig00713/2300-2552/1 CGCTGGAGGGAGTGGATCGAGAAGAGGTGTGTCCCCCGTCCCCCGCCTTCTCCCTCACAT
HO749606/145-246/1      ------------------------------------------------------------
HO717073.rev/106-240/1  CGCTGGAGGGAGTGGATCGAGAAGAG----------------------------------
                        ^^^^^^^^^^^^^^^^^^^^^^^^^^
                                                                                    


contig00713/2300-2552/1 CGCTCAAAAGCGGTATTTCAAGAGCAGCTGAGCGATATAATGACCTCACACCCGCTGACC
HO749606/145-246/1      ----------------------AGCAGCTGAGCGATATAATGACCTCACACCCGCTGACC
HO717073.rev/106-240/1  ----------------------AGCAGCTGAGCGATATAATGACCTCACACCCGCTGACC
                                              **************************************
                                              >>>>>>>>>>>>>>>>>>>>>>>>>>>>>>>>>>>>>>


contig00713/2300-2552/1 TCGAACGGCGACG
HO749606/145-246/1      TCGAACGGCGACG
HO717073.rev/106-240/1  TCGAACGGCGACG
                        *************
                        >>>>>>>>>>>>>


::::::::::::::
YMGLESTG51484.aln
::::::::::::::
CLUSTAL W(1.81) multiple sequence alignment


contig01852/2017-2267/1 TTCGAGTTTGAGAAGGCTCGGGTCGAGATGGTCCCACCTCCATCTGAGCAGGTAAGCAAG
HO731079/229-295/1      TTCGAGTTTGAGAAGGCTCGGGTCGAGATGGTCCCACCTCCATCTGAGCAG---------
HO725455/1-111/1        ------------------------------GTCCCACCTCCATCTGAGCAG---------
HO722841/691-757/1      TTCGAGTTTGAGAAGGCTCGGGTCGAGATGGTCCCACCTCCATCTGAGCAG---------
HO740940/103-225/1      TTCGAGTTTGAGAAGGCTCGGGTCGAGATGGTCCCACCTCCATCTGAGCAG---------
                                                      *********************
                                                      <<<<<<<<<<<<<<<<<<<<<


contig01852/2017-2267/1 CATTCTTCCGAAGATACGGGCATCGCACCCACCTGCGACACTAGGCTGACATGGTTGACA
HO731079/229-295/1      ------------------------------------------------------------
HO725455/1-111/1        --------------------------------------------GCTGACATGGTTGACA
HO722841/691-757/1      ------------------------------------------------------------
HO740940/103-225/1      ------------------------------------------------------------
                                                                    ^^^^^^^^^^^^^^^^         


contig01852/2017-2267/1 CGATGCTCGATTACATCCTCGACGTATGCTGTTTTTTTCATGATGACTTGTACACGGAGA
HO731079/229-295/1      ------------------------------------------------------------
HO725455/1-111/1        CGATGCTCGATTACATCCTCGAC-------------------------------------
HO722841/691-757/1      ------------------------------------------------------------
HO740940/103-225/1      -----------------------------------------------------------A
                        ^^^^^^^^^^^^^^^^^^^^^^^


contig01852/2017-2267/1 TGCTCATTGGTGGAATGTAGCAAACCGACGCGACGTGTGCCATCGTGTCTGACAGGGACA
HO731079/229-295/1      -------------------------------------------------------GGACA
HO725455/1-111/1        --------------------CAAACCGACGCGACGTGTGCCATCGTGTCTGACAGGGACA
HO722841/691-757/1      -------------------------------------------------------GGACA
HO740940/103-225/1      TGCTCATTGGTGGAATGTAGCAAACCGACGCGACGTGTGCCATCGTGTCTGACAGGGACA
                                            >>>>>>>>>>>>>>>>>>>>>>>>>>>>>>>>>>>>>>>>


contig01852/2017-2267/1 TCGTGATGCTG
HO731079/229-295/1      TCGTGATGCTG
HO722840/691-695/1      -----------
HO725455/1-111/1        TCGTGATGCTG
HO722841/691-757/1      TCGTGATGCTG
HO740940/103-225/1      TCGTGATGCTG
                        >>>>>>>>>>>


::::::::::::::
YMGLESTG51605.aln
::::::::::::::
CLUSTAL W(1.81) multiple sequence alignment


contig01837/19922-22524/1 CTGGAAGAGCATCGACGTCGCCCAAGGCTGCAGGTGCTGGTCGGGGCCGAGGTACGACCA
HO751874/636-724/-1       CTGGAAGAGCATCGACGTCGCCCAAGG---------------------------------
HO739551.rev/1-629/-1     CTGGAAGAGCATCGACGTCGCCCAAGGCTGCAGGTGCTGGTCGGGGCCGAGGTACGACCA
HO756916/191-626/-1       ------------------------------------------------------------
HO751805/636-724/-1       CTGGAAGAGCATCGACGTCGCCCAAGG---------------------------------
HO721163/1-846/-1         ------------------------------------------------------------
HO718000/1-756/-1         ------------------------------------------------------------
                          <<<<<<<<<<<<<<<<<<<<<<<<<<<<<<<<<<<<<<<<<<<<<<<<<<<<<<<<<<<<
                                                                                      


contig01837/19922-22524/1 CGAGCTTGTCCTCGAGAATGATTCTTTATAGCTAAACACACGGTCGCTGTTGGTCAGCCC
HO751874/636-724/-1       ------------------------------------------------------------
HO739551.rev/1-629/-1     CGAGCTTGTCCTCGAGAATGATTCTTTATAG-----------------------------
HO756916/191-626/-1       ------------------------------------------------------------
HO751805/636-724/-1       ------------------------------------------------------------
HO721163/1-846/-1         ------------------------------------------------------------
HO718000/1-756/-1         ------------------------------------------------------------
                          <<<<<<<<<<<<<<<<<<<<<<<<<<<<<<<
                                                                                      


contig01837/19922-22524/1 TACTCAAATTATTGAAAGTAGTAGGACGCACCGCTTGAGCTTGCCAGATTCACCAGGTCC
HO751874/636-724/-1       ------------------------------------------------------------
HO739551.rev/1-629/-1     -------------------------------CGCTTGAGCTTGCCAGATTCACCAGGTCC
HO756916/191-626/-1       ------------------------------------------------------------
HO751805/636-724/-1       ------------------------------------------------------------
HO721163/1-846/-1         ------------------------------------------------------------
HO718000/1-756/-1         ------------------------------------------------------------
                                                         ^^^^^^^^^^^^^^^^^^^^^^^^^^^^^
                                                                                      


contig01837/19922-22524/1 GCGGGTTGCACCCTTGAAGCTGTACACAGCACGCAAAATTTGGCCGATCATCTGCGCAGG
HO751874/636-724/-1       ------------------------------------------------------------
HO739551.rev/1-629/-1     GCGGGTTGCACCCTTGAAGCTGTACACAGCACGCAAAATTTGGCCGATCAT---------
HO756916/191-626/-1       ------------------------------------------------------------
HO751805/636-724/-1       ------------------------------------------------------------
HO721163/1-846/-1         ------------------------------------------------------------
HO718000/1-756/-1         ------------------------------------------------------------
                          ^^^^^^^^^^^^^^^^^^^^^^^^^^^^^^^^^^^^^^^^^^^^^^^^^^^
                                                                                      


contig01837/19922-22524/1 GTCTATTCAGCGCTCCGCCTGCGCGATCAACCAAGAGACAACGTACCTTCGAGGACAGGT
HO751874/636-724/-1       ------------------------------------------------------------
HO739551.rev/1-629/-1     ----------------------------------------------CTTCGAGGACAGGT
HO756916/191-626/-1       ------------------------------------------------------------
HO751805/636-724/-1       ------------------------------------------------------------
HO721163/1-846/-1         ------------------------------------------------------------
HO718000/1-756/-1         ------------------------------------------------------------
                                                                        ^^^^^^^^^^^^^^
                                                                                      


contig01837/19922-22524/1 CCAAGCCAATACACCTTCCCGCACCGTCGATCACCAGGTACTTGTCGAAGCCCCGGGCAG
HO751874/636-724/-1       ------------------------------------------------------------
HO739551.rev/1-629/-1     CCAAGCCAATACACCTTCCCGCACCGTCGATCACCAGGTACTTGTCGAAGCCCCGGGCAG
HO756916/191-626/-1       ------------------------------------------------------------
HO751805/636-724/-1       ------------------------------------------------------------
HO721163/1-846/-1         ------------------------------------------------------------
HO718000/1-756/-1         ------------------------------------------------------------
                          ^^^^^^^^^^^^^^^^^^^^^^^^^^^^^^^^^^^^^^^^^^^^^^^^^^^^^^^^^^^^
                                                                                      


contig01837/19922-22524/1 GGTTGACCTCAAAGGGATCTGTGAAGATGTAGCTCTGTGCGCAGTTGATGAATTAGTATC
HO751874/636-724/-1       ------------------------------------------------------------
HO739551.rev/1-629/-1     GGTTGACCTCAAAGGGATCTGTGAAGATGTAGCT--------------------------
HO756916/191-626/-1       ------------------------------------------------------------
HO751805/636-724/-1       ------------------------------------------------------------
HO721163/1-846/-1         ------------------------------------------------------------
HO718000/1-756/-1         ------------------------------------------------------------
                          ^^^^^^^^^^^^^^^^^^^^^^^^^^^^^^^^^^
                                                                                      


contig01837/19922-22524/1 GCATCCCTCTAGCTAGCCAGAGAAAGGACATACGCTTATATTTGCGGCAGAGACGTCGAC
HO751874/636-724/-1       ------------------------------------------------------------
HO739551.rev/1-629/-1     ---------------------------------GCTTATATTTGCGGCAGAGACGTCGAC
HO756916/191-626/-1       ------------------------------------------------------------
HO751805/636-724/-1       ------------------------------------------------------------
HO721163/1-846/-1         ------------------------------------------------------------
HO718000/1-756/-1         ------------------------------------------------------------
                                                           ^^^^^^^^^^^^^^^^^^^^^^^^^^^
                                                                                      


contig01837/19922-22524/1 GAGGACGCGCGTCTTCGCGTTGAGCGGCCCCGCGCTGAGCTTGACATCATGCAGGACCTC
HO751874/636-724/-1       ------------------------------------------------------------
HO739551.rev/1-629/-1     GAGGACGCGCGTCTTCGCGTTGAGCGGCCCCGCGCTGAGCTTGACATCATGCAGGACCTC
HO756916/191-626/-1       ------------------------------------------------------------
HO751805/636-724/-1       ------------------------------------------------------------
HO721163/1-846/-1         ------------------------------------------------------------
HO718000/1-756/-1         --------------------------------CGCTGAGCTTGACATCATGCAGGACCTC
                          ^^^^^^^^^^^^^^^^^^^^^^^^^^^^^^^^^^^^^^^^^^^^^^^^^^^^^^^^^^^^
                                                                                      


contig01837/19922-22524/1 ACGATATACGCCGCTGAATGTTGGGTCGAGACCTGTAAAACGGTAAGCTTCACCGAAGGA
HO751874/636-724/-1       ------------------------------------------------------------
HO739551.rev/1-629/-1     ACGATATACGCCGCTGAATGTTGGGTCGAGAC----------------------------
HO756916/191-626/-1       ------------------------------------------------------------
HO751805/636-724/-1       ------------------------------------------------------------
HO721163/1-846/-1         ------------------------------------------------------------
HO718000/1-756/-1         ACGATATACGCCGCTGAATGTTGGGTCGAGAC----------------------------
                          ^^^^^^^^^^^^^^^^^^^^^^^^^^^^^^^^
                                                                                      


contig01837/19922-22524/1 CCAAACGAAACACAAAACGTACGAAGCGCCTCGTTGACGAAGCCCTGCAGCATCGCCTCA
HO751874/636-724/-1       ------------------------------------------------------------
HO739551.rev/1-629/-1     ----------------------GAAGCGCCTCGTTGACGAAGCCCTGCAGCATCGCCTCA
HO756916/191-626/-1       ------------------------------------------------------------
HO751805/636-724/-1       ------------------------------------------------------------
HO721163/1-846/-1         ------------------------------------------------------------
HO718000/1-756/-1         ----------------------GAAGCGCCTCGTTGACGAAGCCCTGCAGCATCGCCTCA
                                                ^^^^^^^^^^^^^^^^^^^^^^^^^^^^^^^^^^^^^^
                                                                                      


contig01837/19922-22524/1 TCCTTCAGGTCCAGCGAAGCCGACTTCGACACCAGAGTCTGGACGTCCGTTGGCTTGCTG
HO751874/636-724/-1       ------------------------------------------------------------
HO739551.rev/1-629/-1     TCCTTCGGGTCCAGCGAAGCCGACTTCGACACCAGAGTCTGGACGTCCGTTGGCTTGCTG
HO756916/191-626/-1       ------------------------------------------------------------
HO751805/636-724/-1       ------------------------------------------------------------
HO721163/1-846/-1         ------------------------------------------------------------
HO718000/1-756/-1         TCCTTCGGGTCCAGCGAAGCCGACTTCGACACCAGAGTCTGGACGTCCGTTGGCTTGCTG
                          ^^^^^^^^^^^^^^^^^^^^^^^^^^^^^^^^^^^^^^^^^^^^^^^^^^^^^^^^^^^^
                                                                                      


contig01837/19922-22524/1 GGGTCAACGTAGAAGTTGACAACGTTCACCGCAGCTGCAGCGCAAGTTCCCGATCAGCGA
HO751874/636-724/-1       ------------------------------------------------------------
HO739551.rev/1-629/-1     GGGTCAACGTAGAAGTTGACAACGTTCACCGCAG--------------------------
HO756916/191-626/-1       ------------------------------------------------------------
HO751805/636-724/-1       ------------------------------------------------------------
HO721163/1-846/-1         ------------------------------------------------------------
HO718000/1-756/-1         GGGTCAACGTAGAAGTTGACAACGTTCACCGCAG--------------------------
                          ^^^^^^^^^^^^^^^^^^^^^^^^^^^^^^^^^^
                                                                                      


contig01837/19922-22524/1 TCGCGTGTATCGGAGCCACACGCATAACACGCACCTTGCGCCAGCTCAACAGTCACGCCA
HO751874/636-724/-1       ------------------------------------------------------------
HO739551.rev/1-629/-1     ----------------------------------CTTGCGCCAGCTCAACAGTCACGCCA
HO756916/191-626/-1       ------------------------------------------------------------
HO751805/636-724/-1       ------------------------------------------------------------
HO721163/1-846/-1         -------------------------------CAGCTTGCGCCAGCTCAACAGTCACGCCA
HO718000/1-756/-1         ----------------------------------CTTGCGCCAGCTCAACAGTCACGCCA
                                                            ^^^^^^^^^^^^^^^^^^^^^^^^^^
                                                                                      


contig01837/19922-22524/1 ACCAACAGCGCGAGTACGATGTTGACCTGTGTGTCAATATCGTGGCCCAACGTACGCAGG
HO751874/636-724/-1       ------------------------------------------------------------
HO739551.rev/1-629/-1     ACCAACAGCGCGAGTACGATGTTGACCTGTGTGTCAATATCGTGGCCCAACGCGCGCAGG
HO756916/191-626/-1       ------------------------------------------------------------
HO751805/636-724/-1       ------------------------------------------------------------
HO721163/1-846/-1         ACCAACAGCGCGAGTACGATGTTGACCTGTGTGTCAATATCGTGGCCCAACGTACGCAGG
HO718000/1-756/-1         ACCAACAGCGCGAGTACGATGTTGACCTGTGTGTCAATATCGTGGCCCAACGCGCGCAGG
                          ^^^^^^^^^^^^^^^^^^^^^^^^^^^^^^^^^^^^^^^^^^^^^^^^^^^^^^^^^^^^
                                                                                      


contig01837/19922-22524/1 CGATGTACGAAGGAGTCGCTCTCGCCCTTCGGCTTGCCGAAGACAGTGTTGAAGATGTTC
HO751874/636-724/-1       ------------------------------------------------------------
HO739551.rev/1-629/-1     CGATGTACGAAGG-----------------------------------------------
HO756916/191-626/-1       ------------------------------------------------------------
HO751805/636-724/-1       ------------------------------------------------------------
HO721163/1-846/-1         CGATGTACGAAGGAGTCGCTCTCGCCCTTCGGCTTGCCGAAGACAGTGTTGAAGATGTTC
HO718000/1-756/-1         CGATGTACGAAGGAGTCGCTCTCGCCCTTCGGCTTGCCGAAGACAGTGTTGAAGATGTTC
                          ^^^^^^^^^^^^^^^^^^^^^^^^^^^^^^^^^^^^^^^^^^^^^^^^^^^^^^^^^^^^
                                                                                      


contig01837/19922-22524/1 ATGATGGAGAGCTATCACAGAGTAGACTACGTTAGCATACGCCTCAGGGCAAATGCAGCG
HO751874/636-724/-1       ------------------------------------------------------------
HO739551.rev/1-629/-1     ------------------------------------------------------------
HO756916/191-626/-1       ------------------------------------------------------------
HO751805/636-724/-1       ------------------------------------------------------------
HO721163/1-846/-1         ATGATGGAGAG-------------------------------------------------
HO718000/1-756/-1         ATGATGGAGAG-------------------------------------------------
                          ^^^^^^^^^^^
                                                                                      


contig01837/19922-22524/1 CAAGACATACGCGCGAGCCACCACCGATATGCCTGCGGATGATCCCGGACAACTTTTCCA
HO751874/636-724/-1       ------------------------------------------------------------
HO739551.rev/1-629/-1     ------------------------------------------------------------
HO756916/191-626/-1       ------------------------------------------------------------
HO751805/636-724/-1       ------------------------------------------------------------
HO721163/1-846/-1         ----------GCGCGAGCCACCACCGATATGCCTGCGGATGATCCCGGACAACTTTTCCA
HO718000/1-756/-1         ----------GCGCGAGCCACCACCGATATGCTTGCGGATGATCCCGGACAACTTTTCCA
                                    ^^^^^^^^^^^^^^^^^^^^^^^^^^^^^^^^^^^^^^^^^^^^^^^^^^

                                                                                      


contig01837/19922-22524/1 TGGTGCTCGCAGCGGCCAGACGGAGTGCGTGCAGGCGTCCAGGCTCGACATCGAGGAAGA
HO751874/636-724/-1       ------------------------------------------------------------
HO739551.rev/1-629/-1     ------------------------------------------------------------
HO756916/191-626/-1       ------------------------------------------------------------
HO751805/636-724/-1       ------------------------------------------------------------
HO721163/1-846/-1         TGGTGCTCGCAGCGGCCAGACGGAGTGCGTGCAGGCGTCCAGGCTCGACATCGAGGAAGA
HO718000/1-756/-1         TGGTGCTCACAGCGGCCAGACGGAGTGCGTGCAGGCGTCCAGGCTCGACATCGAGGAAGA
                          ^^^^^^^^^^^^^^^^^^^^^^^^^^^^^^^^^^^^^^^^^^^^^^^^^^^^^^^^^^^^
                                                                                      


contig01837/19922-22524/1 GGTAGTTGTAAACCTCCGCGAGGGCGTCAAACAGCTCGGCAGGCGTGTAGTCGCCCTCGC
HO751874/636-724/-1       ------------------------------------------------------------
HO739551.rev/1-629/-1     ------------------------------------------------------------
HO756916/191-626/-1       ------------------------------------------------------------
HO751805/636-724/-1       ------------------------------------------------------------
HO721163/1-846/-1         GGTAGTTGTAAACCTCCGCGAGGGCGTCAAACAGCTCGGCAGGCGTGTAGTCGCCCTCGC
HO718000/1-756/-1         GGTAGCTGTAAACCTCCGCGAGGGCGTCAAACAGCTCGGCAGGCGTGTAGTCGCCCTCGC
                          ^^^^^^^^^^^^^^^^^^^^^^^^^^^^^^^^^^^^^^^^^^^^^^^^^^^^^^^^^^^^
                                                                                      


contig01837/19922-22524/1 CGTCTGTGCCCTCCTTAAGCCGAATGCCAGCCTAAGTGATTCCAAGGTTTCTCATCAGCA
HO751874/636-724/-1       ------------------------------------------------------------
HO739551.rev/1-629/-1     ------------------------------------------------------------
HO756916/191-626/-1       ------------------------------------------------------------
HO751805/636-724/-1       ------------------------------------------------------------
HO721163/1-846/-1         CGTCTGTGCCCTCCTTAAGCCGAATGCCAGC-----------------------------
HO718000/1-756/-1         CGTCTGTGCCCTCCTTAAGCCGAATGCCAGC-----------------------------
                          ^^^^^^^^^^^^^^^^^^^^^^^^^^^^^^^
                                                                                      


contig01837/19922-22524/1 TCGTTCGCAATAAACGAATCATCGAATAACGGCTTACCAAGTCGGCAACCCAGTAGACAG
HO751874/636-724/-1       ------------------------------------------------------------
HO739551.rev/1-629/-1     ------------------------------------------------------------
HO756916/191-626/-1       ------------------------------------------------------------
HO751805/636-724/-1       ------------------------------------------------------------
HO721163/1-846/-1         -------------------------------------CAAGTCGGCAACCCAGTAGACAG
HO718000/1-756/-1         -------------------------------------CAAGTCGGCAACCCAGTAGACAG
                                                               ^^^^^^^^^^^^^^^^^^^^^^^
                                                                                      


contig01837/19922-22524/1 GGACGCGCTTAATAACATCCCGCACGATATCGACGGTGTGCGTTGACGTGCCCACGGAGC
HO751874/636-724/-1       ------------------------------------------------------------
HO739551.rev/1-629/-1     ------------------------------------------------------------
HO756916/191-626/-1       ------------------------------------------------------------
HO751805/636-724/-1       ------------------------------------------------------------
HO721163/1-846/-1         GGACGCGCTTAATAACATCCCGCACGATATCGACGGTGTGCGTTGACGTGCCCACGGAGC
HO718000/1-756/-1         GGACGCGCTTAATAACATCCCGCACGATATCGACGGTGTGCGTTGACGTGCCCACGGAGC
                          ^^^^^^^^^^^^^^^^^^^^^^^^^^^^^^^^^^^^^^^^^^^^^^^^^^^^^^^^^^^^
                                                                                      


contig01837/19922-22524/1 GGCACGACTCGCGCTGCATGAGCTCGCGCGTCTTCTCGTAGAAGAAGCTCTTGATGCTCG
HO751874/636-724/-1       ------------------------------------------------------------
HO739551.rev/1-629/-1     ------------------------------------------------------------
HO756916/191-626/-1       ------------------------------------------------------------
HO751805/636-724/-1       ------------------------------------------------------------
HO721163/1-846/-1         GGCACGACTCGCGCTGCATGAGCTCGCGCGTCTTCTCGTAGAAGAAGCTCTTGATGCTCG
HO718000/1-756/-1         GGCACGACTCGCGCTGCATGAGCTCGCGCGTCTTCTCGTAGAAGAAGCTCTTGATGCTCG
                          ^^^^^^^^^^^^^^^^^^^^^^^^^^^^^^^^^^^^^^^^^^^^^^^^^^^^^^^^^^^^
                                                                                      


contig01837/19922-22524/1 CCTCCGCGTCGGGCGCCCCCGTCAGCGCGCTCCGAAGCTCGCGCTGCTCCCGCGCTGCGC
HO751874/636-724/-1       ------------------------------------------------------------
HO739551.rev/1-629/-1     ------------------------------------------------------------
HO756916/191-626/-1       ------------------------------------------------------------
HO751805/636-724/-1       ------------------------------------------------------------
HO721163/1-846/-1         CCTCCGCGTCGGGCGCCCCCGTCAGCGCGCTCCGAAGCTCGCGCTGCTCCCGCGCTGCGC
HO718000/1-756/-1         CCTCCGCGTCGGGCGCCCCCGCCAGCGCGCTCCGAAGCTCGCGCTGCTCCCGCGCTGCGC
                          ^^^^^^^^^^^^^^^^^^^^^^^^^^^^^^^^^^^^^^^^^^^^^^^^^^^^^^^^^^^^
                                                                                      


contig01837/19922-22524/1 GTGCGGGGTTGTCCGACGCGATGAAGAACCTTCGGTTCCGAGCCCGAAGAATGTCAGCCA
HO751874/636-724/-1       ------------------------------------------------------------
HO739551.rev/1-629/-1     ------------------------------------------------------------
HO756916/191-626/-1       ------------------------------------------------------------
HO751805/636-724/-1       ------------------------------------------------------------
HO721163/1-846/-1         GTGCGGGGTTGTCCGACGCGATGAAGAAC-------------------------------
HO718000/1-756/-1         GTG---------------------------------------------------------
                          ^^^^^^^^^^^^^^^^^^^^^^^^^^^^^
                                                                                      


contig01837/19922-22524/1 ACGCCGCTCCTGCACCCGAGCAAGAGGAATGATCCACGCACCCGTCGCCCCGCACGACGT
HO751874/636-724/-1       ------------------------------------------------------------
HO739551.rev/1-629/-1     ------------------------------------------------------------
HO756916/191-626/-1       ------------------------------------------------------------
HO751805/636-724/-1       ------------------------------------------------------------
HO721163/1-846/-1         -----------------------------------------CCGTCGCCCCGCACGACGT
HO718000/1-756/-1         ------------------------------------------------------------
                                                                   ^^^^^^^^^^^^^^^^^^^
                                                                                      


contig01837/19922-22524/1 CCTTGACGCGCTCCTGGAAGCTCGTCCCGAAGCATTTCTCGTCCTTTAGGATAGCCAGGA
HO751874/636-724/-1       ------------------------------------------------------------
HO739551.rev/1-629/-1     ------------------------------------------------------------
HO756916/191-626/-1       ------------------------------------------------------------
HO751805/636-724/-1       ------------------------------------------------------------
HO721163/1-846/-1         CCTTGACGCGCTCCTGGAAGCTCGTCCCGAAGCATTTCTCGTCCTTTAGGATAGCCAGGA
HO718000/1-756/-1         ------------------------------------------------------------
                          ^^^^^^^^^^^^^^^^^^^^^^^^^^^^^^^^^^^^^^^^^^^^^^^^^^^^^^^^^^^^
                                                                                      


contig01837/19922-22524/1 CGTCCTCATACTTTGAGATGACCATCGGGTCTGTCAACCTTGTCGGCTTCTTTAGGTTGT
HO751874/636-724/-1       ------------------------------------------------------------
HO739551.rev/1-629/-1     ------------------------------------------------------------
HO756916/191-626/-1       ------------------------------------------------------------
HO751805/636-724/-1       ------------------------------------------------------------
HO721163/1-846/-1         CGTCCTCATACTTTGAGATGACCATCGGGTCTGTCAACCTTGTCGGCTTCTTTAGGTTGT
HO718000/1-756/-1         ------------------------------------------------------------
                          ^^^^^^^^^^^^^^^^^^^^^^^^^^^^^^^^^^^^^^^^^^^^^^^^^^^^^^^^^^^^
                                                                                      


contig01837/19922-22524/1 ACACGTGCTTCTGCCCGAGCTTCGTCAAGATCTTGTCCATCGCGGTGGGCGTCATCAGCG
HO751874/636-724/-1       ------------------------------------------------------------
HO739551.rev/1-629/-1     ------------------------------------------------------------
HO756916/191-626/-1       ------------------------------------------------------------
HO751805/636-724/-1       ------------------------------------------------------------
HO721163/1-846/-1         ACACGTGCTTCTGCCCGAGCTTCGTCAAGATCTTGTCCATCGCGGTGGGCGTCATCAGCG
HO718000/1-756/-1         ------------------------------------------------------------
                          ^^^^^^^^^^^^^^^^^^^^^^^^^^^^^^^^^^^^^^^^^^^^^^^^^^^^^^^^^^^^
                                                                                      


contig01837/19922-22524/1 GGAACCACGCGTACGTGCTGTCGGGGTTGAACTGGTCGGGCAGTGTGCGGTACAGGAGGC
HO751874/636-724/-1       ------------------------------------------------------------
HO739551.rev/1-629/-1     ------------------------------------------------------------
HO756916/191-626/-1       ------------------------------------------------------------
HO751805/636-724/-1       ------------------------------------------------------------
HO721163/1-846/-1         GGAACCACGCGTACGTGCTGTCGGGGTTGAACTGGTCGGGCAGTGTGCGGTACA------
HO718000/1-756/-1         ------------------------------------------------------------
                          ^^^^^^^^^^^^^^^^^^^^^^^^^^^^^^^^^^^^^^^^^^^^^^^^^^^^^^
                                                                                      


contig01837/19922-22524/1 GACCAAGCATGCTGCCACAGCCGGGACCCGCGGGGTCGCGCTGGCAGTCCGCGAAGCCCC
HO751874/636-724/-1       ------------------------------------------------------------
HO739551.rev/1-629/-1     ------------------------------------------------------------
HO756916/191-626/-1       ------------------------------------------------------------
HO751805/636-724/-1       ------------------------------------------------------------
HO721163/1-846/-1         ------------------------------------------------------------
HO718000/1-756/-1         ------------------------------------------------------------
                                                                                      


contig01837/19922-22524/1 ACGCGGTGAGGTTGAATGGGGTGAAGTCGGCTGTGTAGAAGCGATCGCCGCGGGTGAGTG
HO751874/636-724/-1       ------------------------------------------------------------
HO739551.rev/1-629/-1     ------------------------------------------------------------
HO756916/191-626/-1       ----------------TGGGGTGAAGTCGGCTGTGTAGAAGCGATCGCCGCGGGTGAGTG
HO751805/636-724/-1       ------------------------------------------------------------
HO721163/1-846/-1         ------------------------------------------------------------
HO718000/1-756/-1         ------------------------------------------------------------
                                          ^^^^^^^^^^^^^^^^^^^^^^^^^^^^^^^^^^^^^^^^^^^^
                                                                                      


contig01837/19922-22524/1 CGATCGCGTCGCTCAGGATCGCGCGCGAGATCGTGTAGGCTAGACGGAGACAGGGGTATG
HO751874/636-724/-1       ------------------------------------------------------------
HO739551.rev/1-629/-1     ------------------------------------------------------------
HO756916/191-626/-1       CGATCGCGTCGCTCAGGATCGCGCGCGAGATCGTGTAGG---------------------
HO751805/636-724/-1       ------------------------------------------------------------
HO721163/1-846/-1         ------------------------------------------------------------
HO718000/1-756/-1         ------------------------------------------------------------
                          ^^^^^^^^^^^^^^^^^^^^^^^^^^^^^^^^^^^^^^^
                                                                                      


contig01837/19922-22524/1 GAAGGTCAATATAATTGACGCGTAACGGAGAATGCGAATGGCCTACATGGGCAGAGGCCG
HO751874/636-724/-1       ------------------------------------------------------------
HO739551.rev/1-629/-1     ------------------------------------------------------------
HO756916/191-626/-1       ----------------------------------------------ATGGGCAGAGGCCG
HO751805/636-724/-1       ------------------------------------------------------------
HO721163/1-846/-1         ------------------------------------------------------------
HO718000/1-756/-1         ------------------------------------------------------------
                                                                        ^^^^^^^^^^^^^^                                                                                      


contig01837/19922-22524/1 GCGCCCTCGACGACGGGCTTGGTCTGTTCGGCTTGCAGACCGACGTAGAGTTCTAGACGG
HO751874/636-724/-1       ------------------------------------------------------------
HO739551.rev/1-629/-1     ------------------------------------------------------------
HO756916/191-626/-1       GCGCCCTCGACGACGGGCTTGGTCTGTTCGGCTTGCAGACCGACGTAGAGTTCTAGACGG
HO751805/636-724/-1       ------------------------------------------------------------
HO721163/1-846/-1         ------------------------------------------------------------
HO718000/1-756/-1         ------------------------------------------------------------
                          ^^^^^^^^^^^^^^^^^^^^^^^^^^^^^^^^^^^^^^^^^^^^^^^^^^^^^^^^^^^^
                                                                                      


contig01837/19922-22524/1 TCAATGTCACCGTAGAGCTTCTCCGCCGCGCTGGCGATCTCTGGGTTCGGATTCCACTCA
HO751874/636-724/-1       ------------------------------------------------------------
HO739551.rev/1-629/-1     ------------------------------------------------------------
HO756916/191-626/-1       TCAATGTCACCGTAGAGCTTCTCCGCCGCGCTGGCGATCTCTGGGTTCGGATTCCACTCA
HO751805/636-724/-1       ------------------------------------------------------------
HO721163/1-846/-1         ------------------------------------------------------------
HO718000/1-756/-1         ------------------------------------------------------------
                          ^^^^^^^^^^^^^^^^^^^^^^^^^^^^^^^^^^^^^^^^^^^^^^^^^^^^^^^^^^^^
                                                                                      


contig01837/19922-22524/1 AGGAAACTGGAGTACGCTGTGGATTTCTTAACGTCAAGTTTTCGTAATGGGTTTCGTAAG
HO751874/636-724/-1       ------------------------------------------------------------
HO739551.rev/1-629/-1     ------------------------------------------------------------
HO756916/191-626/-1       AGGAAACTGGAGTACG--------------------------------------------
HO751805/636-724/-1       ------------------------------------------------------------
HO721163/1-846/-1         ------------------------------------------------------------
HO718000/1-756/-1         ------------------------------------------------------------
                          ^^^^^^^^^^^^^^^^
                                                                                      


contig01837/19922-22524/1 ACTCACTCTTCAAGCCCAGGAACTACAAGTGCGATGTGTGAGTTAGAAGCTGCCATTGGC
HO751874/636-724/-1       ------------------------------------------------------------
HO739551.rev/1-629/-1     ------------------------------------------------------------
HO756916/191-626/-1       ------TCTTCAAGCCCAGGAA--------------------------------------
HO751805/636-724/-1       ------------------------------------------------------------
HO721163/1-846/-1         ------------------------------------------------------------
HO718000/1-756/-1         ------------------------------------------------------------
                                ^^^^^^^^^^^^^^^^
                                                                                      


contig01837/19922-22524/1 CAAGGGAACCAAAACCTACCTTGCGGAAGTCGTTAAGAGAACAGACACCCCACTGACGGT
HO751874/636-724/-1       ------------------------------------------------------------
HO739551.rev/1-629/-1     ------------------------------------------------------------
HO756916/191-626/-1       -------------------CTTGCGGAAGTCGTTAAGAGAACAGACACCCCACTGACGGT
HO751805/636-724/-1       ------------------------------------------------------------
HO721163/1-846/-1         ------------------------------------------------------------
HO718000/1-756/-1         ------------------------------------------------------------
                                             ^^^^^^^^^^^^^^^^^^^^^^^^^^^^^^^^^^^^^^^^^
                                                                                      


contig01837/19922-22524/1 TCGACTCGATACCCATGATCTCATGCAAGCGCATACAGTGCGGCGTGCCGCGAGCCCCGA
HO751874/636-724/-1       ------------------------------------------------------------
HO739551.rev/1-629/-1     ------------------------------------------------------------
HO756916/191-626/-1       TCGACTCGATACCCATGATCTCATGCAAGCGCATACAGTGCGGCGTGCCGCGAGCCCCGA
HO751805/636-724/-1       ------------------------------------------------------------
HO721163/1-846/-1         ------------------------------------------------------------
HO718000/1-756/-1         ------------------------------------------------------------
                          ^^^^^^^^^^^^^^^^^^^^^^^^^^^^^^^^^^^^^^^^^^^^^^^^^^^^^^^^^^^^
                                                                                      


contig01837/19922-22524/1 ATGCGCCTGCAGGCTCTTCAGTACTATTGCCCGCGTCCGATCAGCGACCGCACAAGCCGC
HO751874/636-724/-1       ------------------------------------------------------------
HO739551.rev/1-629/-1     ------------------------------------------------------------
HO756916/191-626/-1       ATGCGCCTGCAGGCTCTTCAGTA-------------------------------------
HO751805/636-724/-1       ------------------------------------------------------------
HO721163/1-846/-1         ------------------------------------------------------------
HO718000/1-756/-1         ------------------------------------------------------------
                          ^^^^^^^^^^^^^^^^^^^^^^^
                                                                                      


contig01837/19922-22524/1 TACACTACAGAGGCACTCACGCTGCTATAATGACACCCGCGAGCGCGTCGTCGCTGA
HO751874/636-724/-1       ---------------------CTGCTATAATGACACCCGCGAGCGCGTCGTCGCTGA
HO739551.rev/1-629/-1     ---------------------------------------------------------
HO756916/191-626/-1       --------------------GCTGCTATAATGACACCCGCGAGCGCGTCGTCGCTGA
HO751805/636-724/-1       ---------------------CTGCTATAATGACACCCGCGAGCGCGTCGTCGCTGA
HO721163/1-846/-1         ---------------------------------------------------------
HO718000/1-756/-1         ---------------------------------------------------------
                                               >>>>>>>>>>>>>>>>>>>>>>>>>>>>>>>>>>>>
                                                                                      


contig01837/19922-22524/1 ACTTGTTCGTCTCGGGGTCACGCGTC
HO751874/636-724/-1       ACTTGTTCGTCTCGGGGTCACGCGTC
HO739551.rev/1-629/-1     --------------------------
HO756916/191-626/-1       ACTTGTTCGTCTCGGGGTCACGCGTC
HO751805/636-724/-1       ACTTGTTCGTCTCGGGGTCACGCGTC
HO721163/1-846/-1         --------------------------
HO718000/1-756/-1         --------------------------
                          >>>>>>>>>>>>>>>>>>>>>>>>>>
                                                    
::::::::::::::
YMGLESTG52070.aln
::::::::::::::
CLUSTAL W(1.81) multiple sequence alignment


contig00933/8691-9394/1 CGGGGAGCGGGGGCGGGCAGAGGAGCAATAGCCCGACGAGGACGCTGAGCCGTGAGTAGA
HO724155/282-383/1      CGGGGAGCGGGGGCGGGCAGAGGAGCAATAGCCCGACGAGGACGCTGAGCC---------
HO711344/214-336/1      CGGGGAGCGGGGGCGGGCAGAGGAGCAATAGCCCGACGAGGACGCTGAGCC---------
HO730403/14-127/1       ---------GGGGCGGGCAGAGGAGCAATAGCCCGACGAGGACGCTGAGCC---------
                                 ******************************************         
                                 <<<<<<<<<<<<<<<<<<<<<<<<<<<<<<<<<<<<<<<<<<


contig00933/8691-9394/1 CCGTTTGGCCCCGCCTCGTTAACCTGCGAACGTACTGTACTGAGGCCGAAGGCCGGGACA
HO724155/282-383/1      ------------------------------------------------------------
HO711344/214-336/1      ------------------------------------------------------------
HO730403/14-127/1       ------------------------------------------------------------
                                                                                    


contig00933/8691-9394/1 GGCATACCTATCTCGTCAGTAGGTCAGTGAAAACCCATATCCCATATGCGTGCGGAGGTC
HO724155/282-383/1      ------------------------------------------------------------
HO711344/214-336/1      -GCATACCTATCTCGTCAGTAG--------------------------------------
HO730403/14-127/1       -GCATACCTATCTCGTCAGTAG--------------------------------------
                         ^^^^^^^^^^^^^^^^^^^^^
                                                                                    


contig00933/8691-9394/1 GTGGTGCTCGTGAGCAGTGACCCCAGCCAGTGTCAGGCTGTCGCGCTGGCCCGATCGCAC
HO724155/282-383/1      ------------------------------------------------------------
HO711344/214-336/1      ------------------------------------------------------------
HO730403/14-127/1       ------------------------------------------------------------
                                                                                    


contig00933/8691-9394/1 ATACCGCAGCAAACTAATCAGCGCGGGGAGAGACGATTAGATTCCTGGGACATCTGTAGT
HO724155/282-383/1      ------------------------------------------------------------
HO711344/214-336/1      ------------------------------------------------------------
HO730403/14-127/1       ------------------------------------------------------------
                                                                                    


contig00933/8691-9394/1 GGTGCAGCATTTGGGACAGGCTCGCGGCTAGATTTTGGCTTTGCCGTGCATAGGGATTGT
HO724155/282-383/1      ------------------------------------------------------------
HO711344/214-336/1      ------------------------------------------------------------
HO730403/14-127/1       ------------------------------------------------------------
                                                                                    


contig00933/8691-9394/1 CTAACCCTCCTATCACGTGCAGTCTATGTCCCACCCGAGACCCGTCCCACAATCGCTGAG
HO724155/282-383/1      ------------------------------------------------------------
HO711344/214-336/1      ------------------------------------------------------------
HO730403/14-127/1       ------------------------------------------------------------
                                                                                    


contig00933/8691-9394/1 CCGAAGGGTTCTCTCCAAGTCCGGGGTGGGAAGGAACACGATGAGTGCTTCACGCTGGTT
HO724155/282-383/1      ------------------------------------------------------------
HO711344/214-336/1      ------------------------------------------------------------
HO730403/14-127/1       ------------------------------------------------------------
                                                                                    


contig00933/8691-9394/1 GCCTCGAAACCATGAACCTTATATCTCCTACCGACCTCCTTCGCACGGGTGACGGCCGCA
HO724155/282-383/1      ------------------------------------------------------------
HO711344/214-336/1      ------------------------------------------------------------
HO730403/14-127/1       ------------------------------------------------------------
                                                                                    


contig00933/8691-9394/1 CCAGGGTTTTGCTCGTTTCCATGTCACATTCTAGAACTTCCCACTTTGACATGTCATGTC
HO724155/282-383/1      ------------------------------------------------------------
HO711344/214-336/1      ------------------------------------------------------------
HO730403/14-127/1       ------------------------------------------------------------
                                                                                    


contig00933/8691-9394/1 TTCCCCGCCATGTCTGTCGATCAGGTCCGCTAACACTAAATTTACGTTCACAGGCAACGC
HO724155/282-383/1      -----------------------------------------------------GCAACGC
HO711344/214-336/1      -----------------------------------------------------GCAACGC
HO730403/14-127/1       -----------------------------------------------------GCAACGC
                                                                             *******
                                                                             >>>>>>>


contig00933/8691-9394/1 GCGCGTACTAGCCGAGGAAGACGGCGACACGTCGCGCTCGACGC
HO724155/282-383/1      ACGCGCGCTAGCCGAGGAAGACGGCGACACGTCGCGCTCGACGC
HO711344/214-336/1      ACGCGCGCTAGCCGAGGAAGACGGCGACACGTCGCGCTCGACGC
HO730403/14-127/1       ACGCGCGCTAGCCGAGGAAGACGGCGACACGTCGCGCTCGACGC
                         ****  *************************************
                        >>>>>>>>>>>>>>>>>>>>>>>>>>>>>>>>>>>>>>>>>>>>


::::::::::::::
YMGLESTG52372.aln
::::::::::::::
CLUSTAL W(1.81) multiple sequence alignment


contig02899/35391-37161 TTTCATCTTTCCTTCCTCGTCTTTCATGAGCCATCTCCTCGCTTCCCTACTGAACGCCGA
HO724888/1-824          ------------------------------------------------------------
HO751218/1-522          ------------------------------------------------------------
HO722937/1-448          ------------------------------------------------------------
HO751136/1-519          ------------------------------------------------------------
HO722938/1-448          ------------------------------------------------------------
HO711017/18-727         ----------------------------------------------------------GA
                                                                                    


contig02899/35391-37161 ACCGCAGGCCGCCTCACCCAGCTAATTGCCCTCGCTGGTTCGTCCGGCTCATGGCGCAAA
HO724888/1-824          ------------------------------CTCGCTGGTTCGTCCGGCTCATGGCGCAAA
HO751218/1-522          ------------------------------------------------------------
HO722937/1-448          ------------------------------------------------------------
HO751136/1-519          ------------------------------------------------------------
HO722938/1-448          ------------------------------------------------------------
HO711017/18-727         GCCG-GGGCCGCCTCACCCAGCTAATTGCCCTCGCTGGTTCGTCCGGCTCATGGCGCAAA
                                                                                    


contig02899/35391-37161 GCCATCATTGACAAGTCTGTCGCGTAAGCTTCTCGCGTTGATTCGCCAGAAGCCCCTCCC
HO724888/1-824          GCCATCATTGACAAGTCTGTCGCGTAAGCTTCTCGCGTTGATTCGCCAGAAGCCCCTCCC
HO751218/1-522          ------------------------------------------------------------
HO722937/1-448          ------------------------------------------------------------
HO751136/1-519          ------------------------------------------------------------
HO722938/1-448          ------------------------------------------------------------
HO711017/18-727         GCCATCATTGACAAGTCTGTCGC-------------------------------------
                                                                                    


contig02899/35391-37161 TATGACCGTCTGCAGGTGGTCCGCCAAAGCTGGCCCCCACCCGGGTGGCGATCCTGGCCT
HO724888/1-824          TATGACCGTCTGCAGGTGGTCCGCCAAAGCTGGCCCCCACCCGGGTGGCGATCCTGGCCT
HO751218/1-522          ------------------------------------------------------------
HO722937/1-448          ------------------------------------------------------------
HO751136/1-519          ------------------------------------------------------------
HO722938/1-448          ------------------------------------------------------------
HO711017/18-727         ---------------GTGGTCCGCCAAAGCTGGCCCCCACCCGGGTGGCGATCCTGGCCT
                                                                                    


contig02899/35391-37161 TCACCATTACGTCGGTGAACTTCTCTACAAAGGTACGCCACGTGCACTCTTGTACTCCAC
HO724888/1-824          TCACCATTACGTCGGTGAACTTCTCTACAAAG----------------------------
HO751218/1-522          ------------------------------------------------------------
HO722937/1-448          ------------------------------------------------------------
HO751136/1-519          ------------------------------------------------------------
HO722938/1-448          ------------------------------------------------------------
HO711017/18-727         TCACCATTACGTCGGTGAACTTCTCTACAAAG----------------------------
                                                                                    


contig02899/35391-37161 CTTCCCTGGTCTCATGAGTCCTGGTGATTGTCCCGTATTGGCATGCAGAGGGCAACTTTG
HO724888/1-824          ------------------------------------------------AGGGCAACTTTG
HO751218/1-522          ------------------------------------------------------------
HO722937/1-448          ------------------------------------------------------------
HO751136/1-519          ------------------------------------------------------------
HO722938/1-448          ------------------------------------------------------------
HO711017/18-727         ------------------------------------------------AGGGCAACTTTG
                                                                                    


contig02899/35391-37161 ATACCGCAGAACCATACCTGCTCGCCGCCGGAAAGCGCGACAGTGCCCGGTTGCTCGCCG
HO724888/1-824          ATACCGCAGAACCATACCTGCTCGCCGCCGGAAAGCGCGACAGTGCCCGGTTGCTCGCCG
HO751218/1-522          ------------------------------------------------------------
HO722937/1-448          ------------------------------------------------------------
HO751136/1-519          ------------------------------------------------------------
HO722938/1-448          ------------------------------------------------------------
HO711017/18-727         ATACCGCAGAACCATACCTGCTCGCCGCCGGAAAGCGCGACAGTGCCCGGTTGCTCGCCG
                                                                                    


contig02899/35391-37161 AAGTGTTCGTCGAATGGGCCGGGTCAGAAGGACCCGCTGGCGCGTTTGCACTGCGCGGAA
HO724888/1-824          AAGTGTTCGTCGAATGGGCCGGGTCAGAAGGACCCGCTGGCGCGTTTGCACTGCGCGGAA
HO751218/1-522          ----------------------GTCAGAAGGACCCGCTGGCGC-----------------
HO722937/1-448          ------------------------------------------------------------
HO751136/1-519          ----------------------GTCAGAAGGACCCGCTGGCGC-----------------
HO722938/1-448          ------------------------------------------------------------
HO711017/18-727         AAGTGTTCGTCGAATGGGCCGGGTCAGAAGGACCCGCTGGCGCGTTTGCACTGCGCGGAA
                                              <<<<<<<<<<<<<<<<<<<<<
                                                                                    


contig02899/35391-37161 CGCTACCGTGAGGCTTCTATTGCGTTCTTCTCATCGCCATCGCCGACATTAGATATCGCA
HO724888/1-824          CGCTACCGTGAGGCTTCTATTGCGTTCTTCTCATCGCCATCGCCGACATTAGATATCGCA
HO751218/1-522          ------------------------------------------------------------
HO722937/1-448          ------------------------------------------------------------
HO751136/1-519          ------------------------------------------------------------
HO722938/1-448          ------------------------------------------------------------
HO711017/18-727         CGCTACC-----------------------------------------------------
                                                                                    


contig02899/35391-37161 TGTTATGCCGCACCACGCCGACGTACAGATACCTGCAAAACGGGAACATCCTCGCCGCTC
HO724888/1-824          TGTTATGCCGCACCACGCCGACGTACAGATACCTGCAAAACGGGAACATCCTCGCCGCTC
HO751218/1-522          ------------------------------------------------------------
HO722937/1-448          ------------------------------------------------------------
HO751136/1-519          ------------------------------------------------------------
HO722938/1-448          ------------------------------------------------------------
HO711017/18-727         ----------------------------ATACCTGCAAAACGGGAACATCCTCGCCGCTC
                                                    ^^^^^^^^^^^^^^^^^^^^^^^^^^^^^^^^


contig02899/35391-37161 GGACATTCATCATCCACTTCGTCTCTCAGATGACCTCCCGCCGCCCATCATTGCTCTCTT
HO724888/1-824          GGACATTCATCATCCACTTCGTCTCTCAGATGACCTCCCGCCGCCCATCATTGCTCTCTT
HO751218/1-522          ------------------------------------------------------------
HO722937/1-448          ------------------------------------------------------------
HO751136/1-519          ------------------------------------------------------------
HO722938/1-448          ------------------------------------------------------------
HO711017/18-727         GGACATTCATCATCCACTTCGTCTCTCAGATGACCTCCCGCCGCCCATCATTGCTCTCTT
                        ^^^^^^^^^^^^^^^^^^^^^^^^^^^^^^^^^^^^^^^^^^^^^^^^^^^^^^^^^^^^
                                                                                    


contig02899/35391-37161 CGCACCAGCCGACTCCAATCCCGGTGGGAAAGCCTGTGGACGGCGAGCAAGACGAGATTA
HO724888/1-824          CGCACCAGCCGACTCCAATCCCGGTGGGAAAGCCTGTGGACGGCGAGCAAGACGAGATTA
HO751218/1-522          ------------------------------------------------------------
HO722937/1-448          ------------------------------------------------------------
HO751136/1-519          ------------------------------------------------------------
HO722938/1-448          ------------------------------------------------------------
HO711017/18-727         CGCACCAGCCGACTCCAATCCCGGTGGGAAAGCCTGTGGACGGCGAGCAAGACGAGATTA
                        ^^^^^^^^^^^^^^^^^^^^^^^^^^^^^^^^^^^^^^^^^^^^^^^^^^^^^^^^^^^^
                                                                                    


contig02899/35391-37161 CGTTCACGACCGACCCTGCTGTCAACTTTGCGCAGCTTTCCGTCCGGGCCTGCCAGCGTG
HO724888/1-824          CGTTCACGACCGACCCTGCTGTCAACTTTGCGCAGCTTTCCGTCCGGGCCTGCCAGCGTG
HO751218/1-522          ------------------------------------------------------------
HO722937/1-448          ------------------------------------------------------------
HO751136/1-519          ------------------------------------------------------------
HO722938/1-448          ------------------------------------------------------------
HO711017/18-727         CGTTCACGACCGACCCTGCTGTCAACTTTGCGCAGCTTTCCGTCCGGGCCTGCCAGCGTG
                        ^^^^^^^^^^^^^^^^^^^^^^^^^^^^^^^^^^^^^^^^^^^^^^^^^^^^^^^^^^^^
                                                                                    


contig02899/35391-37161 CGCAGGGTGAAAAGAACAAGGCATTGCGCGAGGCGTGGGTCCGGCTCTGCGGGACGTACC
HO724888/1-824          CGCAGGGTGAAAAGAACAAGGCATTGCGCGAGGCGTGGGTCCGGCTCTGCGGGACGTACC
HO751218/1-522          ------------------------------------------------------------
HO722937/1-448          ------------------------------------------------------------
HO751136/1-519          ------------------------------------------------------------
HO722938/1-448          ------------------------------------------------------------
HO711017/18-727         CGCAGGGTGAAAAGAACAAGGCATTGCGCGAGGCGTGGGTCCGGCTCTGCGGGACGTACC
                        ^^^^^^^^^^^^^^^^^^^^^^^^^^^^^^^^^^^^^^^^^^^^^^^^^^^^^^^^^^^^
                                                                                    


contig02899/35391-37161 AGAGCAGAGGGGGCGTCGTCGCGAACAAGGAAGTCAGGAAGGTGAGTGATTCCGGCTACT
HO724888/1-824          AGAGCAGAGGGGGCGTCGTCGCGAACAAGGAAGTCAGGAAGGTGAGTGATTCCGGCTACT
HO751218/1-522          ------------------------------------------------------------
HO722937/1-448          ------------------------------------------------------------
HO751136/1-519          ------------------------------------------------------------
HO722938/1-448          ------------------------------------------------------------
HO711017/18-727         AGAGCAGAGGGGGCGTCGTCGCGAACAAGGAAGTCAGGAAG-------------------
                        ^^^^^^^^^^^^^^^^^^^^^^^^^^^^^^^^^^^^^^^^^
                                                                                    


contig02899/35391-37161 CGTCTCGCGTTTCATCGTACCCCTCAGCGTCAAGGGGTGGCGGGGTGCAGTCGCGCTCCG
HO724888/1-824          CGTCTCGCGTTTCATCGTACCCCTCAGCGTCAAGGGGTGGCGGGGTGCAGTCGCGCTCCG
HO751218/1-522          ------------------------------------------------------------
HO722937/1-448          ------------------------------------------------------------
HO751136/1-519          ------------------------------------------------------------
HO722938/1-448          ------------------------------------------------------------
HO711017/18-727         ------------------------------------------------------------
                                                                                    


contig02899/35391-37161 AGTCCGAGTCTGTCCTCGAGGCTCGCATCCTGGCTGTACTATTTCTTGTTAATTGCGATC
HO724888/1-824          AGTCCGAGTCTGTCCTCGAGGCTCGCATCC------------------------------
HO751218/1-522          ------------------------------------------------------------
HO722937/1-448          ------------------------------------------------------------
HO751136/1-519          ------------------------------------------------------------
HO722938/1-448          ------------------------------------------------------------
HO711017/18-727         ------------------------------------------------------------
                                                                                    


contig02899/35391-37161 TGTCCGGCTCCCGCATCCTTCTGTGGATGGATCGCCATGACGGCTCCCAGCCCGTGCCCC
HO724888/1-824          ------------------------------------------------------------
HO751218/1-522          ------------------------------------------------------------
HO722937/1-448          ------------------------------------------------------------
HO751136/1-519          ------------------------------------------------------------
HO722938/1-448          ------------------------------------------------------------
HO711017/18-727         ------------------------------------------------------------
                                                                                    


contig02899/35391-37161 CTGCCCGCGCCGTGTCGCAGACCATCTGATAAACGAGCGTGGTCATCTAGCAACGTGCAA
HO724888/1-824          ------------------------------------------------------------
HO751218/1-522          ------------------------------------------------------------
HO722937/1-448          ------------------------------------------------------------
HO751136/1-519          ------------------------------------------------------------
HO722938/1-448          ------------------------------------------------------------
HO711017/18-727         ------------------------------------------------------------
                                                                                    


contig02899/35391-37161 CGACGCATGCAGCAGCCTCCGGCGGGCGGGCCTCGGAATTTGTCTGGATGGCAGCCCTTC
HO724888/1-824          ------------------------------------------------------------
HO751218/1-522          ------------------------------------------------------------
HO722937/1-448          ------------------------------------------------------------
HO751136/1-519          ------------------------------------------------------------
HO722938/1-448          ------------------------------------------------------------
HO711017/18-727         ------------------------------------------------------------
                                                                                    


contig02899/35391-37161 ATCGCCTTCGCCTTCTTTTCTCTTCTCATCTCTTATCTTCGCTGTCTCCTGTCTCCGCTA
HO724888/1-824          ------------------------------------------------------------
HO751218/1-522          ------------------------------------------------------------
HO722937/1-448          ------------------------------------------------------------
HO751136/1-519          ------------------------------------------------------------
HO722938/1-448          ------------------------------------------------------------
HO711017/18-727         ------------------------------------------------------------
                                                                                    


contig02899/35391-37161 CGTTCCGCGCGATCTATCCACGTCTGACTCTGACACTGACACGACTCGTCCCATGCGCCA
HO724888/1-824          ------------------------------------------------------------
HO751218/1-522          ----------GATCTATCCACGTCTGACTCTGACACTGACACGACTCGTCCCATGCGCCA
HO722937/1-448          ------------------------------------------------------------
HO751136/1-519          ----------GATCTATCCACGTCTGACTCTGACACTGACACGACTCGTCCCATGCGCCA
HO722938/1-448          ------------------------------------------------------------
HO711017/18-727         ------------------------------------------------------------
                                                   
                                                                                    


contig02899/35391-37161 GGCTCTCGTCGAGATTGCAGAACTCTACTTCGCGATCCCCCCGCCGCGCGCCCAGCAGGC
HO724888/1-824          ------------------------------------------------------------
HO751218/1-522          GGCTCTCGTCGAGATTGCAGAACTCTACTTCGCGATCCCCCCGCCGCGCGCCCAGCAGGC
HO722937/1-448          ---TCTCGTCGAGATTGCAGAACTCTACTTCGCGATCCCCCCGCCGCGCGCCCAGCAGGC
HO751136/1-519          GGCTCTCGTCGAGATTGCAGAACTCTACTTCGCGATCCCCCCGCCGCGCGCCCAGCAGGC
HO722938/1-448          ---TCTCGTCGAGATTGCAGAACTCTACTTCGCGATCCCCCCGCCGCGCGCCCAGCAGGC
HO711017/18-727         -GCTCTCGTCGAGATTGCAGAACTCTACTTCGCGATCCCCCCGCCGCGCGCCCAGCAGGC
                         >>>>>>>>>>>>>>>>>>>>>>>>>>>>>>>>>>>>>>>>>>>>>>>>>>>>>>>>>>>
                                                                                    


contig02899/35391-37161 GAACCCGTTCGGGGACGTGATCTCCGCTATGTTCGGGGGTGGCCCGCCCTCTACGGCGCC
HO724888/1-824          ------------------------------------------------------------
HO751218/1-522          GAACCCGTTCGGGGACGTGATCTCCGCTATGTTCGGGGGTGGCCCGCCCTCTACGGCGCC
HO722937/1-448          GAACCCGTTCGGGGACGTGATCTCCGCTATGTTCGGGGGTGGCCCGCCCTCTACGGCGCC
HO751136/1-519          GAACCCGTTCGGGGACGTGATCTCCGCTATGTTCGGGGGTGGCCCGCCCTCTACGGCGCC
HO722938/1-448          GAACCCGTTCGGGGACGTGATCTCCGCTATGTTCGGGGGTGGCCCGCCCTCTACGGCGCC
HO711017/18-727         GAACCCGTTCGGGGACGTGATCTCCGCTATGTTCGGGG----------------------
                        >>>>>>>>>>>>>>>>>>>>>>>>>>>>>>>>>>>>>>
                                                                                    


contig02899/35391-37161 CGCGCGCCGCACACTGACTCCGGCGGTGCCGACGTCGGCCCCGGGCTTGGATTGAACGAG
HO724888/1-824          ------------------------------------------------------------
HO751218/1-522          CGCGCGCCGCACACTGACTCCGGCGGTGCCGACGTCGGCCCCGGGCTTGGATTGAACGAG
HO722937/1-448          CGCGCGCCGCACACTGACTCCGGCGGTGCCGACGTCGGCCCCGGGCTTGGATTGAACGAG
HO751136/1-519          CGCGCGCCGCACACTGACTCCGGCGGTGCCGACGTCGGCCCCGGGCTTGGATTGAACGAG
HO722938/1-448          CGCGCGCCGCACACTGACTCCGGCGGTGCCGACGTCGGCCCCGGGCTTGGATTGAACGAG
HO711017/18-727         ------------------------------------------------------------
                                                                                    


contig02899/35391-37161 AGGAGGATGGATGGAGGAGGGGGGAGAACTGGTCGTCGTACGAGATACCCCCGCAACAGC
HO724888/1-824          ------------------------------------------------------------
HO751218/1-522          AGGAGGATGGATGGAGGAGGGGGGAGAACTGGTCGTCGTACGAGATACCCCCGCAACAGC
HO722937/1-448          AGGAGGATGGATGGAGGAGGGGGGAGAACTGGTCGTCGTACGAGATACCCCCGCAACAGC
HO751136/1-519          AGGAGGATGGATGGAGGAGGGGGGAGAACTGGTCGTCGTACGAGATACCCCCGCAACAGC
HO722938/1-448          AGGAGGATGGATGGAGGAGGGGGGAGAACTGGTCGTCGTACGAGATACCCCCGCAACAGC
HO711017/18-727         ------------------------------------------------------------
                                                                                    


contig02899/35391-37161 TGGTAGCTGGGGCGCGAAACGCCTACGACGTCGCCTCATCATGGGGGGAGGGCAGCGTCG
HO724888/1-824          ------------------------------------------------------------
HO751218/1-522          TGGTAGCTGGGGCGCGAAACGCCTACGACGTCGCCTCATCATGGGGGGAGGGCAGCGTCG
HO722937/1-448          TGGTAGCTGGGGCGCGAAACGCCTACGACGTCGCCTCATCATGGGGGGAGGGCAGCGTCG
HO751136/1-519          TGGTAGCTGGGGCGCGAAACGCCTACGACGTCGCCTCATCATGGGGGGAGGGCAGCGTCG
HO722938/1-448          TGGTAGCTGGGGCGCGAAACGCCTACGACGTCGCCTCATCATGGGGGGAGGGCAGCGTCG
HO711017/18-727         ------------------------------------------------------------
                                                                                    


contig02899/35391-37161 CGTTTTTCCTTTCCACCGTGATGCGCGCCCGGGCCTCACGCTGCAACACCACGACCACGA
HO724888/1-824          ------------------------------------------------------------
HO751218/1-522          CGTTTTTCCTTTCCACCGTGATGCGCGCCCGGGCCTCACGCTGCAACACCACGACCACGA
HO722937/1-448          CGTTTTTCCTTTCCACCGTGATGCGCGCCCGGGCCTCACGCTGCAACACCACGACCACGA
HO751136/1-519          CGTTTTTCCTTTCCACCGTGATGCGCGCCCGGGCCTCACGCTGCAACACCACGACCACGA
HO722938/1-448          CGTTTTTCCTTTCCACCGTGATGCGCGCCCGGGCCTCACGCTGCAACACCACGACCACGA
HO711017/18-727         ------------------------------------------------------------
                                                                                    


contig02899/35391-37161 CCAAGGTTCGAGGGGGCGGACTCAGGCTTGGACTTGGACTTGATTGTGGGTATCCATACT
HO724888/1-824          ------------------------------------------------------------
HO751218/1-522          CCAAGGTTCGAGGGGGCGGACTCAGGCTTGGACTTGGACTTGATTGTGGGTATCCATACT
HO722937/1-448          CCAAGGTTCGAGGGGGCGGACTCAGGCTTGGACTTGGACTTGATTGTGGGTATCCATACT
HO751136/1-519          CCAAGGTTCGAGGGGGCGGACTCAGGCTTGGACTTGGACTTGATTGTGGGTATCCATACT
HO722938/1-448          CCAAGGTTCGAGGGGGCGGACTCAGGCTTGGACTTGGACTTGATTGTGGGTATCCATACT
HO711017/18-727         ------------------------------------------------------------
HO750919/1-653          ------------------------------------------------------------
                                                                                    


contig02899/35391-37161 GTAGTAGTGGGCAAGCTTTGTACGTTTTCAG
HO724888/1-824          -------------------------------
HO751218/1-522          GTAGTAGTGGGCAAGCTTTGTACGTTTTCAG
HO722937/1-448          GTAGTAGTGGGCAAGCTTTGTACGTTTTCAG
HO751136/1-519          GTAGTAGTGGGCAAGCTTTGTACGTTTT---
HO722938/1-448          GTAGTAGTGGGCAAGCTTTGTACGTTTTCAG
HO711017/18-727         -------------------------------
HO750919/1-653          -------------------------------
                                                       


::::::::::::::
YMGLESTG52534.aln
::::::::::::::
CLUSTAL W(1.81) multiple sequence alignment


contig02887/28277-28567/1 TCTGTCTCCCTACAGGTACCGGGTTCTCGACGTCGGACACGACAGGCTACGGTAAGCCTC
HO711795/4-123/1          --------------GGTACCGGGTTCTCGACGTCGGACACGACAGGCTACG---------
HO715336/421-507/1        ---------------GTACCGGGTTCTCGACGTCGGACACGACAGGCTACG---------
HO718864/66-184/1         ---------------GTACCGGGTTCTCGACGTCGGACACGACAGGCTACG---------
HO743097/512-630/1        ---------------GTACCGGGTTCTCGACGTCGGACACGACAGGCTACG---------
                                         ************************************         
                                         <<<<<<<<<<<<<<<<<<<<<<<<<<<<<<<<<<<<


contig02887/28277-28567/1 ACCCCCTTTCTCCGACGGTTGTTGATTGATTTCTCCCGCGCGGCGTGTCTTCTCCTTCCA
HO711795/4-123/1          ------------------------------------------------------------
HO715336/421-507/1        ------------------------------------------------------------
HO718864/66-184/1         ------------------------------------------------------------
HO743097/512-630/1        ------------------------------------------------------------
                                                                                      


contig02887/28277-28567/1 GTCGCGAACGAGGACCAGACGGGGCAGGACTTTGTGCGTCTCCATACATCGAATCCACCT
HO711795/4-123/1          -TCGCGAACGAGGACCAGACGGGGCAGGACTTT---------------------------
HO715336/421-507/1        ------------------------------------------------------------
HO718864/66-184/1         -TCGCGAACGAGGACCAGACGGGGCAGGACTTT---------------------------
HO743097/512-630/1        -TCGCGAACGAGGACCAGACGGGGCAGGACTTT---------------------------
                           ^^^^^^^^^^^^^^^^^^^^^^^^^^^^^^^^                                                           


contig02887/28277-28567/1 TCTGCAAAACGCCTGAGCCTTTCTGACCGGAAATGTCGGTGCTAACTCTGGAACGAATAG
HO711795/4-123/1          ------------------------------------------------------------
HO715336/421-507/1        ------------------------------------------------------------
HO718864/66-184/1         ------------------------------------------------------------
HO743097/512-630/1        ------------------------------------------------------------
                                                                                      


contig02887/28277-28567/1 ATCGGCTTCCTGTCGAACCTGGTCAAAGTGTTCCCGAGCCTCGCGACTCGC
HO711795/4-123/1          ATCGGCTTCCTGTCGAACCTGGTCAAAGTGTTCCCGAGCCTCGCGACTCGC
HO715336/421-507/1        ATCGGCTTCCTGTCGAACCTGGTCAAAGTGTTCCCGAGCCTCGCGACTCGC
HO718864/66-184/1         ATCGGCTTCCTGTCGAACCTGGTCAAAGTGTTCCCGAGCCTCGCGACTCGC
HO743097/512-630/1        ATCGGCTTCCTGTCGAACCTGGTCAAAGTGTTCCCGAGCCTCGCGACTCGC
                          ***************************************************
                          >>>>>>>>>>>>>>>>>>>>>>>>>>>>>>>>>>>>>>>>>>>>>>>>>>>


::::::::::::::
YMGLESTG52962.aln
::::::::::::::
CLUSTAL W(1.81) multiple sequence alignment


contig00756/4063-4392/1 TCCCAGATCTCTGGCGGTGCGCGCTGCGAGGCTGGCTCATCGACGAAGTGGATCTGCGCA
HO723578/49-149/-1      TCCCAGATCTCTGGCGGTGCGCGCTGCGAGGCTGGCTCATCGACGAAGTGGAT-------
HO723577/48-148/-1      TCCCAGATCTCTGGCGGTGCGCGCTGCGAGGCTGGCTCATCGACGAAGTGGAT-------
HO724322/222-322/-1     TCCCAGATCTCTGGCGGTGCGCGCTGCGAGGCTGGCTCATCGACGAAGTGGAT-------
HO732151/326-426/-1     TCCCAGATCTCTGGCGGTGCGCGCTGCGAGGCTGGCTCATCGACGAAGTGGAT-------
HO732821/351-451/-1     TCCCAGATCTCTGGCGGTGCGCGCTGCGAGGCTGGCTCATCGACGAAGTGGAT-------
HO731979/236-336/-1     TCCCAGATCTCTGGCGGTGCGCGCTGCGAGGCTGGCTCATCGACGAAGTGGAT-------
HO732646/339-489/-1     TCCCAGATCTCTGGCGGTGCGCGCTGCGAGGCTGGCTCATCGACGAAGTGGAT-------
HO716676/428-528/-1     TCCCAGATCTCTGGCGGTGCGCGCTGCGAGGCTGGCTCATCGACGAAGTGGAT-------
                        *****************************************************
                        <<<<<<<<<<<<<<<<<<<<<<<<<<<<<<<<<<<<<<<<<<<<<<<<<<<<<
                                                                                    


contig00756/4063-4392/1 TATACGTCTGGTCAGCACTGTGTCCGTTGTCGAGTGTCGAGAGATGGGAGTGGATGGATA
HO723578/49-149/-1      ------------------------------------------------------------
HO723577/48-148/-1      ------------------------------------------------------------
HO724322/222-322/-1     ------------------------------------------------------------
HO732151/326-426/-1     ------------------------------------------------------------
HO732821/351-451/-1     ------------------------------------------------------------
HO731979/236-336/-1     ------------------------------------------------------------
HO732646/339-489/-1     ------------------------------------------------------------
HO716676/428-528/-1     ------------------------------------------------------------
                                                                                    


contig00756/4063-4392/1 AGCCAGAAGTTGCGAACTCGAGACGGTCCCCGACGGACCCTCGGGGGCCGCTTCGCACAC
HO723578/49-149/-1      ------------------------------------------------------------
HO723577/48-148/-1      ------------------------------------------------------------
HO724322/222-322/-1     ------------------------------------------------------------
HO732151/326-426/-1     ------------------------------------------------------------
HO732821/351-451/-1     ------------------------------------------------------------
HO731979/236-336/-1     ------------------------------------------------------------
HO732646/339-489/-1     ------------------------------------------------------------
HO716676/428-528/-1     ------------------------------------------------------------
                                                                                    


contig00756/4063-4392/1 GCACGAAGACGCGCCAACGGCTCCCCCGACGCCTTCTCTGTCATATAGGGCCCTCTTCGA
HO723578/49-149/-1      ------------------------------------------------------------
HO723577/48-148/-1      ------------------------------------------------------------
HO724322/222-322/-1     ------------------------------------------------------------
HO732151/326-426/-1     ------------------------------------------------------------
HO732821/351-451/-1     ------------------------------------------------------------
HO731979/236-336/-1     ------------------------------------------------------------
HO732646/339-489/-1     ----GAAGACGCGCCAACGGCTCCCCCGACGCCTTCTCTGTCATATAGGGCCCT------
HO716676/428-528/-1     ------------------------------------------------------------
                            ^^^^^^^^^^^^^^^^^^^^^^^^^^^^^^^^^^^^^^^^^^^^^^^^^^                                                        


contig00756/4063-4392/1 CTTCGACCGTCAGGAGGCTGTATACCAGGACTACGGACTCACCATGTCGCTTCGCCGAA
HO723578/49-149/-1      ------------------------------------------CATGTCGCTTCGCCGAA
HO723577/48-148/-1      ------------------------------------------CATGTCGCTTCGCCGAA
HO724322/222-322/-1     ------------------------------------------CATGTCGCTTCGCCGAA
HO732151/326-426/-1     ------------------------------------------CATGTCGCTTCGCCGAA
HO732821/351-451/-1     ------------------------------------------CATGTCGCTTCGCCGAA
HO731979/236-336/-1     ------------------------------------------CATGTCGCTTCGCCGAA
HO732646/339-489/-1     ------------------------------------------CATGTCGCTTCGCCGAA
HO716676/428-528/-1     ------------------------------------------CATGTCGCTTCGCCGAA
                                                                  *****************
                                                                  >>>>>>>>>>>>>>>>> 


contig00756/4063-4392/1 GATATCCCTGCAGCTCGCGATTTGACGGGTC
HO723578/49-149/-1      GATATCCCTGCAGCTCGCGATTTGACGGGTC
HO723577/48-148/-1      GATATCCCTGCAGCTCGCGATTTGACGGGTC
HO724322/222-322/-1     GATATCCCTGCAGCTCGCGATTTGACGGGTC
HO732151/326-426/-1     GATATCCCTGCAGCTCGCGATTTGACGGGTC
HO732821/351-451/-1     GATATCCCTGCAGCTCGCGATTTGACGGGTC
HO731979/236-336/-1     GATATCCCTGCAGCTCGCGATTTGACGGGTC
HO732646/339-489/-1     GATATCCCTGCAGCTCGCGATTTGACGGGTC
HO716676/428-528/-1     GATATCCCTGCAGCTCGCGATTTGACGGGTC
                        *******************************
                        >>>>>>>>>>>>>>>>>>>>>>>>>>>>>>>


::::::::::::::
YMGLESTG53218.aln
::::::::::::::
CLUSTAL W(1.81) multiple sequence alignment


contig00725/22249-22447/1 CTGGGTCGAAGAATCTAGGTGAAGACGAAGACGGCGTTATCACGTGGTGGACTAGTGTGG
HO712901/610-651/-1       CTGGGTCGAAGAAT----------------------------------------------
HO712868/610-651/-1       CTGGGTCGAAGAAT----------------------------------------------
HO731156/597-698/-1       CTGGGTCGAAGAATCTAGGTGAAGACGAAGACGGCGTTATCACGTGGTGGA---------
                          **************                                              
                          <<<<<<<<<<<<<<


contig00725/22249-22447/1 GTGGGGAAAGAGGGCCCACAGGTCGATCGAATACCCTTTCGGTCCTGGTGAGACGAAACA
HO712901/610-651/-1       -------------------AGGTCGATCGAATACC-------------------------
HO712868/610-651/-1       -------------------AGGTCGATCGAATACC-------------------------
HO731156/597-698/-1       ------------------------------------------------------------
                                             ^^^^^^^^^^^^^^^^                                         


contig00725/22249-22447/1 TACGGTGTCATGGAGCATCACGACTCACACAACACCATGGCTAGCAGATCATAACAGAAA
HO712901/610-651/-1       ----------------------------ACAACACCATGG--------------------
HO712868/610-651/-1       ----------------------------ACAACACCATGG--------------------
HO731156/597-698/-1       ----------------------------ACAACACCATGGCTAGCAGATCATAACAGAAA
                                                      ************                    
                                                      >>>>>>>>>>>>


contig00725/22249-22447/1 TGTCTGATATGAGAGCGCG
HO712901/610-651/-1       -------------------
HO712868/610-651/-1       -------------------
HO731156/597-698/-1       TGTCTGATATGAGAGCGCG
                                             


::::::::::::::
YMGLESTG53568.aln
::::::::::::::
CLUSTAL W(1.81) multiple sequence alignment


contig01150/128768-130230 TCTTGGCCAGCGTACGTCCACCGGTATCGGCACCTTCAACACGTTTTGGTGAGTCTTCCC
HO754966/2-735            ------------------------------------------------------------
HO728979/1-829            ------------------------------------------------------------
HO737136/435-778          TCTTGGCCAGCGTACGTCCACCGGTATCGGCACCTTCAACACGTTTTG------------
                                                                                      


contig01150/128768-130230 CCTTTTTTTTTTGAAGTCGCTGCACACCCTCTTATATGCATTTTGTCCGTAGGGTGTATA
HO754966/2-735            -----------------------------------------------------------A
HO728979/1-829            ------------------------------------------------------------
HO737136/435-778          ----------------------------------------------------GGTGTATA
                                                                              <<<<<<<<
                                                                                      


contig01150/128768-130230 TCATCCCTCTCTTTGGTGCATACATCGCAGACACGAGATGGGGTCGTTTCAAGACCATCT
HO754966/2-735            TCATCCCTCTCTTTGGTGCATACATCGCAGACACGAGATGGGGTCGTTTCAAGACCATCT
HO728979/1-829            ------------------------------------------------------------
HO737136/435-778          TCATCCCTCTCTTTGGTGCATACATCGCAGACACGAGATGGGGTCGTTTCAAGACCATCT
                                                                                      


contig01150/128768-130230 GCGTGTCTGTCGCTGTCGCCATTCTCGGTCACATCCTGTTGATCATCTCCGCAGTCCCTG
HO754966/2-735            GCGTGTCTGTCGCTGTCGCCATTCTCGGTCACATCCTGTTGATCATCTCCGCAGTCCCTG
HO728979/1-829            ------------------------------------------------------------
HO737136/435-778          GCGTGTCTGTCGCTGTCGCCATTCTCG---------------------------------
                          <<<<<<<<<<<<<<<<<<<<<<<<<<<<<<<<<<<<<<<<<<<<<<<<<<<<<<<<<<<<
                                                                                      


contig01150/128768-130230 GCGTCATCGAGCACCCGCACAACTCTCTAGCGTGCTTCATCGTTGCTATCATCATTATGG
HO754966/2-735            GCGTCATCGAGCACCCGCACAACTCTCTAGCGTGCTTCATCGTTGCTATCATCATTATGG
HO728979/1-829            ------------------------------------------------------------
HO737136/435-778          ------------------------------------------------------------
                          <<<<<<<<<<<<<<<<<<<<<<<<<<<<<<<<<<<<<<<<<<<<<<<<<<<<<<<<<<<<
                                                                                      


contig01150/128768-130230 GCCTTGGCACCGGTGGTTTCAAGTCAAACATCTCCCCTCTTGTCGCAGAACAGTACAA
HO754966/2-735            GCCTTGGCACCGGTGGTTTCAAGTCAAACATCTCCCCTCTTGTCGCAGAACAGTACAA
HO728979/1-829            ----------------------------------------------AGAACAGTACAA
HO737136/435-778          ----------------------------------------------------------
                          <<<<<<<<<<<<<<<<<<<<<<<<<<<<<<<<<<<<<<<<<<<<<<<<<<<<<<<<<<                     
                           


contig01150/128768-130230 GCGCCACAAACTCTTCATCGGTCACTCCAGGTCCGGCGAGCGTGTCATTGTCGACCCGGT
HO754966/2-735            GCGCCACAAACTCTTCATCGGTCACTCCAGGTCCGGCGAGCGTGTCATTGTCGACCCGGT
HO728979/1-829            GCGCCACAAACTCTTCATCGGTCACTCCAGGTCCGGCGAGCGTGTCATTGTCGACCCGGT
HO737136/435-778          ------------------------------------------------------------
                          <<<<<<<<<<<<<<<<<<<<<<<<<<<<<<<<<<<<<<<<<<<<<<<<<<<<<<<<<<<<


contig01150/128768-130230 AATGACCACGTCGAGAATCTACATGTACTTCTATCTCTTCATCAATGTTGGTTCTCTGAT
HO754966/2-735            AATGACCACGTCGAGAATCTACATGTACTTCTATCTCTTCATCAATGTTGGTTCTCTGAT
HO728979/1-829            AATGACCACGTCGAGAATCTACATGTACTTCTATCTCTTCATCAATGTTGGTTCTCTGAT
HO737136/435-778          ------------------------------------------------------------
                          <<<<<<<<<<<<<<<<<<<<<<<<<<<<<<<<<<<<<<<<<<<<<<<<<<<<<<<<<<<<
                                                                                      


contig01150/128768-130230 TGGTCAGATCGCGATGGTCTACGCAGAGAAGGTGCGTTGGTTCTCCCTTCACTAATAACA
HO754966/2-735            TGGTCAGATCGCGATGGTCTACGCAGAGAAG-----------------------------
HO728979/1-829            TGGTCAGATCGCGATGGTCTACGCAGAGAAG-----------------------------
HO737136/435-778          ------------------------------------------------------------
                          <<<<<<<<<<<<<<<<<<<<<<<<<<<<<<<
                                                                                      


contig01150/128768-130230 TGACGGAATCTAACCTCCCTTGACTGGAACAGTATGTCGGCTTCTACCTCTCGTATACTC
HO754966/2-735            --------------------------------TATGTCGGCTTCTACCTCTCGTATACTC
HO728979/1-829            --------------------------------TATGTCGGCTTCTACCTCTCGTATACTC
HO737136/435-778          ------------------------------------------------------------
                                                          ^^^^^^^^^^^^^^^^^^^^^^^^^^^^
                                                                                      


contig01150/128768-130230 TTCCCACCGTCATCTTCCTACTATGCCCGCTCGTGCTCTTCTTCGGCCGTAACCTGTACC
HO754966/2-735            TTCCCACCGTCATCTTCCTACTATGCCCGCTCGTGCTCTTCTTCGGCCGTAACCTGTACC
HO728979/1-829            TTCCCACCGTCATCTTCCTACTATGCCCGCTCGTGCTCTTCTTCGGCCGTAACCTGTACC
HO737136/435-778          ------------------------------------------------------------
                          ^^^^^^^^^^^^^^^^^^^^^^^^^^^^^^^^^^^^^^^^^^^^^^^^^^^^^^^^^^^^
                                                                                      


contig01150/128768-130230 AGACTTCGCCGCCCCAAGGTTCCGTTCTCGCAGGGGCTCTGCGCATCTGGCGTCAGTGCA
HO754966/2-735            AGACTTCGCCGCCCCAAGGTTCCGTTCTCGCAGGGGCTCTGCGCATCTGGCGTCAGTGCA
HO728979/1-829            AGACTTCGCCGCCCCAAGGTTCCGTTCTCGCAGGGGCTCTGCGCATCTGGCGTCAGTGCA
HO737136/435-778          ------------------------------------------------------------
                          ^^^^^^^^^^^^^^^^^^^^^^^^^^^^^^^^^^^^^^^^^^^^^^^^^^^^^^^^^^^^
                                                                                      


contig01150/128768-130230 TGAAGGGCCGCTGGACTCTCAACCCCGTCCAGTTTGTGAAGAACATGAACGCCCCCGACT
HO754966/2-735            TGAAGGGCCGCTGGACTCTCAACCCCGTCCAGTTTGTGAAGAACATGAACGCCCCCGACT
HO728979/1-829            TGAAGGGCCGCTGGACTCTCAACCCCGTCCAGTTTGTGAAGAACATGAACGCCCCCGACT
HO737136/435-778          ------------------------------------------------------------
                          ^^^^^^^^^^^^^^^^^^^^^^^^^^^^^^^^^^^^^^^^^^^^^^^^^^^^^^^^^^^^
                                                                                      


contig01150/128768-130230 TCTGGGAAGGCGCCAAGCCGAGCAACTGGCAGGGCGAGACCCGTCCGGCGTGGATGACTT
HO754966/2-735            TCTGGGAAGGCGCCAAGCCGAGCAACTGGCAGGGCGAGACCCGTCCGGCGTGGATGACTT
HO728979/1-829            TCTGGGAAGGCGCCAAGCCGAGCAACTGGCAGGGCGAGACCCGTCCGGCGTGGATGACTT
HO737136/435-778          ------------------------------------------------------------
                          ^^^^^^^^^^^^^^^^^^^^^^^^^^^^^^^^^^^^^^^^^^^^^^^^^^^^^^^^^^^^
                                                                                      


contig01150/128768-130230 TCGACGACCAGTGGGTCGACGAGGTCAAGCGTGGCTTCAAGGCGTGCAGCGTTTTCCTCT
HO754966/2-735            TCGACGACCAGTGGGTCGACGAGGTCAAGCGTGGCTTCAAGGCGTGCAGCGTTTTCCTCT
HO728979/1-829            TCGACGACCAGTGGGTCGACGAGGTCAAGCGTGGCTTCAAGGCGTGCAGCGTTTTCCTCT
HO737136/435-778          ------------------------------------------------------------
                          ^^^^^^^^^^^^^^^^^^^^^^^^^^^^^^^^^^^^^^^^^^^^^^^^^^^^^^^^^^^^
                                                                                      


contig01150/128768-130230 ACTTCCCCATTTACTGTACGTGTCGATAGACCTTTTCTTAGCCCATGCGTGAACCTGATA
HO754966/2-734            ACTTCCCCATTTACT---------------------------------------------
HO728979/1-829            ACTTCCCCATTTACT---------------------------------------------
HO737136/435-778          ------------------------------------------------------------
                          ^^^^^^^^^^^^^^^
                                                                                      


contig01150/128768-130230 CACGTCCCATACAGGGCTCACGTACAATCAACTCAACAACAACCTGACCTCCCAGGCCGC
HO754966/2-735            ------------------------------------------------------------
HO728979/1-829            --------------GGCTCACGTACAATCAACTCAACAACAACCTGACCTCCCAGGCCGC
HO737136/435-778          ------------------------------------------------------------
                                        >>>>>>>>>>>>>>>>>>>>>>>>>>>>>>>>>>>>>>>>>>>>>>
                                                                                      


contig01150/128768-130230 AACGATGGTCACGAACGGGCTCCCCAACGATGTGCTCTCGAACCTCGACCCCTTCGCCCT
HO754966/2-735            ------------------------------------------------------------
HO728979/1-829            AACGATGGTCACGAACGGGCTCCCCAACGATGTGCTCTCGAACCTCGACCCCTTCGCCCT
HO737136/435-778          -------GTCACGAACGGGCTCCCCAACGATGTGCTCTCGAACCTCGACCCCTTCGCCCT
                          >>>>>>>>>>>>>>>>>>>>>>>>>>>>>>>>>>>>>>>>>>>>>>>>>>>>>>>>>>>>
                                                                                      


contig01150/128768-130230 CATTATCTTCATCCCCATCTTCGATGTTATCATCTACCCCGCCCTCCGCCGTGCCCGTAT
HO754966/2-735            ------------------------------------------------------------
HO728979/1-829            CATTATCTTCATCCCCATCTTCGATGTTATCATCTACCCCGCCCTCCGCCGTGCCCGTAT
HO737136/435-778          CATTATCTTCATCCCCATCTTCGATGTTATCATCTACCCCGCCCTCCGCCGTGCCCGTAT
                          >>>>>>>>>>>>>>>>>>>>>>>>>>>>>>>>>>>>>>>>>>>>>>>>>>>>>>>>>>>>
                                                                                      


contig01150/128768-130230 CAACTTCACCCCGCTGAAGAGGATCACGCTCGGCTTCTTCCTCGGCTCCGCCGCCATGAT
HO754966/2-735            ------------------------------------------------------------
HO728979/1-829            CAACTTCACCCCGCTGAAGAGGATCACGCTCGGCTTCTTCCTCGGCTCCGCCGCCATGAT
HO737136/435-778          CAACTTCACCCCGCTGAAGAGGATCACGCTCGGCTTCTTCCTCGGCTCCGCCGCCATGAT
                          >>>>>>>>>>>>>>>>>>>>>>>>>>>>>>>>>>>>>>>>>>>>>>>>>>>>>>>>>>>>
                                                                                      


contig01150/128768-130230 CTGGTCGGCAGTCGTGCAGCACTACATCTACAAGCGCAACCCGTGCGGGTACCAGGCCTC
HO754966/2-735            ------------------------------------------------------------
HO728979/1-829            CTGGTCGGCAGTCGTGCAGCACTACATCTACAAGCGCAACCCGTGCGGGTACCAGGCCTC
HO737136/435-778          CTGGTCGGCAGTCGTGCAGCACTACATC--------------------------------
                          >>>>>>>>>>>>>>>>>>>>>>>>>>>>>>>>>>>>>>>>>>>>>>>>>>>>>>>>>>>>
                                                                                      


contig01150/128768-130230 GACGTGCGCGGACGCAGATGGCAATCCGATCACGTCCGACCTGAACGTGTGGATCCAAAC
HO754966/2-735            ------------------------------------------------------------
HO728979/1-829            GACGTGCGCGGACGCAGATGGCAATCCGATCACGTCC-----------------------
HO737136/435-778          ------------------------------------------------------------
                          >>>>>>>>>>>>>>>>>>>>>>>>>>>>>>>>>>>>>
                                                                                      


contig01150/128768-130230 GGGCTCGTACGTGCTCATCGCGTTCTCAGAGATCTTCGCATCCATCACCGGGCTCGAGTA
HO754966/2-735            ------------------------------------------------------------
HO728979/1-829            ------------------------------------------------------------
HO737136/435-778          ------------------------------------------------------------
                                                                                      


contig01150/128768-130230 CGCGTTCACCAAGGCCCCCAAGAACATGCGCTCGCTCGTCATGTCCGTGTTCCTGTTCAT
HO754966/2-735            ------------------------------------------------------------
HO728979/1-829            ------------------------------------------------------------
HO737136/435-778          ------------------------------------------------------------
                                                                                      


contig01150/128768-130230 GAACGCGATCAGCTCCGCGATCGGC
HO754966/2-735            -------------------------
HO728979/1-829            -------------------------
HO737136/435-778          -------------------------


::::::::::::::
YMGLESTG53731.aln
::::::::::::::
CLUSTAL W(1.81) multiple sequence alignment


contig01162/20381-20781/1 GGTCATCGGCCCGGGAGATTTGGCGAAGAAAATCGAGTTCACTCTGGATGGAGGTGAGTA
HO741571/322-423/1        GGTCATCGGCCCGGGAGATTTGGCGAAGAAAATCGAGTTCACTCTGGATGGAG-------
HO715791/327-486/1        GGTCATCGGCCCGGAAGATTTGGCGAAGAAAATCGAGTTCACTCTGGATGGAG-------
HO745884/307-466/1        GGTCATCGGCCCGGAAGATTTGGCGAAGAAAATCGAGTTCACTCTGGATGGAG-------
                          ************** **************************************
                          <<<<<<<<<<<<<<<<<<<<<<<<<<<<<<<<<<<<<<<<<<<<<<<<<<<<<


contig01162/20381-20781/1 GAGCTCCAGTTTCTAATTGTCTCTACCTGCTTGCAAGATGCGTGTGGCGTGTTCTGGTCG
HO741571/322-423/1        ------------------------------------------------------------
HO715791/327-486/1        ------------------------------------------------------------
HO745884/307-466/1        ------------------------------------------------------------
                                                                                      


contig01162/20381-20781/1 AGAACGGCCTACTCTGTCACTTCCCTCCGTTACATCTCAGTGCGGCTATCAACATCCGTC
HO741571/322-423/1        ------------------------------------------------------------
HO715791/327-486/1        ------------------------------------------------------------
HO745884/307-466/1        ------------------------------------------------------------
                                                                                      


contig01162/20381-20781/1 GCCCGTTCTGAGTCACCCTGCTGCCTGCGTTTTGACATCTCGCCCTTGTCAGAATACAGT
HO741571/322-423/1        ------------------------------------------------------------
HO715791/327-486/1        ----------------------------------------------------AATACAGT
HO745884/307-466/1        ----------------------------------------------------AATACAGT
                                                                              ^^^^^^^^
                                                                                      


contig01162/20381-20781/1 GCCGCCAATCCGGACGCCAAATTTGGCTACGAGGATGAAATCATCGGCTGGTTCGTCCTC
HO741571/322-423/1        ------------------------------------------------------------
HO715791/327-486/1        GCCGCCAATCCCGACGCCAAATTCGGTTACGAGGATGAAATCATCGGCTG----------
HO745884/307-466/1        GCCGCCAATCCCGACGCCAAATTCGGTTACGAGGATGAAATCATCGGCTG----------
                          ^^^^^^^^^^^^^^^^^^^^^^^^^^^^^^^^^^^^^^^^^^^^^^^^^^
                                                                                      


contig01162/20381-20781/1 TCCCCAGCGCTCTACATATATGCATATGCAATGCCGCTGACGAGAGCTCCAGCTACTTTT
HO741571/322-423/1        ----------------------------------------------------CTACTTTT
HO715791/327-486/1        ----------------------------------------------------CTACTTTT
HO745884/307-466/1        ----------------------------------------------------CTACTTTT
                                                                              ********
                                                                              >>>>>>>>
                                                                                      


contig01162/20381-20781/1 CGGGTTACGCCAACAAGGACATTGCGTTCCTCCACAAGCCC
HO741571/322-423/1        CGGGTTACGCCAACAAGGACATTGCGTTCCTCCACAAGCCC
HO715791/327-486/1        CGGGTTACGCCAACAAGGACATTGCGTTCCTCCACAAGCCT
HO745884/307-466/1        CGGGTTACGCCAACAAGGACATTGCGTTCCTCCACAAGCCT
                          **************************************** 
                          >>>>>>>>>>>>>>>>>>>>>>>>>>>>>>>>>>>>>>>>


::::::::::::::
YMGLESTG53910.aln
::::::::::::::
CLUSTAL W(1.81) multiple sequence alignment


contig01246/11358-11667/1 GCTTGTGCTTCTGGATAACGAGGACAAGGGTGGTTTCAGGAATTGGATGATGTGAGTGCC
HO716268/319-420/1        GCTCGTGCTTCTGGACAACGAGGATAAGGGTGGCTTCAGGAATTGGATGAT---------
HO733768/51-235/1         GCTCGTGCTTCTGGACAACGAGGATAAGGGTGGCTTCAGGAATTGGATGAT---------
HO732897/421-605/1        GCTTGTGCTTCTGGATAACGAGGACAAGGGTGGTTTCAGGAATTGGATGAT---------
HO755182/449-633/1        GCTCGTGCTTCTGGACAACGAGGATAAGGGTGGCTTCAGGAATTGGATGAT---------
HO723477/112-296/1        GCTTGTGCTTCTGGATAACGAGGACAAGGGTGGTTTCAGGAATTGGATGAT---------
HO744034/382-566/1        GCTCGTGCTTCTGGACAACGAGGATAAGGGTGGCTTCAGGAATTGGATGAT---------
HO744252/316-500/1        GCTTGTGCTTCTGGATAACGAGGACAAGGGTGGTTTCAGGAATTGGATGAT---------
HO738084/6-190/1          GCTCGTGCTTCTGGACAACGAGGATAAGGGTGGCTTCAGGAATTGGATGAT---------
HO736443/361-545/1        GCTTGTGCTTCTGGATAACGAGGACAAGGGTGGTTTCAGGAATTGGATGAT---------
HO738085/6-190/1          GCTCGTGCTTCTGGACAACGAGGATAAGGGTGGCTTCAGGAATTGGATGAT---------
HO716160/316-417/1        GCTCGTGCTTCTGGACAACGAGGATAAGGGTGGCTTCAGGAATTGGATGAT---------
HO755492/272-456/1        GCTCGTGCTTCTGGACAACGAGGATAAGGGTGGCTTCAGGAATTGGATGAT---------
HO737565/377-561/1        GCTCGTGCTTCTGGACAACGAGGATAAGGGTGGCTTCAGGAATTGGATGAT---------
HO733767/52-236/1         GCTCGTGCTTCTGGACAACGAGGATAAGGGTGGCTTCAGGAATTGGATGAT---------
HO738083/10-194/1         GCTCGTGCTTCTGGACAACGAGGATAAGGGTGGCTTCAGGAATTGGATGAT---------
                          *** *********** ******** ******** *****************
                          <<<<<<<<<<<<<<<<<<<<<<<<<<<<<<<<<<<<<<<<<<<<<<<<<<<
                                                                                      


contig01246/11358-11667/1 AAGTTTCCTCCCCGCTGGGCGGCGGGGCTTGACGCGTCGGTTACCTGCAGTTCCGTTGGG
HO716268/319-420/1        ------------------------------------------------------------
HO733768/51-235/1         --------------------------------------------------TTCCGTCGGG
HO732897/421-605/1        --------------------------------------------------TTCCGTTGGG
HO755182/449-633/1        --------------------------------------------------TTCCGTCGGG
HO723477/112-296/1        --------------------------------------------------TTCCGTTGGG
HO744034/382-566/1        --------------------------------------------------TTCCGTCGGG
HO744252/316-500/1        --------------------------------------------------TTCCGTTGGG
HO738084/6-190/1          --------------------------------------------------TTCCGTCGGG
HO736443/361-545/1        --------------------------------------------------TTCCGTTGGG
HO738085/6-190/1          --------------------------------------------------TTCCGTCGGG
HO716160/316-417/1        ------------------------------------------------------------
HO755492/272-456/1        --------------------------------------------------TTCCGTCGGG
HO737565/377-561/1        --------------------------------------------------TTCCGTCGGG
HO733767/52-236/1         --------------------------------------------------TTCCGTCGGG
HO738083/10-194/1         --------------------------------------------------TTCCGTCGGG
                                                                            ^^^^^^^^^^
                                                                                      


contig01246/11358-11667/1 TTCGCCTCGGAGTGTCTCGGGCAGCACGCAGGAGACGCTCAGACGGCTGACCTCGGCGAT
HO716268/319-420/1        ------------------------------------------------------------
HO733768/51-235/1         TTCGCCTCGGAGTGTCTCGGGCAGCACGCCGGAGACGCTCAGACGGCCGACCTCGGCGAT
HO732897/421-605/1        TTCGCCTCGGAGTGTCTCGGGCAGCACGCAGGAGACGCTCAGACGGCTGACCTCGGCGAT
HO755182/449-633/1        TTCGCCTCGGAGTGTCTCGGGCAGCACGCCGGAGACGCTCAGACGGCCGACCTCGGCGAT
HO723477/112-296/1        TTCGCCTCGGAGTGTCTCGGGCAGCACGCAGGAGACGCTCAGACGGCTGACCTCGGCGAT
HO744034/382-566/1        TTCGCCTCGGAGTGTCTCGGGCAGCACGCCGGAGACGCTCAGACGGCCGACCTCGGCGAT
HO744252/316-500/1        TTCGCCTCGGAGTGTCTCGGGCAGCACGCAGGAGACGCTCAGACGGCTGACCTCGGCGAT
HO738084/6-190/1          TTCGCCTCGGAGTGTCTCGGGCAGCACGCCGGAGACGCTCAGACGGCCGACCTCGGCGAT
HO736443/361-545/1        TTCGCCTCGGAGTGTCTCGGGCAGCACGCAGGAGACGCTCAGACGGCTGACCTCGGCGAT
HO738085/6-190/1          TTCGCCTCGGAGTGTCTCGGGCAGCACGCCGGAGACGCTCAGACGGCCGACCTCGGCGAT
HO716160/316-417/1        ------------------------------------------------------------
HO755492/272-456/1        TTCGCCTCGGAGTGTCTCGGGCAGCACGCCGGAGACGCTCAGACGGCCGACCTCGGCGAT
HO737565/377-561/1        TTCGCCTCGGAGTGTCTCGGGCAGCACGCCGGAGACGCTCAGACGGCCGACCTCGGCGAT
HO733767/52-236/1         TTCGCCTCGGAGTGTCTCGGGCAGCACGCCGGAGACGCTCAGACGGCCGACCTCGGCGAT
HO738083/10-194/1         TTCGCCTCGGAGTGTCTCGGGCAGCACGCCGGAGACGCTCAGACGGCCGACCTCGGCGAT
                          ^^^^^^^^^^^^^^^^^^^^^^^^^^^^^^^^^^^^^^^^^^^^^^^^^^^^^^^^^^^^
                                                                                      


contig01246/11358-11667/1 GGGCATGGCCGGTGTACGTGTAGTTCTCTCCGAGTGCCACCGGGGTCGGGAGAAGTGCTA
HO716268/319-420/1        ------------------------------------------------------------
HO733768/51-235/1         GGGCACGGTCGGT-----------------------------------------------
HO732897/421-605/1        GGGCATGGCCGGT-----------------------------------------------
HO755182/449-633/1        GGGCACGGTCGGT-----------------------------------------------
HO723477/112-296/1        GGGCATGGCCGGT-----------------------------------------------
HO744034/382-566/1        GGGCACGGTCGGT-----------------------------------------------
HO744252/316-500/1        GGGCATGGCCGGT-----------------------------------------------
HO738084/6-190/1          GGGCACGGGCGGT-----------------------------------------------
HO736443/361-545/1        GGGCATGGCCGGT-----------------------------------------------
HO738085/6-190/1          GGGCACGGGCGGT-----------------------------------------------
HO716160/316-417/1        ------------------------------------------------------------
HO755492/272-456/1        GGGCACGGTCGGT-----------------------------------------------
HO737565/377-561/1        GGGCACGGTCGGT-----------------------------------------------
HO733767/52-236/1         GGGCACGGTCGGT-----------------------------------------------
HO738083/10-194/1         GGGCACGGTCGGT-----------------------------------------------
                          ^^^^^^^^^^^^^
                                                                                      


contig01246/11358-11667/1 ATTTGGGACCTCCTGGCAGTGAACGAGACTTCTGAGCTACGCTGGGATTACGGCGATCCA
HO716268/319-420/1        -------------------TGAACGAGACTTCTGAGCTACGCTGGGATTACGGCGACCCA
HO733768/51-235/1         -------------------TGAACGAGACTTCTGAGCTACGCTGGGATTACGGCGACCCA
HO732897/421-605/1        -------------------TGAACGAGACTTCTGAGCTACGCTGGGATTACGGCGATCCA
HO755182/449-633/1        -------------------TGAACGAGACTTCTGAGCTACGCTGGGATTACGGCGACCCA
HO723477/112-296/1        -------------------TGAACGAGACTTCTGAGCTACGCTGGGATTACGGCGATCCA
HO744034/382-566/1        -------------------TGAACGAGACTTCTGAGCTACGCTGGGATTACGGCGACCCA
HO744252/316-500/1        -------------------TGAACGAGACTTCTGAGCTACGCTGGGATTACGGCGATCCA
HO738084/6-190/1          -------------------TGAACGAGACTTCTGAGCTACGCTGGGATTACGGCGACCCA
HO736443/361-545/1        -------------------TGAACGAGACTTCTGAGCTACGCTGGGATTACGGCGATCCA
HO738085/6-190/1          -------------------TGAACGAGACTTCTGAGCTACGCTGGGATTACGGCGACCCA
HO716160/316-417/1        -------------------TGAACGAGACTTCTGAGCTACGCTGGGATTACGGCGACCCA
HO755492/272-456/1        -------------------TGAACGAGACTTCTGAGCTACGCTGGGATTACGGCGACCCA
HO737565/377-561/1        -------------------TGAACGAGACTTCTGAGCTACGCTGGGATTACGGCGACCCA
HO733767/52-236/1         -------------------TGAACGAGACTTCTGAGCTACGCTGGGATTACGGCGACCCA
HO738083/10-194/1         -------------------TGAACGAGACTTCTGAGCTACGCTGGGATTACGGCGACCCA
                                             ************************************* ***
                                             >>>>>>>>>>>>>>>>>>>>>>>>>>>>>>>>>>>>>>>>>


contig01246/11358-11667/1 GACCTAGGAA
HO716268/319-420/1        GACCTAGGAA
HO733768/51-235/1         GACCTAGGAA
HO732897/421-605/1        GACCTAGGAA
HO755182/449-633/1        GACCTAGGAA
HO723477/112-296/1        GACCTAGGAA
HO744034/382-566/1        GACCTAGGAA
HO744252/316-500/1        GACCTAGGAA
HO738084/6-190/1          GACCTAGGAA
HO736443/361-545/1        GACCTAGGAA
HO738085/6-190/1          GACCTAGGAA
HO716160/316-417/1        GACCTAGGAA
HO755492/272-456/1        GACCTAGGAA
HO737565/377-561/1        GACCTAGGAA
HO733767/52-236/1         GACCTAGGAA
HO738083/10-194/1         GACCTAGGAA
                          **********
                          >>>>>>>>>>


::::::::::::::
YMGLESTG54169.aln
::::::::::::::
CLUSTAL W(1.81) multiple sequence alignment


contig01271/71218-71435/1 CCGGAGCGATGAAGATTTTGATAAGGCGATGGTCGGAGTAGCAAGTGTTTGGTGAGTGAC
HO756628/186-302/1        CCGGAGCGATGAAGATTTTGATAAGGCGATGGTCGGAGTAGCAAGTGTTTG---------
HO751033/192-308/1        CCGGAGCGATGAAGATTTTGATAAGGCGATGGTCGGAGTAGCAAGTGTTTG---------
HO716273/179-295/1        CCGGAGCGATGAAGATTTTGATAAGGCGATGGTCGGAGTAGCAAGTGTTTG---------
HO730497/155-256/1        CCGGAGCGATGAAGATTTTGATAAGGCGATGGTCGGAGTAGCAAGTGTTTG---------
HO725677/1-113/1          ----AGCGATGAAGATTTTGATAAGGCGATGGTCGGAGTAGCAAGTGTTTG---------
HO717975/170-286/1        CCGGAGCGATGAAGATTTTGATAAGGCGATGGTCGGAGTAGCAAGTGTTTG---------
HO716531/122-238/1        CCGGAGCGATGAAGATTTTGATAAGGCGATGGTCGGAGTAGCAAGTGTTTG---------
                              ***********************************************       
                              <<<<<<<<<<<<<<<<<<<<<<<<<<<<<<<<<<<<<<<<<<<<<<<


contig01271/71218-71435/1 ACACGAGCACATGCGTCTTCCGGTCCCAGCTGACCGGGTCCAGGTACGAGGGTAACCCGT
HO756628/186-302/1        -------------------------------------------GTACGAGGGTAACCC--
HO751033/192-308/1        -------------------------------------------GTACGAGGGTAACCC--
HO716273/179-295/1        -------------------------------------------GTACGAGGGTAACCC--
HO730497/155-256/1        ------------------------------------------------------------
HO725677/1-113/1          -------------------------------------------GTACGAGGGTAACCC--
HO717975/170-286/1        -------------------------------------------GTACGAGGGTAACCC--
HO716531/122-238/1        -------------------------------------------GTACGAGGGTAACCC--
                                                                     ^^^^^^^^^^^^^^^
                                                                                      


contig01271/71218-71435/1 GTGTGCTATATCTCTCTCCATTCCTTCCGAGACTCATTCGCCACCAGATGCAATAAGCAT
HO756628/186-302/1        -----------------------------------------------ATGCAATAAGCAT
HO751033/192-308/1        -----------------------------------------------ATGCAATAAGCAT
HO716273/179-295/1        -----------------------------------------------ATGCAATAAGCAT
HO730497/155-256/1        -----------------------------------------------ATGCAATAAGCAT
HO725677/1-113/1          -----------------------------------------------ATGCAATAAGCAT
HO717975/170-286/1        -----------------------------------------------ATGCAATAAGCAT
HO716531/122-238/1        -----------------------------------------------ATGCAATAAGCAT
                                                                         *************
                                                                         >>>>>>>>>>>>>
                                                                                      


contig01271/71218-71435/1 CTCCTCGGCCTCGGCCAACACGTCAAAAATTCCCTCGT
HO756628/186-302/1        CTCCTCGGCCTCGGCCAACACGTCAAAAATTCCCTCGT
HO751033/192-308/1        CTCCTCGGCCTCGGCCAACACGTCAAAAATTCCCTCGT
HO716273/179-295/1        CTCCTCGGCCTCGGCCAACACGTCAAAAATTCCCTCGT
HO730497/155-256/1        CTCCTCGGCCTCGGCCAACACGTCAAAAATTCCCTCGT
HO725677/1-113/1          CTCCTCGGCCTCGGCCAACACGTCAAAAATTCCCTCGT
HO717975/170-286/1        CTCCTCGGCCTCGGCCAACACGTCAAAAATTCCCTCGT
HO716531/122-238/1        CTCCTCGGCCTCGGCCAACACGTCAAAAATTCCCTCGT
                          **************************************
                          >>>>>>>>>>>>>>>>>>>>>>>>>>>>>>>>>>>>>>
                                                                


::::::::::::::
YMGLESTG55018.aln
::::::::::::::
CLUSTAL W(1.81) multiple sequence alignment


contig01562/3193-3704/1 GCGAGCACATATGGGGTGGAAACGTTACCTTTGTTTGTGAGTAGTTCTCTTCTCTATGCG
HO733304/90-245/1       GCGAGCACATATGGGGTGGAAACGTTACCTTTGTTT------------------------
HO743012/130-410/1      GCGAGCACATATGGGGTGGAAACGTTACCTTTGTTT------------------------
                        ************************************                        


contig01562/3193-3704/1 CGCAAACGAGGTCTCTCAACACGGAGCAGTGTGCTTCCTCGCTATCATTCCATTAGAGGG
HO733304/90-245/1       -----------------------------TGTGCTTCCTCGCTATCATTCCATTAGAGGG
HO743012/130-410/1      -----------------------------TGTGCTTCCTCGCTATCATTCCATTAGAGGG
                                                     *******************************
                                                     <<<<<<<<<<<<<<<<<<<<<<<<<<<<<<<


contig01562/3193-3704/1 GATGTTCGATTGGGGAGGTGAGCAGATGGCGTTGTATCTCGGCAAAGATCTTGGTGATCT
HO733304/90-245/1       GATGTTCGATTGGGGAG-------------------------------------------
HO743012/130-410/1      GATGTTCGATTGGGGAGGTGAGCAGATGGCGTTGTATCTCGGCAAAGATCTTGGTGATCT
                        *****************                                           
                        <<<<<<<<<<<<<<<<<<<<<<<<<<<<<<<<<<<<<<<<<<<<<<<<<<<<<<<<<<<<


contig01562/3193-3704/1 CGTCGTTGTTACTCTTAACAAGTGAGTCCTCTTCCTAGAGTGCGGTGTGTAATGAATGCA
HO733304/90-245/1       ------------------------------------------------------------
HO743012/130-410/1      CGTCGTTGTTACTCTTAACAA---------------------------------------
                        <<<<<<<<<<<<<<<<<<<<<
                                                                                    


contig01562/3193-3704/1 AATCAAATTCATGCTTCTCAGCGCTGTCGAGGCAGTCTTGGCAATCGTCTTGCTCACGAA
HO733304/90-245/1       ------------------------------------------------------------
HO743012/130-410/1      ---------------------CGCTGTCGAGGCAGTCTTGGCAATCGTCTTGCTCACGAA
                                             ^^^^^^^^^^^^^^^^^^^^^^^^^^^^^^^^^^^^^^^


contig01562/3193-3704/1 ATGCGAGTAAGTAACGATTAACAGATCTCGGTCTTTGCAACGTTTCTAATTTAGCTCTAA
HO733304/90-245/1       ------------------------------------------------------------
HO743012/130-410/1      ATGCGA------------------------------------------------------
                        ^^^^^^
                                                                                    


contig01562/3193-3704/1 GTCTCCGTCTCCTTCAGGCAACCATTGCAGGTGTGGATTGTGGTGTGACTTTAGCTTGCG
HO733304/90-245/1       -----------------GCAACCATTGCAG------------------------------
HO743012/130-410/1      -TCTCCGTCTCCTTCAGGCAACCATTGCAG------------------------------
                                         *************                              
                         >>>>>>>>>>>>>>>>>>>>>>>>>>>>>


contig01562/3193-3704/1 AGTGCATGAGTGATTGACATCTCATCATTTTAGGCGTTGTTATTCTTCACCTGCTCCTCA
HO733304/90-245/1       ---------------------------------GCGTTGTTATTCTTCACCTGCTCCTCA
HO743012/130-410/1      ---------------------------------GCGTTGTTATTCTTCACCTGCTCCTCA
                                                         ***************************


contig01562/3193-3704/1 TTCCTGGAGTTGCCTTCCTCGTCGGTGGGACT
HO733304/90-245/1       TTCCTGGAGTTGCCTTCCTCGTCGGTGGGACT
HO743012/130-410/1      TTCCTGGAGTTGCCTTCCTCGTCGGTGGGACT
                        ********************************


::::::::::::::
YMGLESTG55193.aln
::::::::::::::
CLUSTAL W(1.81) multiple sequence alignment


contig01546/3387-4378/1 GCCCCGTGCACAGAAGCTGCGTTAATTTTTGAATCGCGTTTGTTAGTCCTACTATGTAAA
HO717266/64-165/-1      GCCCCGTGCACAGAAGCTGCGTTAATTTTTGAATCGCGTTTGTTAGTCCTA---------
HO719846/408-617/-1     GCCCCGTGCACAGAAG--------------------------------------------
HO752575/400-609/-1     GCCCCGTGCACAGAAG--------------------------------------------
                        ****************
                        <<<<<<<<<<<<<<<<<<<<<<<<<<<<<<<<<<<<<<<<<<<<<<<<<<<
                                                                                    


contig01546/3387-4378/1 ACCAGACGGCGCATTGAGACAGCCATAAGTAGTCACGTACGACAAGTTCGGCGCGGATCT
HO717266/64-165/-1      ------------------------------------------------------------
HO719846/408-617/-1     ----------------------------------------GACAAGTTCGGCGCGGATCT
HO752575/400-609/-1     ----------------------------------------GACAAGTTCGGCGCGGATCT
                                                                ^^^^^^^^^^^^^^^^^^^^
                                                                                    


contig01546/3387-4378/1 CGCGACCGCTCTGTGTGCGCACAACGCGCTCGCCGTCTCGGACCTCCTTGTTTTTGAGCG
HO717266/64-165/-1      ------------------------------------------------------------
HO719846/408-617/-1     CGCGACCGCTCTGTGTGCGCACAACGCGCTCGCCGTCTCGGACCTCCTTGTTTTTGAGCG
HO752575/400-609/-1     CGCGACCGCTCTGTGTGCGCACAACGCGCTCGCCGTCTCGGACCTCCTTGTTTTTGAGCG
                        ^^^^^^^^^^^^^^^^^^^^^^^^^^^^^^^^^^^^^^^^^^^^^^^^^^^^^^^^^^^^


contig01546/3387-4378/1 AGGACAGGTCGAGACGATCGCCAAGGATCGTGCAGATGTTGAGGGTGGACAGCGACGACA
HO717266/64-165/-1      ------------------------------------------------------------
HO719846/408-617/-1     AGGACAGGTCGAGACGATCGCCAAGGATCGTGCAGATGTTGAGGGTGGACAGCGACGACA
HO752575/400-609/-1     AGGACAGGTCGAGACGATCGCCAAGGATCGTGCAGATGTTGAGGGTGGACAGCGACGACA
                        ^^^^^^^^^^^^^^^^^^^^^^^^^^^^^^^^^^^^^^^^^^^^^^^^^^^^^^^^^^^^
                                                                                    


contig01546/3387-4378/1 AGACTAGATCAACTCAGTCAGCGCGATCCTCCTCTACTCAAAAGCGAGAGTATAACAGAG
HO717266/64-165/-1      ------------------------------------------------------------
HO719846/408-617/-1     AGA---------------------------------------------------------
HO752575/400-609/-1     AGA---------------------------------------------------------
                        ^^^
                                                                                    


contig01546/3387-4378/1 CGGGAGCCGGAGTACGTGTACGTACTCGTGGATGTTGGTTACGTACGCCTCTGGGTATGG
HO717266/64-165/-1      ------------------------------------------------------------
HO719846/408-617/-1     ------------------------------------------------------------
HO752575/400-609/-1     ------------------------------------------------------------
                                                                                    


contig01546/3387-4378/1 TGATCATGGGATGGGAGTCGTCCTCCAATGCCAACTTGCAGTCTAAACAGCACAAATCTG
HO717266/64-165/-1      ------------------------------------------------------------
HO719846/408-617/-1     ------------------------------------------------------------
HO752575/400-609/-1     ------------------------------------------------------------
                                                                                    


contig01546/3387-4378/1 CTACGGACCCGCGTCCATCCCAGAGCCCGGTTCTGCCACGACATACGTAGCTCGATCGCC
HO717266/64-165/-1      ------------------------------------------------------------
HO719846/408-617/-1     ------------------------------------------------------------
HO752575/400-609/-1     ------------------------------------------------------------
                                                                                    


contig01546/3387-4378/1 CTTCGCGGCATGACATCAATTGGGTGAATTTTGGGGACCATTACAGATATTCTGGGTCTG
HO717266/64-165/-1      ------------------------------------------------------------
HO719846/408-617/-1     ------------------------------------------------------------
HO752575/400-609/-1     ------------------------------------------------------------
                                                                                    


contig01546/3387-4378/1 TCCGTGCGGGCTGGTGAGAATCAGCCCCCGAGCCCTTTTCCACGGAACCCGGGCGGTTGG
HO717266/64-165/-1      ------------------------------------------------------------
HO719846/408-617/-1     ------------------------------------------------------------
HO752575/400-609/-1     ------------------------------------------------------------
                                                                                    


contig01546/3387-4378/1 GAGTAAGATTTGACCGCCGTAGGCCATGTTCGCGGTGTAAACTCGAGGGAAGACGATCTC
HO717266/64-165/-1      ------------------------------------------------------------
HO719846/408-617/-1     ------------------------------------------------------------
HO752575/400-609/-1     ------------------------------------------------------------
                                                                                    


contig01546/3387-4378/1 GTCCAGGGAAATGACAGAAACAACACACCCACTCGATAGCCCTTATTCTCACTGACAATA
HO717266/64-165/-1      ------------------------------------------------------------
HO719846/408-617/-1     ------------------------------------------------------------
HO752575/400-609/-1     ------------------------------------------------------------
                                                                                    


contig01546/3387-4378/1 CCACGAGTGTATCCGCCCCGGGTACGCAGGTCAGCCTCACTTCAAACCGCAACGAGGAAG
HO717266/64-165/-1      ------------------------------------------------------------
HO719846/408-617/-1     ------------------------------------------------------------
HO752575/400-609/-1     ------------------------------------------------------------
                                                                                    


contig01546/3387-4378/1 TATCTGATTCGCGTCCCTCCTCAATTGGGGCCAGGAACAGGGCGTTCACGAGAGCGGCGA
HO717266/64-165/-1      ------------------------------------------------------------
HO719846/408-617/-1     ------------------------------------------------------------
HO752575/400-609/-1     ------------------------------------------------------------
                                                                                    


contig01546/3387-4378/1 GATTTAGAAGCCAGGCCCTTGGTCGTCGCAAATGCGAGTATTCGCAGGCTCCCAGCTGAT
HO717266/64-165/-1      ------------------------------------------------------------
HO719846/408-617/-1     ------------------------------------------------------------
HO752575/400-609/-1     ------------------------------------------------------------
                                                                                    


contig01546/3387-4378/1 GCAGCAACGCTCCGAACCTTGATAAGACAAAAGAGACTCACTCTCCGAGTGCATGCCCTC
HO717266/64-165/-1      -----------------------------------------TCTCCGAGTGCATGCCCTC
HO719846/408-617/-1     -----------------------------------------TCTCCGAGTGCATGCCCTC
HO752575/400-609/-1     -----------------------------------------TCTCCGAGTGCATGCCCTC
                                                                 *******************
                                                                 >>>>>>>>>>>>>>>>>>>
                                                                                    


contig01546/3387-4378/1 ATCGAAGCGAGGTAGTAGACGGTTCCGCGAAT
HO717266/64-165/-1      ATCGAAGCGAGGTAGTAGACGGTTCCGCGAAT
HO719846/408-617/-1     ATCGAAGCGAGGTAGTAGACGGTTCCGCGAAT
HO752575/400-609/-1     ATCGAAGCGAGGTAGTAGACGGTTCCGCGAAT
                        ********************************
                        >>>>>>>>>>>>>>>>>>>>>>>>>>>>>>>>
                                                        
