# Supplementary material for: Generation and Analysis of the Expressed Sequence Tags from the Mycelium of Ganoderma lucidum
Source: PLoS One. 2013 May 2;8(5):e61127. doi: 10.1371/journal.pone.0061127 (PMC3642047; doi:10.1371/journal.pone.0061127)
Supplement: File S8 — EST-genome alignments containing retained introns. (TXT) [file pone.0061127.s008.txt]

The EST-genome alignments containing retained introns
=====================================================
    This file provides the EST-genome alignments revealing retained introns. The alignments
are presented essentially in the CLUSTAL W format.


::::::::::::::
YMGLESTG46801.1.aln
::::::::::::::
CLUSTAL W(1.81) multiple sequence alignment


contig03283/39250-39405/1 GCCTTCCGGCACACCGCTGCTCAGCCTCGAGTCACCGACCTGGTGGAAATCTGGGGGAAC
HO742227/301-456/-1       GCCTTCCGGCACGCCGCTGCTCAGCCTCGAGTCACCGACCTGGTGGAAATCTGGGGGAAC
HO715811/305-460/-1       GCCTTCCGGCACGCCGCTGCTCAGCCTCGAGTCACCGACCTGGTGGAAATCTGGGGGAAC
HO724105/569-668/-1       GCCTTCCGGCACGCCGCTGCTCAGCCTCGAGTCACCGACCTGGTGGAAAT----------
HO731352/270-369/-1       GCCTTCCGGCACACCGCTGCTCAGCCTCGAGTCACCGACCTGGTGGAAAT----------
HO742228/301-456/-1       GCCTTCCGGCACGCCGCTGCTCAGCCTCGAGTCACCGACCTGGTGGAAATCTGGGGGAAC
                          ************ *************************************          


contig03283/39250-39405/1 AAAACGAGATAAGAACGCGCCACGGAAGCGCAAGCGGACACCATACCGAGAATCTCACTG
HO742227/301-456/-1       AAAATGAGATAAGAACGCGCCACGGAAGCGCAAGCGGACACCATACCGAGAATCTCACTG
HO715811/305-460/-1       AAAATGAGATAAGAACGCGCCACGGAAGCGCAAGCGGACACCATACCGAGAATCTCACTG
HO724105/569-668/-1       ----------------------------------------------CGAGAATCTCACTG
HO731352/270-369/-1       ----------------------------------------------CGAGAATCTCACTG
HO742228/301-456/-1       AAAATGAGATAAGAACGCGCCACGGAAGCGCAAGCGGACACCATACCGAGAATCTCACTG
                                                                        **************


contig03283/39250-39405/1 TACATCATGACCTTCCAGGTATCTACCGGGAGGTCG
HO742227/301-456/-1       TACATCATGACCTTCCAGGTATCTACCGGGAGGTCG
HO715811/305-460/-1       TACATCATGACCTTCCAGGTATCTACCGGGAGGTCG
HO724105/569-668/-1       TACATCATGACCTTCCAGGTATCTACCGGGAGGTCG
HO731352/270-369/-1       TACATCATGACCTTCCAGGTATCTACCGGGAGGTCG
HO742228/301-456/-1       TACATCATGACCTTCCAGGTATCTACCGGGAGGTCG
                          ************************************


::::::::::::::
YMGLESTG46827.1.aln
::::::::::::::
CLUSTAL W(1.81) multiple sequence alignment


contig03278/6436-6603/1 TGCAAGGAGGTTCGTTGATAAATCTTCGGGCTTCTCGTCGGTATCGCTGGACTAGTAAAT
HO733683/364-463/-1     TGCAAGGAGGTTCGTTGATAAATCTTCGGGCTTCTCGTCGGTATCGCTGGA---------
HO752054/194-361/-1     GGCAAGGAGGTTCGTTGACAACTCTTCGGGCTTCTCGTCGGTATCGCTGGACTAGTAAAT
HO757032/129-296/-1     GGCAAGGAGGTTCGTTGACAACTCTTCGGGCTTCTCGTCGGTATCGCTGGACTAGTAAAT
HO757018/132-299/-1     GGCAAGGAGGTTCGTTGACAACTCTTCGGGCTTCTCGTCGGTATCGCTGGACTAGTAAAT
                         ***************** ** *****************************         


contig03278/6436-6603/1 GGGAACCGTTAGCACACACCGTGGAGCGTGGCGAATGACGGGAATGAGGAATTTCTTGCC
HO733683/364-463/-1     -----------------------------------------------------------C
HO752054/194-361/-1     GGGAACCGTTAGCACACACCGTGGAGCGTGGCAAATGACGGGAATGAGGAATTTCTTGTC
HO757032/129-296/-1     GGGAACCGTTAGCACACACCGTGGAGCGTGGCAAATGACGGGAATGAGGAATTTCTTGTC
HO757018/132-299/-1     GGGAACCGTTAGCACACACCGTGGAGCGTGGCAAATGACGGGAATGAGGAATTTCTTGTC
                                                                                   *


contig03278/6436-6603/1 TGTGCGAGGGTCCCGGCCACGGGACAGTATTCGAAAACGCTATTCCTC
HO733683/364-463/-1     TGTGCGAGGGTCCCGGCCACGGGACAGTATTCGAAAACGCTATTCCTC
HO752054/194-361/-1     TGTGCGAGGGTCCCGGCCACGGGACAGTATTCGAAAACGCTATTCCTC
HO757032/129-296/-1     TGTGCGAGGGTCCCGGCCACGGGACAGTATTCGAAAACGCTATTCCTC
HO757018/132-299/-1     TGTGCGAGGGTCCCGGCCACGGGACAGTATTCGAAAACGCTATTCCTC
                        ************************************************


::::::::::::::
YMGLESTG46841.1.aln
::::::::::::::
CLUSTAL W(1.81) multiple sequence alignment


contig03277/82385-82536/1 ACTTGCGATTGGGCCGTAGGGCGGCTGCTATCTGCGACTGCGACTGAGTTCTGAACGAAT
HO739143/171-270/-1       ACTTGCGATTGGGCCGTAGGGCGGCTGCTATCTGCGACTGCGACTGAGTT----------
HO724037/189-340/-1       ACTTGCGATTGGGCCGTAGGGCGGCTGCTATCTGCGACTGCGACTGAGTTCTGAACGAAT
HO717598/253-404/-1       ACTTGCGATTGGGCCGTAGGGCGGCTGCTATCTGCGACTGCGACTGAGTTCTGAACGAAT
HO736875/188-287/-1       ACTTGCGATTGGGCCGTAGGGCGGCTGCTATCTGCGACTGCGACTGAGTT----------
                          **************************************************          


contig03277/82385-82536/1 TCTGAGACCAGCTCGAGCTCGGCGCAGGATTGGCGTGCGTACGTATGCGTTACCATGGAA
HO739143/171-270/-1       ------------------------------------------GTATGCGTTACCATGGAA
HO724037/189-340/-1       TCTGAGACCAGCTCGAGCTCGGCGCAGGATTGGCGTGCGTACGTATGCGTTACCATGGAA
HO717598/253-404/-1       TCTGAGACCAGCTCGAGCTCGGCGCAGGATTGGCGTGCGTACGTATGCGTTACCATGGAA
HO736875/188-287/-1       ------------------------------------------GTATGCGTTACCATGGAA
                                                                    ******************


contig03277/82385-82536/1 ATTCGTATAGAGTTGTCTCGTCTCATGCATAT
HO739143/171-270/-1       ATTCGTATAGAGTTGTCTCGTCTCATGCATAT
HO724037/189-340/-1       ATTCGTATAGAGTTGTCTCGTCTCATGCATAT
HO717598/253-404/-1       ATTCGTATAGAGTTGTCTCGTCTCATGCATAT
HO736875/188-287/-1       ATTCGTATAGAGTTGTCTCGTCTCATGCATAT
                          ********************************


::::::::::::::
YMGLESTG46841.2.aln
::::::::::::::
CLUSTAL W(1.81) multiple sequence alignment


contig03277/82241-82392/1 CACTGTGCAGGGGCCATGGGCAGGGTCGCCAGGGTGCTGCTGAGACGCGGCTGAGAAGCG
HO739143/263-362/-1       CACTGTGCAGGGGCCATGGGCAGGGTCGCCAGGGTGCTGCTGAGACGCGG----------
HO724037/333-484/-1       CACTGTGCAGGGGCCATGGGCAGGGTCGCCAGGGTGCTGCTGAGACGCGGCTGAGAAGCG
HO717598/397-548/-1       CACTGTGCAGGGGCCATGGGCAGGGTCGCCAGGGTGCTGCTGAGACGCGGCTGAGAAGCG
HO736875/280-379/-1       CACTGTGCAGGGGCCATGGGCAGGGTCGCCAGGGTGCTGCTGAGACGCGG----------
                          **************************************************          


contig03277/82241-82392/1 GTCGGCGTGGGACGGCACGGCTTCGACGTCGAACGTACTTACCGCGTATGGGCATCTGCG
HO739143/263-362/-1       ------------------------------------------CGCGTATGGGCATCTGCG
HO724037/333-484/-1       GTCGGCGTGGGACGGCACGGCTTCGACGTCGAACGTACTTACCGCGTATGGGCATCTGCG
HO717598/397-548/-1       GTCGGCGTGGGACGGCACGGCTTCGACGTCGAACGTACTTACCGCGTATGGGCATCTGCG
HO736875/280-379/-1       ------------------------------------------CGCGTATGGGCATCTGCG
                                                                    ******************


contig03277/82241-82392/1 TCGGACGACGCCGGGGTTATTTGCACTTGCGA
HO739143/263-362/-1       TCGGACGACGCCGGGGTTATTTGCACTTGCGA
HO724037/333-484/-1       TCGGACGACGCCGGGGTTATTTGCACTTGCGA
HO717598/397-548/-1       TCGGACGACGCCGGGGTTATTTGCACTTGCGA
HO736875/280-379/-1       TCGGACGACGCCGGGGTTATTTGCACTTGCGA
                          ********************************


::::::::::::::
YMGLESTG46889.1.aln
::::::::::::::
CLUSTAL W(1.81) multiple sequence alignment


contig03271/31253-31424/1 CTCCCAAACCCCACCCCAAACCCAAACGCAGGGCCAGTGACGCGCGCAAGGCGAGCCCCC
HO742324/204-375/1        TTCCCAAACCCTACCCCAAACCCAAACGCAGGGCCAGTGACGCGCGCAAGGCGAGCCCCC
HO743609/168-308/1        -------------------------------GGCCAGTGACGCGCGCAAGGCGAGCCCCC
HO736084/162-302/1        -------------------------------GGCCAGTGACGCGCGCAAGGCGAGCCCCC
HO745382/195-366/1        CTCCCAAACCCCACCCCAAACCCAAACGCAGGGCCAGTGACGCGCGCAAGGCGAGCCCCC
HO744099/154-294/1        -------------------------------GGCCAGTGACGCGCGCAAGGCGAGCCCCC
HO721880/162-302/1        -------------------------------GGCCAGTGACGCGCGCAAGGCGAGCCCCC
HO748187/148-216/1        -------------------------------GGCCAGTGACGCGCGCAAG----------
HO744595/156-296/1        -------------------------------GGCCAGTGACGCGCGCAAGGCGAGCCCCC
                                                         *******************          


contig03271/31253-31424/1 CTCCCGCAGCGCCCGCGGACACCCCGTCCGACTACCCGCGCCCGGCCGCGCCGGGAGAGC
HO742324/204-375/1        CTCCCGCAGCCAACGCGGACACCCCGCCCGACTACCCGCGCCCGGCCGCGCCGGGAGAGC
HO743609/168-308/1        CTCCCGCAGCCAACGCGGACACCCCGCCCGACTACCCGCGCCCGGCCGCGCCGGGAGAGC
HO736084/162-302/1        CTCCCGCAGCCAACGCGGACACCCCGCCCGACTACCCGCGCCCGGCCGCGCCGGGAGAGC
HO745382/195-366/1        CTCCCGCAGCGCCCGCGGACACCCCGTCCGACTACCCGCGCCCGGCCGCGCCGGGAGAGC
HO744099/154-294/1        CTCCCGCAGCCAACGCGGACACCCCGCCCGACTACCCGCGCCCGGCCGCGCCGGGAGAGC
HO721880/162-302/1        CTCCCGCAGCCAACGCGGACACCCCGCCCGACTACCCGCGCCCGGCCGCGCCGGGAGAGC
HO748187/148-216/1        ------------------------------------------------------------
HO744595/156-296/1        CTCCCGCAGCGCCCGCGGACACCCCGTCCGACTACCCGCGCCCGGCCGCGCCGGGAGAGC
                                                                                      


contig03271/31253-31424/1 AGCAGGTGCATCACCAGCAACAGCAGCAGGAAGAGGAGGTCCCGAAGCGGAA
HO742324/204-375/1        AGCAGGTGCACCACCAGCAACAGCAGCAGGAAGAGGAGGTCCCGAAGCGGAA
HO743609/168-308/1        AGCAGGTGCACCACCAGCAACAGCAGCAGGAAGAGGAGGTCCCGAAGCGGAA
HO736084/162-302/1        AGCAGGTGCACCACCAGCAACAGCAGCAGGAAGAGGAGGTCCCGAAGCGGAA
HO745382/195-366/1        AGCAGGTGCATCACCAGCAACAGCAGCAGGAAGAGGAGGTCCCGAAGCGGAA
HO744099/154-294/1        AGCAGGTGCACCACCAGCAACAGCAGCAGGAAGAGGAGGTCCCGAAGCGGAA
HO721880/162-302/1        AGCAGGTGCACCACCAGCAACAGCAGCAGGAAGAGGAGGTCCCGAAGCGGAA
HO748187/148-216/1        --CAGGTGCACCACCAGCAACAGCAGCAGGAAGAGGAGGTCCCGAAGCGGAA
HO744595/156-296/1        AGCAGGTGCATCACCAGCAACAGCAGCAGGAAGAGGAGGTCCCGAAGCGGAA
                            ******** *****************************************


::::::::::::::
YMGLESTG46936.1.aln
::::::::::::::
CLUSTAL W(1.81) multiple sequence alignment


contig03270/18193-18379/1 GCTGAACCCACGCTGTTTCTCAGGCGGTTACGAATTCTTAATGCAGAACTGTAAGATCGC
HO753579/440-516/1        -----------------------GCGGTTACGAATTCTTAATGCAGAACT----------
HO714201/80-156/1         -----------------------GCGGTTACGAATTCTTAATGCAGAACT----------
HO747979/187-350/1        -----------------------GCGGTTACGAATTCTTAATGCAGAACTGTAAGATCGC
HO753657/441-517/1        -----------------------GCGGTTACGAATTCTTAATGCAGAACT----------
                                                 ***************************          


contig03270/18193-18379/1 GCTGTCTTCCATTCTACGTTCAACGTTAACCCCGTCTCTTCCCCGATTTCCTTTCTCGGG
HO753579/440-516/1        ------------------------------------------------------------
HO714201/80-156/1         ------------------------------------------------------------
HO747979/187-350/1        GCTGTCTTCCATTCTACGTTCAACGTTAACCCCATCTCTTCCCCGATTTCCTTTCTCGGG
HO753657/441-517/1        ------------------------------------------------------------
                                                                                      


contig03270/18193-18379/1 CGTGCACCTGTTCATAGACGAAGCGGGCGACAAGATATGTCTATTCGGTTTCTCCCGCGG
HO753579/440-516/1        -----------------ACGAAGCGGGCGACAAGATATGTCTATTCGGTTTCTCCCGCGG
HO714201/80-156/1         -----------------ACGAAGCGGGCGACAAGATATGTCTATTCGGTTTCTCCCGCGG
HO747979/187-350/1        CGTGCACCTGTTCATAGACGAAGCGGGCGACAAGATATGTCTATTCGGTTTCTCCCGCGG
HO753657/441-517/1        -----------------ACGAAGCGGGCGACAAGATATGTCTATTCGGTTTCTCCCGCGG
                                           *******************************************


contig03270/18193-18379/1 GGCGTAC
HO753579/440-516/1        GGCGTAC
HO714201/80-156/1         GGCGTAC
HO747979/187-350/1        GGCGTAC
HO753657/441-517/1        GGCGTAC
                          *******


::::::::::::::
YMGLESTG47054.1.aln
::::::::::::::
CLUSTAL W(1.81) multiple sequence alignment


contig03264/68560-68842/1 CGCAATCTTGGTCTTGGTGTCGAAGAAGGCGTTCGCGAACTGCTCGCCCTCTGATCACAC
HO722179/271-370/-1       CGCAATCTTGGTCTTGGTGTCGAAGAAGGCGTTCGCGAACTGCTCGCCCT----------
HO732771/264-363/-1       CGCAATCTTGGTCTTGGTGTCGAAGAAGGCGTTCGCGAACTGCTCGCCCT----------
HO743025/271-370/-1       CGCAATCTTGGTCTTGGTGTCGAAGAAGGCGTTCGCGAACTGCTCGCCCT----------
HO754981/269-368/-1       CGCAATCTTGGTCTTGGTGTCGAAGAAGGCGTTCGCGAACTGCTCGCCCT----------
HO735443/265-364/-1       CGCAATCTTGGTCTTGGTGTCGAAGAAGGCGTTCGCGAACTGCTCGCCCT----------
HO746645/275-557/-1       CGCAATCTTGGTCTTGGTGTCGAAGAAGGCGTTCGCGAACTGCTCGCCCTCTGATCACAC
HO741915/264-363/-1       CGCAATCTTGGTCTTGGTGTCGAAGAAGGCGTTCGCGAACTGCTCGCCCT----------
                          **************************************************          


contig03264/68560-68842/1 AGATCCGCCCCACGATGATCAAGACGCCCGCGCGCCGACCCATCGACCCATCATATCGAC
HO722179/271-370/-1       ------------------------------------------------------------
HO732771/264-363/-1       ------------------------------------------------------------
HO743025/271-370/-1       ------------------------------------------------------------
HO754981/269-368/-1       ------------------------------------------------------------
HO735443/265-364/-1       ------------------------------------------------------------
HO746645/275-557/-1       AGATCCGCCCCACGATGATCAAGACGCCCGCGCGCCGACCCATCGACCCATCATATCGAC
HO741915/264-363/-1       ------------------------------------------------------------
                                                                                      


contig03264/68560-68842/1 AGTCGGCAGACGAGAGGTGGCATCGGACGGAGCATAGACAGGACAGAAGGCGGAGCGAAA
HO722179/271-370/-1       ------------------------------------------------------------
HO732771/264-363/-1       ------------------------------------------------------------
HO743025/271-370/-1       ------------------------------------------------------------
HO754981/269-368/-1       ------------------------------------------------------------
HO735443/265-364/-1       ------------------------------------------------------------
HO746645/275-557/-1       AGTCGGCAGACGAGAGGTGGCATCGGACGGAGCATAGACAGGACAGAAGGCGGAGCGAAA
HO741915/264-363/-1       ------------------------------------------------------------
                                                                                      


contig03264/68560-68842/1 TCATGAGCTTCTCCTGTCTCCAACCGAGCGAAGAACATGGCATTTTGACTCACCGCGCAA
HO722179/271-370/-1       -----------------------------------------------------CGCGCAA
HO732771/264-363/-1       -----------------------------------------------------CGCGCAA
HO743025/271-370/-1       -----------------------------------------------------CGCGCAA
HO754981/269-368/-1       -----------------------------------------------------CGCGCAA
HO735443/265-364/-1       -----------------------------------------------------CGCGCAA
HO746645/275-557/-1       TCATGAGCTTCTCCTGTCTCCAACCGAGCGAAGAACATGGCATTTTGACTCACCGCGCAA
HO741915/264-363/-1       -----------------------------------------------------CGCGCAA
                                                                               *******


contig03264/68560-68842/1 CGTGGACTCGATGATCTTGAAATTCGAGACGTTGCTCAGGAAG
HO722179/271-370/-1       CGTGGACTCGATGATCTTGAAATTCGAGACGTTGCTCAGGAAG
HO732771/264-363/-1       CGTGGACTCGATGATCTTGAAATTCGAGACGTTGCTCAGGAAG
HO743025/271-370/-1       CGTGGACTCGATGATCTTGAAATTCGAGACGTTGCTCAGGAAG
HO754981/269-368/-1       CGTGGACTCGATGATCTTGAAATTCGAGACGTTGCTCAGGAAG
HO735443/265-364/-1       CGTGGACTCGATGATCTTGAAATTCGAGACGTTGCTCAGGAAG
HO746645/275-557/-1       CGTGGACTCGATGATCTTGAAATTCGAGACGTTGCTCAGGAAG
HO741915/264-363/-1       CGTGGACTCGATGATCTTGAAATTCGAGACGTTGCTCAGGAAG
                          *******************************************


::::::::::::::
YMGLESTG47132.1.aln
::::::::::::::
CLUSTAL W(1.81) multiple sequence alignment


contig03257/37506-37657/1 ACGAATTTCGACTGGCCGACGCGAATGACGGAAGCCATGATGAGCATCGCCTTCAGTAGA
HO740868/1-77/-1          ACGAATTTCGACTGGCCGACGCGAATGACGGAAGCCATGATGAGCATCGC----------
HO741905/247-372/-1       --------------------------GACGGAAGCCATGATGAGCATCGCCTTCAGTAGA
                                                    ************************


contig03257/37506-37657/1 ATGTTAGCGATCACTCCAACGTCAAGCCATTAACCAATTGACCTCGGCGCGAACGGTATT
HO740868/1-77/-1          ------------------------------------------CTCGGCGCGAACGGTATT
HO741905/247-372/-1       ATGTTAGCGATCACTCCAACGTCAAGCCATTAACCAATTGACCTCGGCGCGAACGGTATT
                                                                    ******************


contig03257/37506-37657/1 GGTCTTCCTCCTGTCACTCGAAAGCCCAGAGT
HO740868/1-77/-1          GGTCTTCCT-----------------------
HO741905/247-372/-1       GGTCTTCCTCCTGTCACTCGAAAGCCCAGAGT
                          *********


::::::::::::::
YMGLESTG47169.1.aln
::::::::::::::
CLUSTAL W(1.81) multiple sequence alignment


contig03253/18374-18524/1 TCGTGGACGCGCAGTCGGAGACAGACGGAGAGCATGAGACGGTTGACGTGGTAGAAGCCC
HO741913/41-140/1         TCGTGGACGCGCAGTCGGAGACAGACGGAGAGCATGAGACGGTTGACGTG----------
HO754479/130-280/1        TCGTGGACGCGCAGTCGGAGACAGACGGAGAGCATGAGACGGTTGACGTGGTAGAAGCCC
                          **************************************************          


contig03253/18374-18524/1 TCTCCGAGTCTGAGGCTGCCGGAAGCATGGCTAAGGAAAAGCCCTCAGAGAACGGCGAGA
HO741913/41-140/1         -----------------------------------------CCCTCAGAAAACGGCGAGA
HO754479/130-280/1        TCTCCGAGTCTGAGGCTGCCGGAAGCGTGGCTAAGGAAAAGCCCTCAGAAAACGGCGAGA
                                                                   ******** **********


contig03253/18374-18524/1 ACGGCGTATCCGAGGAAAGCGACGCCCCCGT
HO741913/41-140/1         ACGGCGTATCCGAGGAAAGCGACGCCCCCGT
HO754479/130-280/1        ACGGCGTATCCGAGGAAAGCGACGCCCCCGT
                          *******************************


::::::::::::::
YMGLESTG47177.1.aln
::::::::::::::
CLUSTAL W(1.81) multiple sequence alignment


contig03253/1653-1823/1 GGTGCCAGGATAGTTGAGACGTAACGGCACAGCTGCGCGCGTCTGGAAGCCTGCGAAAAT
HO723484/223-393/-1     GGTGCCAGGATAGTTGAGACGTAACGGCACAGCTGCGCGCGTCTGGAAGCCTGCGAAAAT
HO720440/80-250/-1      GGTGCCAGGATAGTTGAGACGTAACGGCACAGCTGCGCGCGTCTGGAAGCCTGCGAAAAT
HO724645/659-829/-1     GGTGCCAGGATAGTTGAGACGTAACGGCACAGCTGCGCGCGTCTGGAAGCCTGCGAAAAT
HO724992/802-894/-1     -------GGATAGTTGAGACGTAACGGCACAGCTGCGCGCGTCTGGAAGC----------
HO720441/79-249/-1      GGTGCCAGGATAGTTGAGACGTAACGGCACAGCTGCGCGCGTCTGGAAGCCTGCGAAAAT
                               *******************************************
                                                                                    


contig03253/1653-1823/1 CCACACCTCAACCCACCGGCCCTCCTGGTAGAAGTACCAGGACAGAATGATGCATGCTTG
HO723484/223-393/-1     CCACACCTCAACCCACCGGCCCTCCTGGTAGAAGTACCAGGACAGAATGATGCATGCTTG
HO720440/80-250/-1      CCACACCTCAACCCACCGGCCCTCCTGGTAGAAGTACCAGGACAGAATGATGCATGCTTG
HO724645/659-829/-1     CCACACCTCAACCCACCGGCCCTCCTGGTAGAAGTACCAGGACAGAATGATGCATGCTTG
HO724992/802-894/-1     ------------------------------------------------------------
HO720441/79-249/-1      CCACACCTCAACCCACCGGCCCTCCTGGTAGAAGTACCAGGACAGAATGATGCATGCTTG
                                                                                    


contig03253/1653-1823/1 CATGACAGGGAAGATGTCCACTCCGGTTGCCATCGTTCGGTCGATGTAGGC
HO723484/223-393/-1     CATGACAGGGAAGATGTCCACTCCGGTTGCCATCGTTCGGTCGATGTAGGC
HO720440/80-250/-1      CATGACAGGGAAGATGTCCACTCCGGTTGCCATCGTTCGGTCGATGTAGGC
HO724645/659-829/-1     CATGACAGGGAAGATGTCCACTCCGGTTGCCATCGTTCGGTCGATGTAGGC
HO724992/802-894/-1     -ATGACAGGGAAGATGTCCACTCCGGTTGCCATCGTTCGGTCGATGTAGGC
HO720441/79-249/-1      CATGACAGGGAAGATGTCCACTCCGGTTGCCATCGTTCGGTCGATGTAGGC
                         **************************************************
                                                                           


::::::::::::::
YMGLESTG47219.1.aln
::::::::::::::
CLUSTAL W(1.81) multiple sequence alignment


contig03250/47735-47899/1 CCCCGACAGCAGCCTCGACTTCCAGTTGAACCTTGACTGCCGGAGCCCCGGTGCGTCATG
HO754920/595-759/1        CCCCGACAGCAGCCTCGACTTCCAGTTGAACCTTGACTGCCGGAGCCCCGGTGCGTCATG
HO731674/644-743/1        CCCCGACAGCAGCCTCGACTTCCAGTTGAACCTTGACTGCCGGAGCCCCG----------
HO722887/630-729/1        CCCCGACAGCAGCCTCGACTTCCAGTTGAACCTTGACTGCCGGAGCCCCG----------
                          **************************************************          


contig03250/47735-47899/1 CGCTGCTCCTTCGCAGCCGTTGGAGCTTGAACGTTTGAACGACGTGCTGGGACAGCGCTG
HO754920/595-759/1        CGCTGCTCCTTCGCAGCCGTTGGAGCTTGAACGTTTGAACGACGTGCTGGGACAGCGCTG
HO731674/644-743/1        -------------------------------------------------------CGCTG
HO722887/630-729/1        -------------------------------------------------------CGCTG
                                                                                 *****


contig03250/47735-47899/1 GCCACACCCCGCCTCCGGTCACTCTGGGCACCTGCGCCGCAATGC
HO754920/595-759/1        GCCACACCCCGCCTCCGGTCACTCTGGGCACCTGCGCCGCAATGC
HO731674/644-743/1        GCCACACCCCGCCTCCGGTCACTCTGGGCACCTGCGCCGCAATGC
HO722887/630-729/1        GCCACACCCCGCCTCCGGTCACTCTGGGCACCTGCGCCGCAATGC
                          *********************************************


::::::::::::::
YMGLESTG47255.1.aln
::::::::::::::
CLUSTAL W(1.81) multiple sequence alignment


contig03249/171-375/1   TCAAGGATACGGAAATATTGGTGAAGCCAACTAAAAAGGATTGTAGCACACTGAGGATCA
HO716442/369-573/-1     TCAAGGATACGGAAATATTGGTGAAGCCAACTAAAAAGGATTGTAGCACACTGAGGATCA
HO722150.rev/602-701/-1 TCAAGGATACGGAAATATTGGTGAAGCCAACTAAAAAGGATTGTAGCACA----------
                        **************************************************          


contig03249/171-375/1   AAGAGACGCGTGTCAATTGATATTCTGTATGGTGCCGCAGGACTACAGGATGTCGGAACG
HO716442/369-573/-1     AAGAGACGCGTGTCAATTGATATTCTGTATGGTGCCGCAGGACTACAGGATGTCGGAACG
HO722150.rev/602-701/-1 ------------------------------------------------------------
                                                                                    


contig03249/171-375/1   GATGGGATGGTGGAATAGGCGAGGGAAATAACTACCAAGGATCGTCACAGAGAAGTGGGC
HO716442/369-573/-1     GATGGGATGGTGGAATAGGCGAGGGAAATAACTACCAAGGATCGTCACAGAGAAGTGGGC
HO722150.rev/602-701/-1 -----------------------------------CAAGGATCGTCACAGAGAAGTGGGC
                                                           *************************


contig03249/171-375/1   GTCGGACGACACATCCTTCACTGCC
HO716442/369-573/-1     GTCGGACGACACATCCTTCACTGCC
HO722150.rev/602-701/-1 GTCGGACGACACATCCTTCACTGCC
                        *************************


::::::::::::::
YMGLESTG47276.1.aln
::::::::::::::
CLUSTAL W(1.81) multiple sequence alignment


contig03246/16956-17111/1 CCTCTCCTCCTCCGGGTGGTACGTCACGGTGAGGTCAGCACCCTCGAGGGCTACCGAGAT
HO749916/207-362/-1       CCTCTCCTCCTCCGGGTGGTACGTCACGGTGAGGTCAGCACCCTCGAGGGCTACCGAGAT
HO710320/119-218/-1       CCTCTCCTCCTCCGGGTGGTACGTCACGGTGAGGTCAGCACCCTCGAGGG----------
                          **************************************************          


contig03246/16956-17111/1 GAAAATAAGTGAGAGAATAGCGGTCAAATAAGCGAAGGTCAGGAACCAAAGAGCAGGGCG
HO749916/207-362/-1       GAAAATAAGTGAGAGAATAGCGGTCAAATAAGCGAAGGTCAGGAACCAAAGAGCAGGGCG
HO710320/119-218/-1       ----------------------------------------------CAAAGAGCAGGGCG
                                                                        **************


contig03246/16956-17111/1 ATGCTTCTTCCAATACCACTGTCTGCACCCGTAATG
HO749916/207-362/-1       ATGCTTCTTCCAATACCACTGTCTGCACCCGTAATG
HO710320/119-218/-1       ATGCTTCTTCCAATACCACTGTCTGCACCCGTAATG
                          ************************************


::::::::::::::
YMGLESTG47283.1.aln
::::::::::::::
CLUSTAL W(1.81) multiple sequence alignment


contig03245/48915-49077/1 AAGAGCATCGATCTTCGGATTCTGGGCCGACTGGGCCGCCCTGAACCGTCTCTATTGAAG
HO715385/397-559/-1       AAGAGCATCGATCTTCGGATTCTGGGCCGACTGGGCCGCCCTGAACCGTCTCTATTGAAG
HO738232/1-95/-1          AAGAGCATCGATCTTCGGATTCTGGGCCGACTGGGCCGCCCTGAACCGTCT---------
HO738233/1-95/-1          AAGAGCATCGATCTTCGGATTCTGGGCCGACTGGGCCGCCCTGAACCGTCT---------
                          ***************************************************
                                                                                      


contig03245/48915-49077/1 GTGGTGGAATACGCTTAAGAGGCTCTGAGGACTTCGATAGACGAGACGACGTACGCTGGC
HO715385/397-559/-1       GTGGTGGAATACGCTTAAGAGGCTCTGAGGACTTCGATAGACGAGACGACGTACGCTGGC
HO738232/1-95/-1          ------------------------------------------------------GCTGGC
HO738233/1-95/-1          ------------------------------------------------------GCTGGC
                                                                                ******


contig03245/48915-49077/1 GCGGTCCCGGTGTCTGAGGACTGATGGGCGACTGCGTCCGACT
HO715385/397-559/-1       GCGGTCCCGGTGTCTGAGGACTGATGGGCGACTGCGTCCGACT
HO738232/1-95/-1          GCGGTCCCGGTGTCTGAGGACTGATGGGCGACTGCGTC-----
HO738233/1-95/-1          GCGGTCCCGGTGTCTGAGGACTGATGGGCGACTGCGTC-----
                          **************************************
                                                                     


::::::::::::::
YMGLESTG47345.1.aln
::::::::::::::
CLUSTAL W(1.81) multiple sequence alignment


contig03243/90532-90697/1 GGAGCATTGGTAGTGGAAGCAGCGGCGGCCTTGGGAGCTTGATGGGCTTGGTGGGTCTTT
HO741875/558-723/1        GGAGCATTGGTAGTGGAAGCAGCGGCGGCCTTGGGAGCTTGATGGGCTTGGTGGGTCTTT
HO734616/535-634/1        GGAGCATTGGTAGTGGAAGCAGCGGCGGCCTTGGGAGCTTGATGGGCTTG----------
HO741841/557-656/1        GGAGCATTGGTAGTGGAAGCAGCGGCGGCCTTGGGAGCTTGATGGGCTTG----------
                          **************************************************          


contig03243/90532-90697/1 GTATTTTCATATATCTGACAAACTATGCTCACTCTCACGCAATGTCTTTTACAAAGGCTT
HO741875/558-723/1        GTATTTTCATATATCTGACAAACTATGCTCACTCTCACGCAATGTCTTTTACAAAGGCTT
HO734616/535-634/1        --------------------------------------------------------GCTT
HO741841/557-656/1        --------------------------------------------------------GCTT
                                                                                  ****


contig03243/90532-90697/1 CCAAGTTCATGTAGTAGGAGAACGTCGTATAAGAAGCGATACATGA
HO741875/558-723/1        CCAAGTTCATGTAGTAGGAGAACGTCGTATAAGAAGCGATACATGA
HO734616/535-634/1        CCAAGTTCATGTAGTAGGAGAACGTCGTATAAGAAGCGATACATGA
HO741841/557-656/1        CCAAGTTCATGTAGTAGGAGAACGTCGTATAAGAAGCGATACATGA
                          **********************************************


::::::::::::::
YMGLESTG47365.1.aln
::::::::::::::
CLUSTAL W(1.81) multiple sequence alignment


contig03242/46293-46454/1 CCAGGAATAAGGATGAGTTCTACTTCGCAATGACCCGACAGAGGACGGAGGTGGGTTGCA
HO743470/211-372/1        CCAGGAATAAGGATGAGTTCTATTTCGCAATGACCCGACAGAGGACGGAGGTGGGTTGCA
HO724189/89-188/1         CCAGGAATAAGGATGAGTTCTATTTCGCAATGACCCGACAGAGGACGGAG----------
                          ********************** ***************************          


contig03242/46293-46454/1 GTTGACCTCACAATCATCCCTTGCATACCTCACCCTCTCGCGCATTCAATAGCGCGGCGT
HO743470/211-372/1        GTTGACCTTACAATCATCCCTTGCATACCTCATCCTCTCGCGCATTCAATAGCGCGGCGT
HO724189/89-188/1         ----------------------------------------------------CGCGGCGT
                                                                              ********


contig03242/46293-46454/1 GCACGTCCAGGACAGAGGGAACGAAGCGCTGCCTACGGATAT
HO743470/211-372/1        ACACGTCCAGGACAGAGGGAACGAAGCGCTGCCTACGGATAT
HO724189/89-188/1         ACACGTCCAGGACAGAGGGAACGAAGCGCTGCCTACGGATAT
                           *****************************************


::::::::::::::
YMGLESTG47382.1.aln
::::::::::::::
CLUSTAL W(1.81) multiple sequence alignment


contig03242/4788-4973/1 TCCGTTATGAAACATTTGACTAGTTTTCGGAACTCTGCTGATGCTATCTCGTAAGTCGTC
HO748909.rev/494-679/1  TCCGTTATGAAACATTTGACTAGTTTTCGGAACTCTGCTGATGCTATCTCGTAAGTCGTC
HO735229/487-579/1      TCCGTTATGAAACATTTGACTAGTTTTCGGAACTCTGCTGATGCTATCTC----------
                        **************************************************          


contig03242/4788-4973/1 GTGTCCGGCTCCACTTCTGCCAGGCGGTAGGCGACGACTATCACTCGTCTGCCATACTCA
HO748909.rev/494-679/1  GTGTCCGGCTCCACTTCTGCCAGGCGGTAGGCGACGACTATCACTCGTCTGCCATACTCA
HO735229/487-579/1      ------------------------------------------------------------
                                                                                    


contig03242/4788-4973/1 TGCGCTTGCCACCCAGGTTGTACTGTACATTCAAGCTTGCATACTCTCGGAAGTCTCATC
HO748909.rev/494-679/1  TGCGCTTGCCACCCAGGTTGTACTGTACATTCAAGCTTGCATACTCTCGGAAGTCTCATC
HO735229/487-579/1      ----------------GTTGTACTGTACATTCAAGCTTGCATACTCTCGGAAGTCTCCT-
                                        ***************************************** * 


contig03242/4788-4973/1 ATTATA
HO748909.rev/494-679/1  ATTATA
HO735229/487-579/1      ------
                              


::::::::::::::
YMGLESTG47418.1.aln
::::::::::::::
CLUSTAL W(1.81) multiple sequence alignment


contig03240/40260-40416/1 CAGTGCCAATGCCAGACTGATAGAAGACGACCTGGTGGATGGGCGGATCGCTTAAACACG
HO721180/194-338/-1       CAGTGCCAATGCCAGACTGATAGAAGACGACCTGGTGGATGGGCGGATCGCTTAAACACG
HO715127/195-282/-1       CAGTGCCAATGCCAGACTGATAGAAGACGACCTGGTGGATGGGCGGATCG----------
HO725747/188-275/-1       CAGTGCCAATGCCAGACTGATAGAAGACGACCTGGTGGATGGGCGGATCG----------
HO719508/14-158/-1        CAGTGCCAATGCCAGACTGATAGAAGACGACCTGGTGGATGGGCGGATCGCTTAAACACG
HO728892/179-266/-1       CAGTGCCAATGCCAGACTGATAGAAGACGACCTGGTGGATGGGCGGATCG----------
HO713711/203-347/-1       CAGTGCCAATGCCAGACTGATAGAAGACGACCTGGTGGATGGGCGGATCGCTTAAACACG
                          **************************************************          


contig03240/40260-40416/1 TCTCATGAGCGTGAACGCATGGGCCGTCGAAAGGGCTTGACACTGACCATCGCTCGTCGA
HO721180/194-338/-1       TCTCATGAGCGTGAACGCATGGGCCGTCGAAAGGGCTTGACACTGACCATCGCTCGTCGA
HO715127/195-282/-1       -----------------------------------------------CATCGCTCGTCGA
HO725747/188-275/-1       -----------------------------------------------CATCGCTCGTCGA
HO719508/14-158/-1        TCTCATGAGCGTGAACGCATGGGCCGTCGAAAGGGCTTGACACTGACCATCGCTCGTCGA
HO728892/179-266/-1       -----------------------------------------------CATCGCTCGTCGA
HO713711/203-347/-1       TCTCATGAGCGTGAACGCATGGGCCGTCGAAAGGGCTTGACACTGACCATCGCTCGTCGA
                                                                         *************


contig03240/40260-40416/1 CGTGCTTGATGGCCCGAGCGAGACGCTGCACAAATTC
HO721180/194-338/-1       CGTGCTTGATGGCCCGAGCGAGACG------------
HO715127/195-282/-1       CGTGCTTGATGGCCCGAGCGAGACG------------
HO725747/188-275/-1       CGTGCTTGATGGCCCGAGCGAGACG------------
HO719508/14-158/-1        CGTGCTTGATGGCCCGAGCGAGACG------------
HO728892/179-266/-1       CGTGCTTGATGGCCCGAGCGAGACG------------
HO713711/203-347/-1       CGTGCTTGATGGCCCGAGCGAGACG------------
                          *************************            


::::::::::::::
YMGLESTG47418.2.aln
::::::::::::::
CLUSTAL W(1.81) multiple sequence alignment


contig03240/40120-40282/1 AACTTCTCATGGGCGCGAATCTCACCCACCCAAATTAGCACCAGTAACGCCTTCGGAGTC
HO721180/316-449/-1       -----------------------------CCAAATTAGCACCAGTAACGCCTTCGGAGTC
HO715127/260-330/-1       -----------------------------CCAAATTAGCACCAGTAACGC----------
HO725747/253-323/-1       -----------------------------CCAAATTAGCACCAGTAACGC----------
HO719508/136-269/-1       -----------------------------CCAAATTAGCACCAGTAACGCCTTCGGAGTC
HO728892/244-314/-1       -----------------------------CCAAATTAGCACCAGTAACGC----------
HO713711/325-395/-1       -----------------------------CCAAATTAGCACCAGTAACGC----------
                                                       *********************          


contig03240/40120-40282/1 GAACCACAGGAGATCAGTTCCCGTCAGCCAAGCGATGTTGAATAATACTTTACCGTCCAC
HO721180/316-449/-1       GAACCACAGGAGATCAGTTCCCGTCAGCCAAGCGATGTTGAATAATACTTTACCGTCCAC
HO715127/260-330/-1       -----------------------------------------------------CGTCCAC
HO725747/253-323/-1       -----------------------------------------------------CGTCCAC
HO719508/136-269/-1       GAACCACAGGAGATCAGTTCCCGTCAGCCAAGCGATGTTGAATAATACTTTACCGTCCAC
HO728892/244-314/-1       -----------------------------------------------------CGTCCAC
HO713711/325-395/-1       -----------------------------------------------------CGTCCAC
                                                                               *******


contig03240/40120-40282/1 AATCTTGTCGTACAGGTTTTCAGTGCCAATGCCAGACTGATAG
HO721180/316-449/-1       AATCTTGTCGTACAGGTTTTCAGTGCCAATGCCAGACTGATAG
HO715127/260-330/-1       AATCTTGTCGTACAGGTTTTCAGTGCCAATGCCAGACTGATAG
HO725747/253-323/-1       AATCTTGTCGTACAGGTTTTCAGTGCCAATGCCAGACTGATAG
HO719508/136-269/-1       AATCTTGTCGTACAGGTTTTCAGTGCCAATGCCAGACTGATAG
HO728892/244-314/-1       AATCTTGTCGTACAGGTTTTCAGTGCCAATGCCAGACTGATAG
HO713711/325-395/-1       AATCTTGTCGTACAGGTTTTCAGTGCCAATGCCAGACTGATAG
                          *******************************************


::::::::::::::
YMGLESTG47418.3.aln
::::::::::::::
CLUSTAL W(1.81) multiple sequence alignment


contig03240/39875-40021/1 CTGAGATTCAACTATACATAACGCACCCTGGAAAAGCCAAAGAGGAATATCTACAATGGG
HO721180/487-532/-1       --------------------------CCTGGAAAAGCCAAAGAGGAATAT----------
HO715127/368-413/-1       --------------------------CCTGGAAAAGCCAAAGAGGAATAT----------
HO725747/361-406/-1       --------------------------CCTGGAAAAGCCAAAGAGGAATAT----------
HO719508/307-399/-1       --------------------------CCTGGAAAAGCCAAAGAGGAATATCTACAATGGG
HO728892/352-397/-1       --------------------------CCTGGAAAAGCCAAAGAGGAATAT----------
HO713711/433-478/-1       --------------------------CCTGGAAAAGCCAAAGAGGAATAT----------
                                                    ************************          


contig03240/39875-40021/1 TTTAGTATAGGGACCCCGTGGAGAATACTGAATTTACCTCATCTCCCGGGTGGTAGTTCC
HO721180/487-532/-1       -------------------------------------CTCATCTCCCGGGTGGTAGTTC-
HO715127/368-413/-1       -------------------------------------CTCATCTCCCGGGTGGTAGTTC-
HO725747/361-406/-1       -------------------------------------CTCATCTCCCGGGTGGTAGTTC-
HO719508/307-399/-1       TTTAGTATAGGGACCCCGTGGAGAATACTGAATTTACCTCATCTCCCGGGTGGTAGTTC-
HO728892/352-397/-1       -------------------------------------CTCATCTCCCGGGTGGTAGTTC-
HO713711/433-478/-1       -------------------------------------CTCATCTCCCGGGTGGTAGTTC-
                                                               ********************** 


contig03240/39875-40021/1 TAATTGCGGACCGATGGATCAGTCTCG
HO721180/487-532/-1       ---------------------------
HO715127/368-413/-1       ---------------------------
HO725747/361-406/-1       ---------------------------
HO719508/307-399/-1       ---------------------------
HO728892/352-397/-1       ---------------------------
HO713711/433-478/-1       ---------------------------
                                                     


::::::::::::::
YMGLESTG47418.4.aln
::::::::::::::
CLUSTAL W(1.81) multiple sequence alignment


contig03240/39700-39860/1 ATATCAGCGAAGTGATCCATTTCCGTACGATCCAACACTCCGATGGCACCCTTGATCGAG
HO721180/533-618/-1       ATATCAGCGAAGTGATCCATTTCCGTACGATCCAACACTCCGATGGCACC----------
HO715127/414-499/-1       ATATCAGCGAAGTGATCCATTTCCGTACGATCCAACACTCCGATGGCACC----------
HO725747/407-553/-1       ATATCAGCGAAGTGATCCATTTCCGTACGATCCAACACTCCGATGGCACCCTTGATCGAG
HO719508/400-546/-1       ATATCAGCGAAGTGATCCATTTCCGTACGATCCAACACTCCGATGGCACCCTTGATCGAG
HO728892/398-483/-1       ATATCAGCGAAGTGATCCATTTCCGTACGATCCAACACTCCGATGGCACC----------
HO713711/479-625/-1       ATATCAGCGAAGTGATCCATTTCCGTACGATCCAACACTCCGATGGCACCCTTGATCGAG
                          **************************************************          


contig03240/39700-39860/1 AGTGCTGTCAGATTGAGTAGGCGGTTGCACGAGGAGATGTCTGAAATGTACGATAAACAT
HO721180/533-618/-1       ---------------------------------------------------GATAAACAT
HO715127/414-499/-1       ---------------------------------------------------GATAAACAT
HO725747/407-553/-1       AGTGCTGTCAGATTGAGTAGGCGGTTGCACGAGGAGATGTCTGAAATGTACGATAAACAT
HO719508/400-546/-1       AGTGCTGTCAGATTGAGTAGGCGGTTGCACGAGGAGATGTCTGAAATGTACGATAAACAT
HO728892/398-483/-1       ---------------------------------------------------GATAAACAT
HO713711/479-625/-1       AGTGCTGTCAGATTGAGTAGGCGGTTGCACGAGGAGATGTCTGAAATGTACGATAAACAT
                                                                             *********


contig03240/39700-39860/1 TGCGACCATGCGAGCGGTGTACGCGCCCTATAGAGAGGTCA
HO721180/533-618/-1       TGCGACCATGCGAGCGGTGTACGCGCC--------------
HO715127/414-499/-1       TGCGACCATGCGAGCGGTGTACGCGCC--------------
HO725747/407-553/-1       TGCGACCATGCGAGCGGTGTACGCGCC--------------
HO719508/400-546/-1       TGCGACCATGCGAGCGGTGTACGCGCC--------------
HO728892/398-483/-1       TGCGACCATGCGAGCGGTGTACGCGCC--------------
HO713711/479-625/-1       TGCGACCATGCGAGCGGTGTACGCGCC--------------
                          ***************************
                                                                   


::::::::::::::
YMGLESTG47432.1.aln
::::::::::::::
CLUSTAL W(1.81) multiple sequence alignment


contig03240/12440-12593/1 CTTCGAGCAAAGTACGGAACGCGGGGGTTTCGGGTCTAAGTCCTGCTCGCCTACTTGCAA
HO714846/149-302/-1       CTTCGAGCAAAGTACGGAACGCGGGGGTTTCGGGTCTAAGTCCTGCTCGCCTACTTGCAA
HO753083/669-768/-1       CTTCGAGCAAAGTACGGAACGCGGGGGTTTCGGGTCTAAGTCCTGCTCGC----------
HO735717/406-508/-1       CTTCGAGCAAAGTACGGAACGCGGGGGTTTCGGGTCTAAGTCCTGCTCGCCTA-------
                          **************************************************


contig03240/12440-12593/1 ATTTGTCGGATCACTCAGATGGAGAGATACGGCTGGACACATACTGGTTGCCGCTATCGA
HO714846/149-302/-1       ATTTGTCGGATCACTCAGATGGAGAGATACGGCTGGACACATACTGGTTGCCGCTATCGA
HO753083/669-768/-1       --------------------------------------------TGGTTGCCGCTATCGA
HO735717/406-508/-1       --------------------------------------------TGGTTGCCGCTATCGA
                                                                      ****************


contig03240/12440-12593/1 CCTTGAGGAAGACGGACCACTGTCTGTGGCTGGT
HO714846/149-302/-1       CCTTGAGGAAGACGGACCACTGTCTGTGGCTGGT
HO753083/669-768/-1       CCTTGAGGAAGACGGACCACTGTCTGTGGCTGGT
HO735717/406-508/-1       CCTTGAGGAAGACGGACCACTGTCTGTGGCTGGT
                          **********************************


::::::::::::::
YMGLESTG47456.1.aln
::::::::::::::
CLUSTAL W(1.81) multiple sequence alignment


contig03237/4945-5096/1 TGTTCGAAGCTGCAGAACTCTTTGAGCAACTTATCTCGGTGTTCTGCGTGCAAGGTAAGC
HO744939.rev/234-317/1  TGTTCGAAGCTGCAGAACTCTTTGAGCAACTTGTCTCGGTGTTCTGCGTGCAAG------
HO745394/549-684/1      TGTTCGAAGCTGCAGAACTCTTTGAGCAACTTATCTCGGTGTTCTGCGTGCAAGGTAAGC
HO735633/454-537/1      TGTTCGAAGCTGCAGAACTCTTTGAGCAACTTGTCTCGGTGTTCTGCGTGCAAG------
                        ******************************** *********************      


contig03237/4945-5096/1 TCCTGGATATAGTTGAGAATGCTACACATGCTCACCGACGTTTCAGGCGGTGTTTTACTG
HO744939.rev/234-317/1  ----------------------------------------------GCGGTGTTTTACTG
HO745394/549-684/1      TCCTGGATATAGTTGAGAATGCTACACATGCTCACCGACGTTTCAGGCGGTGTTTTACTG
HO735633/454-537/1      ----------------------------------------------GCGGTGTTTTACTG
                                                                      **************


contig03237/4945-5096/1 TTCCCAGGGCTGTCAGGTTAGCCCGCCTTCCG
HO744939.rev/234-317/1  TTCCCAGGGCTGTCAG----------------
HO745394/549-684/1      TTCCCAGGGCTGTCAG----------------
HO735633/454-537/1      TTCCCAGGGCTGTCAG----------------
                        ****************                


::::::::::::::
YMGLESTG47456.2.aln
::::::::::::::
CLUSTAL W(1.81) multiple sequence alignment


contig03237/4829-4990/1 AGATTCGTTTGAAGGGCGCGC--CTGACAACATTGCATGCGGCAACTTCAGCGTGAGT
HO744939.rev/182-279/1  AGATTCGTTTGAAGGGCGCGCGCCTGACAACATTGCATGCGGCAACTTCAGC------
HO745394/433-594/1      AGATTCGTTTGAAGGGCGCGC--CTGACAACATTGCATGCGGCAACTTCAGCGTGAGT
HO735633/402-499/1      AGATTCGTTTGAAGGGCGCGCGCCTGACAACATTGCATGCGGCAACTTCAGC------
                        *********************  *****************************      


contig03237/4829-4990/1 TCTTGCGTTTTCATTACGTCTTTACGTTACCACGATGCACATCCTCATTCGCGTCTTCAG
HO744939.rev/182-279/1  ------------------------------------------------------------
HO745394/433-594/1      TCTTGCGTTTTCATTACGTCTTTACGTTACCACGATGCACATCCTCATTCGCGTCTTCAG
HO735633/402-499/1      ------------------------------------------------------------
                                                                                    


contig03237/4829-4990/1 TGTTCGAAGCTGCAGAACTCTTTGAGCAACTTATCTCGGTGTTCTG
HO744939.rev/182-279/1  TGTTCGAAGCTGCAGAACTCTTTGAGCAACTTGTCTCGGTGTTCTG
HO745394/433-594/1      TGTTCGAAGCTGCAGAACTCTTTGAGCAACTTATCTCGGTGTTCTG
HO735633/402-499/1      TGTTCGAAGCTGCAGAACTCTTTGAGCAACTTGTCTCGGTGTTCTG
                        ******************************** *************


::::::::::::::
YMGLESTG47462.1.aln
::::::::::::::
CLUSTAL W(1.81) multiple sequence alignment


contig03236/57824-57982/1 CTCCCCGACTCCACTCTTGGTCACGTCCGCCCGTGCGAGAGGGACACCGAGTCTGGAAGC
HO755103/57-148/-1        CTCCCCGACTCCACTCTTGGTCACGTCCGCCCGTGCGAGAGGGACACCGAGT--------
HO749456/116-207/-1       CTCCCCGACTCCACTCTTGGTCACGTCCGCCCGTGCGAGAGGGACACCGAGT--------
HO749539/74-165/-1        CTCCCCGACTCCACTCTTGGTCACGTCCGCCCGTGCGAGAGGGACACCGAGT--------
HO746857/115-265/-1       CTCCCCGACTCCACTCTTGGTCACGTCCGCCCGTGCGAGAGGGACACCGAGTCTGGAAGC
                          ****************************************************


contig03236/57824-57982/1 ACGGAACGTCAGACGTTCGCTTCCAGGAATGTTGGAGACGTGAATGAGCACCGTCTAGCG
HO755103/57-148/-1        ---------------------------------------------------CGTCTAGCG
HO749456/116-207/-1       ---------------------------------------------------CGTCTAGCG
HO749539/74-165/-1        ---------------------------------------------------CGTCTAGCG
HO746857/115-265/-1       ACGGAACGTCAGACGTTCGCTTCCAGGAATGTTGGAGACGTGAATGAGCACCGTCTAGCG
                                                                             *********


contig03236/57824-57982/1 ATGACCTCTGCTAGCTCGGGGTGGCTAGTACCTACGCGG
HO755103/57-148/-1        ATGACCTCTGCTAGCTCGGGGTGGCTAGTAC--------
HO749456/116-207/-1       ATGACCTCTGCTAGCTCGGGGTGGCTAGTAC--------
HO749539/74-165/-1        ATGACCTCTGCTAGCTCGGGGTGGCTAGTAC--------
HO746857/115-265/-1       ATGACCTCTGCTAGCTCGGGGTGGCTAGTAC--------
                          *******************************
                                                                 


::::::::::::::
YMGLESTG47496.1.aln
::::::::::::::
CLUSTAL W(1.81) multiple sequence alignment


contig03232/59925-60082/1 CTCTATCTATCATGTCATCGTTGCCTTCCAGACCGAGAGTATTGTTGACTGCAAGTACAC
HO752580/22-121/1         CTCTATCTATCATGTCATCGTTGCCTTCCAGACCGAGAGTATTGTTGACT----------
HO752331/40-197/1         CTCTATCTATCATGTCATCGTTGCCTTCCAGACCGAGAGTATTGTTGACTGCAAGTACAC
HO756461/28-127/1         CTCTATCTATCATGTCATCGTTGCCTTCCAGACCGAGAGTATTGTTGACT----------
                          **************************************************


contig03232/59925-60082/1 CCATCCCAATGTCCGTGCACACGATCCGGAATTGACCGAGGCTACAAGAACGACGACGGT
HO752580/22-121/1         ------------------------------------------------AACGACGACGGT
HO752331/40-197/1         CCATCCCAATGTCCGTGCACACGATCCGGAATTGACCGAGGCTACAAGAACGACGACGGT
HO756461/28-127/1         ------------------------------------------------AACGACGACGGT
                                                                          ************


contig03232/59925-60082/1 CCACCTAGTAGCCATGAATCGCCCTACATCTTCGGCTT
HO752580/22-121/1         CCACCTAGTAGCCATGAATCGCCCTACATCTTCGGCTT
HO752331/40-197/1         CCACCTAGTAGCCATGAATCGCCCTACATCTTCGGCTT
HO756461/28-127/1         CCACCTAGTAGCCATGAATCGCCCTACATCTTCGGCTT
                          **************************************
                                                                


::::::::::::::
YMGLESTG47537.1.aln
::::::::::::::
CLUSTAL W(1.81) multiple sequence alignment


contig03231/60458-60622/1 TGCGTATTCGTAGTCCACGTAAACTCACCTGTCGGAGAATGCTAGCAATGCCTACGCCAA
HO753216/154-225/-1       ----------------------------CTGTCGGAGAATGCCAGCAATGC---------
HO737445/161-297/-1       ----------------------------CTGTCGGAGAATGCTAGCAATGCCTACGCCAA
                                                      ************** ********         


contig03231/60458-60622/1 TTTCACAGGTAATCTGCCTCGTACACGCCCCCACGCTGAGTTGTGGCAAAACGCACCTGA
HO753216/154-225/-1       --------------------------------------------------------CTGA
HO737445/161-297/-1       TTTCACAGGTAATCTGCCTCGTACACGCCCCCACGCTGAGTTGTGGCAAAACGCACCTGA
                                                                                  ****


contig03231/60458-60622/1 TTCCGCGTCATTGAGATTGGTCGCCATTGGTGGTGGTGGGCGTGC
HO753216/154-225/-1       TTCTGCGTCATTGAGATTGGTCGCCATTGGTGGTGGTGGGCGTGC
HO737445/161-297/-1       TTCCGCGTCATTGAGATTGGTCGCCATTGGTGGTGGTGGGCGTGC
                          *** *****************************************


::::::::::::::
YMGLESTG47562.1.aln
::::::::::::::
CLUSTAL W(1.81) multiple sequence alignment


contig03230/72414-72574/1 AACGTGATGGTTGGATGTGGTGAGTGGGGATGCGGCGGGGTTAGACGGACCTGTGTCGCA
HO752905/671-770/-1       AACGTGATGGTTGGATGTGGTGAGTGGGGATGCGGCGGGGTTAGACGGAC----------
HO716550/272-371/-1       AACGTGATGGTTGGATGTGGTGAGTGGGGATGCGGCGGGGTTAGACGGAC----------
HO744245/83-243/-1        AACGTGATGGTTGGATGTGGTGAGTGGGGATGCGGCGGGGTTAGACGGACCTGTGTCGCA
HO744170/84-244/-1        AACGTGATGGTTGGATGTGGTGAGTGGGGATGCGGCGGGGTTAGACGGACCTGTGTCGCA
                          **************************************************          


contig03230/72414-72574/1 CGCGATGGTAAGTCCCCACTGAACCTCATCTCCTTGGCATCCTACACTCACAGATGACGC
HO752905/671-770/-1       ---------------------------------------------------AGATGACGC
HO716550/272-371/-1       ---------------------------------------------------AGATGACGC
HO744245/83-243/-1        CGCGATGGTAAGTCCCCACTGAACCTCATCTCCTTGGCATCCTACACTCACAGATGACGC
HO744170/84-244/-1        CGCGATGGTAAGTCCCCACTGAACCTCATCTCCTTGGCATCCTACACTCACAGATGACGC
                                                                             *********


contig03230/72414-72574/1 AAATAGGGATAATGAAATAGTGAGTGAAACGGGTAGGCGTG
HO752905/671-770/-1       AAATAGGGATAATGAAATAGTGAGTGAAACGGGTAGGCGTG
HO716550/272-371/-1       AAATAGGGATAATGAAATAGTGAGTGAAACGGGTAGGCGTG
HO744245/83-243/-1        AAATAGGGATAATGAAATAGTGAGTGAAACGGGTAGGCGTG
HO744170/84-244/-1        AAATAGGGATAATGAAATAGTGAGTGAAACGGGTAGGCGTG
                          *****************************************


::::::::::::::
YMGLESTG47562.2.aln
::::::::::::::
CLUSTAL W(1.81) multiple sequence alignment


contig03230/72189-72348/1 CCTGGAAGTACGATCTTCCATGTACCCTTGTCCATGATCACTCGACGTATCTATGGAGAC
HO716550/437-536/-1       CCTGGAAGTACGATCTTCCATGTACCCTTGTCCATGATCACTCGACGTAT----------
HO744245/309-468/-1       CCTGGAAGTACGATCTTCCATGTACCCTTGTCCATGATCACTCGACGTATCTATGGAGAC
HO744170/310-469/-1       CCTGGAAGTACGATCTTCCATGTACCCTTGTCCATGATCACTCGACGTATCTATGGAGAC
                          **************************************************          


contig03230/72189-72348/1 CGTCCAGTCAGAAATCAAATGTCAGGCAAATCGGAAGCGAAAAAAAACACCTGATTCTGA
HO716550/437-536/-1       --------------------------------------------------CTGATTCTGA
HO744245/309-468/-1       CGTCCAGTCAGAAATCAAATGTCAGGCAAATCGGAAGCGAAAAAAAACACCTGATTCTGA
HO744170/310-469/-1       CGTCCAGTCAGAAATCAAATGTCAGGCAAATCGGAAGCGAAAAAAAACACCTGATTCTGA
                                                                            **********


contig03230/72189-72348/1 ATGAGTTCGTGAATCTTCGGCACGTCCTCGAGTTTCGCAC
HO716550/437-536/-1       ATGAGTTCGTGAATCTTCGGCACGTCCTCGAGTTTCGCAC
HO744245/309-468/-1       ATGAGTTCGTGAATCTTCGGCACGTCCTCGAGTTTCGCAC
HO744170/310-469/-1       ATGAGTTCGTGAATCTTCGGCACGTCCTCGAGTTTCGCAC
                          ****************************************


::::::::::::::
YMGLESTG47569.1.aln
::::::::::::::
CLUSTAL W(1.81) multiple sequence alignment


contig03230/57793-57955/1 GCTTCGTTCTCGTCGAAACGAGTGGCGGTAAACGGGAACACGATGAGGAGGTTTGCATTG
HO719815.rev/69-231/1     GCTTCGTTCTCGTCGAAACGAGTGGCGGTAAACGGGAACACGATGAGGAGGTTTGCATTG
HO751886/21-120/1         GCTTCGTTCTCGTCGAAACGAGTGGCGGTAAACGGGAACACGATGAGGAG----------
HO751817/21-120/1         GCTTCGTTCTCGTCGAAACGAGTGGCGGTAAACGGGAACACGATGAGGAG----------
                          **************************************************          


contig03230/57793-57955/1 CCATCAAGAGTCTCCGGAGAGCGTTTCTGCTGATTCCGACCTCATGCTCCCAGAAACTCA
HO719815.rev/69-231/1     CCATCAAGAGTCTCCGGAGAGCGTTTCTGCTGATTCCGACCTCATGCTCCCAGAAACTCA
HO751886/21-120/1         -----------------------------------------------------AAACTCA
HO751817/21-120/1         -----------------------------------------------------AAACTCA
                                                                               *******


contig03230/57793-57955/1 ACTCCTTGCTAGAATCTCTCATGGAAGCGGAGGAGCCGTTGAT
HO719815.rev/69-231/1     ACTCCTTGCTAGAATCTCTCATGGAAGCGGAGGAGCCGTTGAT
HO751886/21-120/1         ACTCCTTGCTAGAATCTCTCATGGAAGCGGAGGAGCCGTTGAT
HO751817/21-120/1         ACTCCTTGCTAGAATCTCTCATGGAAGCGGAGGAGCCGTTGAT
                          *******************************************


::::::::::::::
YMGLESTG47577.1.aln
::::::::::::::
CLUSTAL W(1.81) multiple sequence alignment


contig03230/36104-36259/1 AATGAGGTTTTGACGATGCGTTTGCGCCCACAGGGGGACGTTCCCATTTAGTGAGTCTTC
HO735832/326-481/1        AATGAGGTTTTGACGATGCGTTTGCGCCCACAGGGGGACGTTCCCATTTAGTGAGTCTTC
HO744589/26-125/1         AATGAGGTTTTGACGATGCGTTTGCGCCCACAGGGGGACGTTCCCATTTA----------
                                                           *****************          


contig03230/36104-36259/1 GCATGTTGACGGCTTCTCGAAGTGATGGCTGATCTTGACATCATAGCGACGATTGCAATG
HO735832/326-481/1        GCATGTTGACGGCTTCTCGAAGTGATGGCTGATCTTGACATCATAGCGACGATTGCAATG
HO744589/26-125/1         ----------------------------------------------CGACGATTGCAATG
                                                                        **************


contig03230/36104-36259/1 ATATCCGCAGGAAGATTCGTGCCTTGCAGAAGGAAC
HO735832/326-481/1        ATATCCGCAGGAAGATTCGTGCCTTGCAGAAGGAAC
HO744589/26-125/1         ATATCCGCAGGAAGATTCGTGCCTTGCAGAAGGAAC
                          ************************************


::::::::::::::
YMGLESTG47577.2.aln
::::::::::::::
CLUSTAL W(1.81) multiple sequence alignment


contig03230/35991-36186/1 CTGAGCCGCCCAAGAAGTGGTTCGAAGTCGTCCTCGAGGGCGAAGCCGAGGTGAGCCGGT
HO748171/192-258/1        CTGAGCCGCCCAAGAAGTGGTTCGAAGTCGTCCTCGAGGGCGAAGACGAG----------
HO735832/213-408/1        CTGAGCCGCCCAAGAAGTGGTTCGAAGTCGTCCTCGAGGGCGAAGACGAGGTGAGCCGGT
                          **************************************************
                                                                                      


contig03230/35991-36186/1 CCCGTAACCTCTCTCTTCCCACACACACTGCAGTGCCGAGTTCGCGAGTGATTAATGAGG
HO748171/192-258/1        ------------------------------------------------------------
HO735832/213-408/1        CCCGTAACCTCTCTCTTCCCACACACACTGCAGTGCCGAGTTCGCGAGTGATTAATGAGG
                                                                                      


contig03230/35991-36186/1 TTTTGACGATGCGTTTGCGCCCACAGGGGGACGTTCCCATTTAGTGAGTCTTCGCATGTT
HO748171/192-258/1        --------------------------GGGGACGTTCCCATTTA-----------------
HO735832/213-408/1        TTTTGACGATGCGTTTGCGCCCACAGGGGGACGTTCCCATTTAGTGAGTCTTCGCATGTT
                                                    *****************                 


contig03230/35991-36186/1 GACGGCTTCTCGAAGT
HO748171/192-258/1        ----------------
HO735832/213-408/1        GACGGCTTCTCGAAGT
                                          


::::::::::::::
YMGLESTG47670.1.aln
::::::::::::::
CLUSTAL W(1.81) multiple sequence alignment


contig03223/51444-51606/1 TCTTTCCTACACCTCCATCACCGAGAACGGCAACTCTCCAGCTATCCATGTCTGCTGGCA
HO737504/44-132/-1        TCTTTCCTACACCTCCATCACCGAGAACGGCAACTCTCCAGCTATCCATGT---------
HO714835/144-232/-1       TCTTTCCTACACCTCCATCACCGAGAACGGCAACTCTCCAGCTATCCATGT---------
HO710908/111-199/-1       TCTTTCCTACACCTCCATCACCGAGAACGGCAACTCTCCAGCTATCCATGT---------
HO723503/141-229/-1       TCTTTCCTACACCTCCATCACCGAGAACGGCAACTCTCCAGCTATCCATGT---------
HO752201/162-250/-1       TCTTTCCTACACCTCCATCACCGAGAACGGCAACTCTCCAGCTATCCATGT---------
HO742165/169-257/-1       TCTTTCCTACACCTCCATCACCGAGAACGGCAACTCTCCAGCTATCCATGT---------
HO742660/152-240/-1       TCTTTCCTACACCTCCATCACCGAGAACGGCAACTCTCCAGCTATCCATGT---------
HO725280/168-256/-1       TCTTTCCTACACCTCCATCACCGAGAACGGCAACTCTCCAGCTATCCATGT---------
HO729026/163-251/-1       TCTTTCCTACACCTCCATCACCGAGAACGGCAACTCTCCAGCTATCCATGT---------
HO720085/157-245/-1       TCTTTCCTACACCTCCATCACCGAGAACGGCAACTCTCCAGCTATCCATGT---------
HO746054/165-253/-1       TCTTTCCTACACCTCCATCACCGAGAACGGCAACTCTCCAGCTATCCATGT---------
HO735184/135-223/-1       TCTTTCCTACACCTCCATCACCGAGAACGGCAACTCTCCAGCTATCCATGT---------
HO722206/160-311/-1       TCTTTCCTACACCTCCATCACCGAGAACGGCAACTCTCCAGCTATCCATGTCTGCTGGCA
HO752521/147-235/-1       TCTTTCCTACACCTCCATCACCGAGAACGGCAACTCTCCAGCTATCCATGT---------
HO737525/158-246/-1       TCTTTCCTACACCTCCATCACCGAGAACGGCAACTCTCCAGCTATCCATGT---------
HO738582/177-265/-1       TCTTTCCTACACCTCCATCACCGAGAACGGCAACTCTCCAGCTATCCATGT---------
HO710298/134-222/-1       TCTTTCCTACACCTCCATCACCGAGAACGGCAACTCTCCAGCTATCCATGT---------
                          ***************************************************


contig03223/51444-51606/1 TGCTACCTCAGCCACCGGGGCGATGAATGCGCGGTGCAGGGGTAGAGTACGCACCTCAAA
HO737504/44-132/-1        ------------------------------------------------------CTCAAA
HO714835/144-232/-1       ------------------------------------------------------CTCAAA
HO710908/111-199/-1       ------------------------------------------------------CTCAAA
HO723503/141-229/-1       ------------------------------------------------------CTCAAA
HO752201/162-250/-1       ------------------------------------------------------CTCAAA
HO742165/169-257/-1       ------------------------------------------------------CTCAAA
HO742660/152-240/-1       ------------------------------------------------------CTCAAA
HO725280/168-256/-1       ------------------------------------------------------CTCAAA
HO729026/163-251/-1       ------------------------------------------------------CTCAAA
HO720085/157-245/-1       ------------------------------------------------------CTCAAA
HO746054/165-253/-1       ------------------------------------------------------CTCAAA
HO735184/135-223/-1       ------------------------------------------------------CTCAAA
HO722206/160-311/-1       TGCTACCTCAGCCACCGGGGCGATGAATGCGCGGTGCAGGGGTAGAGTACGCACCTCAAA
HO752521/147-235/-1       ------------------------------------------------------CTCAAA
HO737525/158-246/-1       ------------------------------------------------------CTCAAA
HO738582/177-265/-1       ------------------------------------------------------CTCAAA
HO710298/134-222/-1       ------------------------------------------------------CTCAAA
                                                                                ******
                                                                                      


contig03223/51444-51606/1 GTGGAAGAAACGAGAGTATAGAATGTGGAGATCTGTGAAGAGG
HO737504/44-132/-1        GTGGAAGAAACGAGAGTATAGAATGTGGAGAT-----------
HO714835/144-232/-1       GTGGAAGAAACGAGAGTATAGAATGTGGAGAT-----------
HO710908/111-199/-1       GTGGAAGAAACGAGAGTATAGAATGTGGAGAT-----------
HO723503/141-229/-1       GTGGAAGAAACGAGAGTATAGAATGTGGAGAT-----------
HO752201/162-250/-1       GTGGAAGAAACGAGAGTATAGAATGTGGAGAT-----------
HO742165/169-257/-1       GTGGAAGAAACGAGAGTATAGAATGTGGAGAT-----------
HO742660/152-240/-1       GTGGAAGAAACGAGAGTATAGAATGTGGAGAT-----------
HO725280/168-256/-1       GTGGAAGAAACGAGAGTATAGAATGTGGAGAT-----------
HO729026/163-251/-1       GTGGAAGAAACGAGAGTATAGAATGTGGAGAT-----------
HO720085/157-245/-1       GTGGAAGAAACGAGAGTATAGAATGTGGAGAT-----------
HO746054/165-253/-1       GTGGAAGAAACGAGAGTATAGAATGTGGAGAT-----------
HO735184/135-223/-1       GTGGAAGAAACGAGAGTATAGAATGTGGAGAT-----------
HO722206/160-311/-1       GTGGAAGAAACGAGAGTATAGAATGTGGAGAT-----------
HO752521/147-235/-1       GTGGAAGAAACGAGAGTATAGAATGTGGAGAT-----------
HO737525/158-246/-1       GTGGAAGAAACGAGAGTATAGAATGTGGAGAT-----------
HO738582/177-265/-1       GTGGAAGAAACGAGAGTATAGAATGTGGAGAT-----------
HO710298/134-222/-1       GTGGAAGAAACGAGAGTATAGAATGTGGAGAT-----------
                          ********************************
                                                                     


::::::::::::::
YMGLESTG47670.2.aln
::::::::::::::
CLUSTAL W(1.81) multiple sequence alignment


contig03223/50936-51088/1 ATGTCGCCCGCGATGCAATCGAGTATACCAGGATAAAACCCTGGCCTTCCCTGCAAACCA
HO746054/389-472/-1       ATGTCGCCCGCGATGCAATCGAGTATACCAGGATAAAACCCTGGCCTTCC----------
HO735184/359-442/-1       ATGTCGCCCGCGATGCAATCGAGTATACCAGGATAAAACCCTGGCCTTCC----------
HO722206/577-713/-1       ATGTCGCCCGCGATGCAATCGAGTATACCAGGATAAAACCCTGGCCTTCCCTGCAAACCA
HO752521/371-454/-1       ATGTCGCCCGCGATGCAATCGAGTATACCAGGATAAAACCCTGGCCTTCC----------
HO737525/382-465/-1       ATGTCGCCCGCGATGCAATCGAGTATACCAGGATAAAACCCTGGCCTTCC----------
HO738582/401-484/-1       ATGTCGCCCGCGATGCAATCGAGTATACCAGGATAAAACCCTGGCCTTCC----------
HO746452/346-445/-1       ATGTCGCCCGCGATGCAATCGAGTATACCAGGATAAAACCCTGGCCTTCC----------
HO710298/358-441/-1       ATGTCGCCCGCGATGCAATCGAGTATACCAGGATAAAACCCTGGCCTTCC----------
                          **************************************************          


contig03223/50936-51088/1 AGTCGGACCGAAGGACGCTGGACAGAGATATGAATAATCATACCTGACCCACTGGTCTCG
HO746054/389-472/-1       -------------------------------------------CTGACCCACTGGTCTCG
HO735184/359-442/-1       -------------------------------------------CTGACCCACTGGTCTCG
HO722206/577-713/-1       AGTCGGACCGAAGGACGCTGGACAGAGATATGAATAATCATACCTGACCCACTGGTCTCG
                                                                     *****************


contig03223/50936-51088/1 AAGCGTCGCATATTCCTCTATTGTGCCGCATGA
HO746054/389-472/-1       AAGCGTCGCATATTCCT----------------
HO735184/359-442/-1       AAGCGTCGCATATTCCT----------------
HO722206/577-713/-1       AAGCGTCGCATATTCCT----------------
                          *****************                


::::::::::::::
YMGLESTG47681.1.aln
::::::::::::::
CLUSTAL W(1.81) multiple sequence alignment


contig03223/28077-28227/1 AGGTTATCAGCGAACGAGCCGCCAGTGGACGTGGGGCGGTGCATGGTCGGGTAAGCGCAG
HO716891/258-406/1        --GTTATCAGCGAACGAGCCGCCAGTGGACGTGGGGCGGTGCATGGTCGGGTAAGCGCAG
HO747715/604-692/1        --GTTATCAGCGAACGAGCCGCCAGTGGACGTGGGGCGGTGCATGGTCGG----------
                            ************************************************


contig03223/28077-28227/1 AACTCCTGAGCATGTCGTCGCCTTTTCTCAATGTTTCGTAGATGTACACCCCCAACGGCT
HO716891/258-406/1        AACTCCTGAGCATGTCGTCGCCTTTTCTCAATGTTTCGTAGATGTACACCCCCAACGGCT
HO747715/604-692/1        -----------------------------------------ATGTACACCCCCAACGGCT
                                                                   *******************


contig03223/28077-28227/1 CTCTCGTTGCAATATGCAACCAGGAGGGTCT
HO716891/258-406/1        CTCTCGTTGCAATATGCAACCAGGAGGGTCT
HO747715/604-692/1        CTCTCGTTGCAATATGCAACCA---------
                          **********************
                                                         


::::::::::::::
YMGLESTG47727.1.aln
::::::::::::::
CLUSTAL W(1.81) multiple sequence alignment


contig03222/39896-40057/1 CAAGCTCGCCCGAGAAGACCATACCGTTGTGATCAGCTGCGAGCTCGGGCTCAAGTGCGT
HO720434/436-597/1        CAAGCTCGCCCGAGAAGACTATACCGTTGTGATCAGCTGCGAACTCGGGCTCAAGTGCGT
HO720435/436-597/1        CAAGCTCGCCCGAGAAGACTATACCGTTGTGATCAGCTGCGAACTCGGGCTCAAGTGCGT
HO755239/201-300/1        CAAGCTCGCCCGAGAAGACTATACCGTTGTGATCAGCTGCGAACTCGGGCTCAA------
                          ******************* ********************** ***********      


contig03222/39896-40057/1 CCCGGAACATGTGCCTTGGAGTATCATGGAAGCTGATGTGGCACTACCTAACATAGCCTG
HO720434/436-597/1        CCCGGAACATGTGCCTTGGAGTATCATGGAAGCTGATGTGGCGCTACCTAACATAGCCTG
HO720435/436-597/1        CCCGGAACATGTGCCTTGGAGTATCATGGAAGCTGATGTGGCGCTACCTAACATAGCCTG
HO755239/201-300/1        --------------------------------------------------------CCTG
                                                                                  ****


contig03222/39896-40057/1 GACTACCTCATCGAGAGAATTTGGGAGGAGCTTGGCCTAGTC
HO720434/436-597/1        GACTACCTCATCGAGAGAATTTGGGAGGAGCTTGGCCTAGTC
HO720435/436-597/1        GACTACCTCATCGAGAGAATTTGGGAGGAGCTTGGCCTAGTC
HO755239/201-300/1        GACTACCTCATCGAGAGAATTTGGGAGGAGCTTGGCCTAGTC
                          ******************************************


::::::::::::::
YMGLESTG47747.1.aln
::::::::::::::
CLUSTAL W(1.81) multiple sequence alignment


contig03221/3155-3361/1 ACGGGGCAGTCGCAGGAGACGCTGCTGGACGGAAAGGAGCTGGTCACCAAGTTGTCGAAA
HO749838/297-396/1      ACGGGGCAGTCGCAGGAGACGCTGCTGGACGGAAAGGAGCTGGTCACCAAGTTGTCGAAA
HO745188/511-717/1      ACGGGGCAGTCGCAGGAGACGCTGCTGGACGGAAAGGAGCTGGTCACCAAGTTGTCGAAA
                        ************************************************************


contig03221/3155-3361/1 GCGGACGTACGTTTCTGTTGTCTCGTCCTGCCTCCACTCCGTTTTCTTCTCTTTGGTCCT
HO749838/297-396/1      GCGGAC------------------------------------------------------
HO745188/511-717/1      GCGGACGTACGTTTCTGTTGTCTCGTCCTGCCTCCACTCCGTTTTCTTCTCTTTGGTCCT
                        ******


contig03221/3155-3361/1 ACTATGCACAACCATTTGATTTGACACGGCGTTGACCATGCATGGGAATGTAGGTGTGCC
HO749838/297-396/1      -----------------------------------------------------GTGTGCC
HO745188/511-717/1      ACTATGCACAACCATTTGATTTGACACGGCGTTGACCATGCATGGGAATGTAGGTGTGCC
                                                                             *******


contig03221/3155-3361/1 GCAAGATCGGCGCGAAGTTCTTGATAG
HO749838/297-396/1      GCAAGATCGGCGCGAAGTTCTTGATAG
HO745188/511-717/1      GCAAGATCGGCGCGAAGTTCTTGATAG
                        ***************************


::::::::::::::
YMGLESTG47747.2.aln
::::::::::::::
CLUSTAL W(1.81) multiple sequence alignment


contig03221/2813-2973/1 ATAGGAATCATTGAAACGAGCTGCATGTTGCAGACTACTACTACTGGATGGTTAATGTCA
HO749838/49-115/1       ---------------------------------ACTACTACTACTGGATG----------
HO745188/202-329/1      ---------------------------------ACTACTACTACTGGATGGTTAATGTCA
HO744675/299-365/1      ---------------------------------ACTACTACTACTGGATG----------
                                                         *****************          


contig03221/2813-2973/1 AACCGACGTCTGTGCCAATGCCTCCCCGTTGACCTCCAAATATTCGAGCAGAATCCGTAT
HO749838/49-115/1       ---------------------------------------------------AATCCGTAT
HO745188/202-329/1      AACCGACGTCTGTGCCAATGCCTCCCCGTTGACCTCCAAATATTCGAGCAGAATCCGTAT
HO744675/299-365/1      ---------------------------------------------------AATCCGTAT
                                                                           *********


contig03221/2813-2973/1 TGGGGCAACCCAGACGACACGATCCGCAAGGTAGAGGAATT
HO749838/49-115/1       TGGGGCAACCCAGACGACACGATCCGCAAGGTAGAGGAATT
HO745188/202-329/1      TGGGGCAACCCAGACGACACGATCCGCAAGGTAGAGGAATT
HO744675/299-365/1      TGGGGCAACCCAGACGACACGATCCGCAAGGTAGAGGAATT
                        *****************************************


::::::::::::::
YMGLESTG47828.1.aln
::::::::::::::
CLUSTAL W(1.81) multiple sequence alignment


contig03214/28584-28741/1 AGTTGCCTTCCCAGTGCTGCGTCGGTGAAAACGCCGTGACCCCCATAACCAGTACGTGTA
HO722195/644-743/1        AGTTGCCTTCCCAGTGCTGCGTCGGTGAAAACGCCGTGACCCCCATAACCA---------
HO720651/382-481/1        AGTTGCCTTCCCAGTGCTGCGTCGGTGAAAGCGCCGTGACCCCCATAACCA---------
HO748824.rev/464-621/1    AGTTGCCTTCCCAGTGCTGCGTCGGTGAAAGCGCCGTGACCCCCATAACCAGTACGTGTA
                          ****************************** ********************         


contig03214/28584-28741/1 TTCTATGAAAAGAACTCCGAGATGAGCATGTCGCTTACGCACATTTCAGATTGCACGCTG
HO722195/644-743/1        -------------------------------------------------ATTGCACGCTG
HO720651/382-481/1        -------------------------------------------------ATTGCACGCTG
HO748824.rev/464-621/1    TTCTATGAAAAGAACTCCGAGATGAGCATGTCGCTTACGCACATTTCAGATTGCACGCTG
                                                                           ***********


contig03214/28584-28741/1 GCAACGGTTTCGACTGGGCATTGTGAGATTTGGGCGAC
HO722195/644-743/1        GCAACGGTTTCGACTGGGCATTGTGAGATTTGGGCGAC
HO720651/382-481/1        GCAACGGTTTCGACTGGGCATTGTGAGATTTGGGCGAC
HO748824.rev/464-621/1    GCAACGGTTTCGACTGGGCATTGTGAGATTTGGGCGAC
                          **************************************


::::::::::::::
YMGLESTG47849.1.aln
::::::::::::::
CLUSTAL W(1.81) multiple sequence alignment


contig03209/15599-15764/1 GCCCATGGTGCTGTCAGCGAATCTTTTGTCCAGATGACCACCGTCTTGTCCTGCGACGCA
HO710924/379-544/-1       GCCCATGGTGCTGTCAGCGAATCTTTTGTCCAGATGACCACCGTCTTGTCCTGCGACGCA
HO732781/314-479/-1       GCCCATGGTGCTGTCAGCGAATCTTTTGTCCAGATGACCACCGTCTTGTCCTGCGACGCA
HO747931/698-791/-1       ------GGTGCTGTCAGCGAATCTTTTGTCCAGATGACCACCGTCTTGTC----------
                                ********************************************
                                                                                      


contig03209/15599-15764/1 GTTGCAATGTACGAGCGCGGCAGACCGATGTTCGGTGCCCAGGCAACGTCACGCACCCAG
HO710924/379-544/-1       GTTGCAATGTACGAGCGCGGCAGACCGATGTTCGGTGCCCAGGCAACGTCACGCACCCAG
HO732781/314-479/-1       GTTGCAATGTACGAGCGCGGCAGACCGATGTTCGGTGCCCAGGCAACGTCACGCACCCAG
HO747931/698-791/-1       --------------------------------------------------------CCAG
                                                                                  ****


contig03209/15599-15764/1 TCCTGGTGGCCCTCAAGCACGTCCTCTTCCACCCACTGCTGCGTGT
HO710924/379-544/-1       TCCTGGTGGCCCTCAAGCACGTCCTCTTCCACCCACTGCTGCGTGT
HO732781/314-479/-1       TCCTGGTGGCCCTCAAGCACGTCCTCTTCCACCCACTGCTGCGTGT
HO747931/698-791/-1       TCCTGGTGGCCCTCAAGCACGTCCTCTTCCACCCACTGCTGCGTGT
                          **********************************************


::::::::::::::
YMGLESTG48077.1.aln
::::::::::::::
CLUSTAL W(1.81) multiple sequence alignment


contig00310/4495-4679/1 CTTGAAGAAACTCCTTGAGAAGCCAGACACGTTCCTACATCAAGTCCGCCAGTACGCCCC
HO720105/368-552/1      CTTGAAGAAACTCCTTGAGAAGCCAGACACGTTCCTACATCAAGTCCGCCAGTACGCCCC
HO717621/577-676/1      CTTGAAGAAACTCCTTGAGAAGCCAGACACGTTCCTACATCAAGTCCGCCA---------
HO725293/571-670/1      CTTGAAGAAACTCCTTGAGAAGCCAGACACGTTCCTACATCAAGTCCGCCA---------
                        ***************************************************         


contig00310/4495-4679/1 TCCATTCCTCTTGTCTAACCTTATGACATCTCTTAGCAGTAAACTCTAACTCACGCTTTA
HO720105/368-552/1      TCCATTCCTCTTGTCTAACCTTATGACATCTCTTAGCAGTAAACTCTAACTCACGCTTTA
HO717621/577-676/1      ------------------------------------------------------------
HO725293/571-670/1      ------------------------------------------------------------
                                                                                    


contig00310/4495-4679/1 TTCCCGCCGTTTACAGCTCCTTCGCATCCACGATCATGCGCATCTCGTATGGCATTCAGG
HO720105/368-552/1      TTCCCGCCGTTTACAGCTCCTTCGCATCCACGATCATGCGCATCTCGTATGGCATTCAGG
HO717621/577-676/1      ----------------CTCCTTCGCATCCACGATCATGCGCATCTCGTATGGCATTCAGG
HO725293/571-670/1      ----------------CTCCTTCGCATCCACGATCATGCGCATCTCGTATGGCATTCAGG
                                        ********************************************


contig00310/4495-4679/1 TGAAG
HO720105/368-552/1      TGAAG
HO717621/577-676/1      TGAAG
HO725293/571-670/1      TGAAG
                        *****


::::::::::::::
YMGLESTG48122.1.aln
::::::::::::::
CLUSTAL W(1.81) multiple sequence alignment


contig00317/3507-3665/1 CGCGTCGCAAGGCTGGGGAAAACCTTGACAAGGTTCCTGAGGAAGCTGATCTACCACGAG
HO736424/533-614/-1     CGCGTCGCAAGGCTGGGGAAAACCTTGACAAGGTTCCTGAGGAAGTTGAT----------
HO725271/160-300/-1     CGCGTCGCAAGGCTGGGGAAAACCTTGACAAGGTTCCTGAGGAAGTTGATCTACCACGAA
                        ********************************************* ****          


contig00317/3507-3665/1 AGGCGTCAGCGACTTCATAGGTATTTCGAACGATGCCTCTATGGCGCACGAAGTCCTCTG
HO736424/533-614/-1     -------------------------------------------------GAAGTCCTCTG
HO725271/160-300/-1     AGGCGTCAGCGATTTCATAGATATTTCGAACGATGCCTCTATGGCGTACGAAGTCCTCTG
                                                                         ***********


contig00317/3507-3665/1 CCATCTGGTCTTCGTCGGCGACTGCAACAATGAAAGAAA
HO736424/533-614/-1     CCATCTGGTCTTCGTCGGCGA------------------
HO725271/160-300/-1     CCATCTGGTCTTCGTCGGCGA------------------
                        *********************                  


::::::::::::::
YMGLESTG48149.1.aln
::::::::::::::
CLUSTAL W(1.81) multiple sequence alignment


contig00321/27395-27550/1 GCCGGAGGTATTGGCGCTGTGGAGTTCGATGGCGACAGTAGAAGCGTAGTCGACTAGGTT
HO746750/130-225/-1       GCCGGAGGTATTGGCGCTGTGGAGTTCGATGGCGACAGTAGAAGCGTAGTCGA-------
HO755837.rev/82-177/-1    GCCGGAGGTATTGGCGCTGTGGAGTTCGATGGCGACAGTAGAAGCGTAGTCGA-------
HO717616/497-592/-1       GCCGGAGGTATTGGCGCTGTGGAGTTCGATGGCGACAGTAGAAGCGTAGTCGA-------
HO722105/393-488/-1       GCCGGAGGTATTGGCGCTGTGGAGTTCGATGGCGACAGTAGAAGCGTAGTCGA-------
HO753694.rev/284-379/-1   GCCGGAGGTATTGGCGCTGTGGAGTTCGATGGCGACAGTAGAAGCGTAGTCGA-------
HO735925.rev/373-468/-1   GCCGGAGGTATTGGCGCTGTGGAGTTCGATGGCGACAGTAGAAGCGTAGTCGA-------
HO753617.rev/80-175/-1    GCCGGAGGTATTGGCGCTGTGGAGTTCGATGGCGACAGTAGAAGCGTAGTCGA-------
HO753060/263-358/-1       GCCGGAGGTATTGGCGCTGTGGAGTTCGATGGCGACAGTAGAAGCGTAGTCGA-------
HO750547/139-234/-1       GCCGGAGGTATTGGCGCTGTGGAGTTCGATGGCGACAGTAGAAGCGTAGTCGA-------
HO751536/55-150/-1        GCCGGAGGTATTGGCGCTGTGGAGTTCGATGGCGACAGTAGAAGCGTAGTCGA-------
HO741321/647-802/-1       GCCGGAGGTATTGGCGCTGTGGAGTTCGATGGCGACAGTAGAAGCGTAGTCGACTAGGTT
HO755181/55-150/-1        GCCGGAGGTATTGGCGCTGTGGAGTTCGATGGCGACAGTAGAAGCGTAGTCGA-------
HO726853/693-788/-1       GCCGGAGGTATTGGCGCTGTGGAGTTCGATGGCGACAGTAGAAGCGTAGTCGA-------
                          *****************************************************

                                                                                      


contig00321/27395-27550/1 GTAATGTCATGAGCGTCGAGGTAAGCACAAGGGAGCGGAAGATGAAGACATACCGA
HO746750/130-225/-1       -----------------------------------------------------CGA
HO755837.rev/82-177/-1    -----------------------------------------------------CGA
HO717616/497-592/-1       -----------------------------------------------------CGA
HO722105/393-488/-1       -----------------------------------------------------CGA
HO753694.rev/284-379/-1   -----------------------------------------------------CGA
HO735925.rev/373-468/-1   -----------------------------------------------------CGA
HO753617.rev/80-175/-1    -----------------------------------------------------CGA
HO753060/263-358/-1       -----------------------------------------------------CGA
HO750547/139-234/-1       -----------------------------------------------------CGA
HO751536/55-150/-1        -----------------------------------------------------CGA
HO741321/647-802/-1       GTAATGTCATGAGCGTCGAGGTAAGCACAAGGGAGCGGAAGATGAAGACATACCGA
HO755181/55-150/-1        -----------------------------------------------------CGA
HO726853/693-788/-1       -----------------------------------------------------CGA
                                                                               ***


contig00321/27395-27550/1 TACCGCTGAGGAGGGGCTGGCTCGCCGCAGCTTGGGTGAC
HO746750/130-225/-1       TACCGCTGAGGAGGGGCTGGCTCGCCGCAGCTTGGGTGAC
HO755837.rev/82-177/-1    TACCGCTGAGGAGGGGCTGGCTCGCCGCAGCTTGGGTGAC
HO717616/497-592/-1       TACCGCTGAGGAGGGGCTGGCTCGCCGCAGCTTGGGTGAC
HO722105/393-488/-1       TACCGCTGAGGAGGGGCTGGCTCGCCGCAGCTTGGGTGAC
HO753694.rev/284-379/-1   TACCGCTGAGGAGGGGCTGGCTCGCCGCAGCTTGGGTGAC
HO735925.rev/373-468/-1   TACCGCTGAGGAGGGGCTGGCTCGCCGCAGCTTGGGTGAC
HO753617.rev/80-175/-1    TACCGCTGAGGAGGGGCTGGCTCGCCGCAGCTTGGGTGAC
HO753060/263-358/-1       TACCGCTGAGGAGGGGCTGGCTCGCCGCAGCTTGGGTGAC
HO750547/139-234/-1       TACCGCTGAGGAGGGGCTGGCTCGCCGCAGCTTGGGTGAC
HO751536/55-150/-1        TACCGCTGAGGAGGGGCTGGCTCGCCGCAGCTTGGGTGAC
HO741321/647-802/-1       TACCGCTGAGGAGGGGCTGGCTCGCCGCAGCTTGGGTGAC
HO755181/55-150/-1        TACCGCTGAGGAGGGGCTGGCTCGCCGCAGCTTGGGTGAC
HO726853/693-788/-1       TACCGCTGAGGAGGGGCTGGCTCGCCGCAGCTTGGGTGAC
                          ****************************************


::::::::::::::
YMGLESTG48149.2.aln
::::::::::::::
CLUSTAL W(1.81) multiple sequence alignment


contig00321/27616-27787/1 CGCTCGCGAAACCCTGGAGGGAGGAGATGATGGACGGGAGGATGGTCCGGATTGCGACTG
HO717593/559-658/-1       CGCTCGCGAAACCCTGGAGCGAGGAGATGATGGACGGGAGGATGGTCCGGATTGCGA---
HO712286/144-243/-1       CGCTCGCGAAACCCTGGAGCGAGGAGATGATGGACGGGAGGATGGTCCGGATTGCGA---
HO741321/410-581/-1       CGCTCGCGAAACCCTGGAGGGAGGAGATGATGGACGGGAGGATGGTCCGGATTGCGACTG
                          *********************************************************
                                                                                      


contig00321/27616-27787/1 GATTCAAATGAAGAAAATCGTTAGCAACTAATTGAAGGTAGCGCTGCTCGCCAAAGGAAG
HO717593/559-658/-1       ------------------------------------------------------------
HO712286/144-243/-1       ------------------------------------------------------------
HO741321/410-581/-1       GATTCAAATGAAGAAAATCGTTAGCAACTAATTGAAGGTAGCGCTGCTCGCCAAAGGAAG
                                                                                      


contig00321/27616-27787/1 AGCGCTCACTGTTGCCGATGCCGCTGGGGGAAGCGTCGCTGAAGACACCGCC
HO717593/559-658/-1       ---------TGTTGCCAATGCCGCTGGGGGAAGCGTCACTGAAGACACCGCC
HO712286/144-243/-1       ---------TGTTGCCAATGCCGCTGGGGGAAGCGTCACTGAAGACACCGCC
HO741321/410-581/-1       AGCGCTCACTGTTGCCGATGCCGCTGGGGGAAGCGTCGCTGAAGACACCGCC
                                   *******************************************
                                                                              


::::::::::::::
YMGLESTG48149.3.aln
::::::::::::::
CLUSTAL W(1.81) multiple sequence alignment


contig00321/28095-28249/1 TCGCTGCTTCCGCGAGGAAGGGCCCGGAGTTGTAGAACTGGTTGATGTGGTTATCGAAG
HO727865/457-555/-1       TCGCTGCTTCCGCGAGGAAGGGCCCGGAGTTGTAGAACTGGTTGATGTGGTTATCGAAG
HO715794/455-553/-1       TCGCTGCTTCCGCGAGGAAGGGCCCGGAGTTGTAGAACTGGTTGATGTGGTTATCGAAG
HO741321/11-165/-1        TCGCTGCTTCCGCGAGGAAGGGCCCGGAGTTGTAGAACTGGTTGATGTGGTTATCGAAG
HO746991/452-550/-1       TCGCTGCTTCCGCGAGGAAGGGCCCGGAGTTGTAGAACTGGTTGATGTGGTTATCGAAG
HO718191/465-563/-1       TCGCTGCTTCCGCGAGGAAGGGCCCGGAGTTGTAGAACTGGTTGATGTGGTTATCGAAG
HO712804/460-614/-1       TCGCTGCTTCCGCGAGGAAGGGCCCGGAGTTGTAGAACTGGTTGATGTGGTTATCGAAG
                          ***********************************************************
                                                                                      


contig00321/28095-28249/1 TTCTGCGCGAGAACACTGAGTGCTACGTTCTTGTGTCGATGACATTGAGAGACCCTACCG
HO727865/457-555/-1       TT--------------------------------------------------------CG
HO715794/455-553/-1       TT--------------------------------------------------------CG
HO741321/11-165/-1        TTCTGCGCGAGAACACTGAGTGCTACGTTCTTGTGTCGATGACATTGAGAGACCCTACCG
HO746991/452-550/-1       TT--------------------------------------------------------CG
HO718191/465-563/-1       TT--------------------------------------------------------CG
HO712804/460-614/-1       TTCTGCGCGAGAACACTGAGTGCTACGTTCTTGTGTCGATGACATTGAGAGACCCTACCG
                          **                                                        **
                                                                                      


contig00321/28095-28249/1 GGCAGGATGTAAAGCTGTTGAGCGAAATGTCGAGGT
HO717383/408-506/-1       GGCAGGATGTAAAGCTGTTGAGCGAAATGTCGAGGT
HO715794/455-553/-1       GGCAGGATGTGAAGCTGTTGAGCGAAATGTCGAGGT
HO741321/11-165/-1        GGCAGGATGTAAAGCTGTTGAGCGAAATGTCGAGGT
HO746991/452-550/-1       GGCAGGATGTAAAGCTGTTGAGCGAAATGTCGAGGT
HO718191/465-563/-1       GGCAGGATGTGAAGCTGTTGAGCGAAATGTCGAGGT
HO712804/460-614/-1       GGCAGGATGTAAAGCTGTTGAGCGAAATGTCGAGGT
                          ************************************
                                                              


::::::::::::::
YMGLESTG48181.1.aln
::::::::::::::
CLUSTAL W(1.81) multiple sequence alignment


contig00327/11647-11811/1 CTGACGCGTCGTCGACGACGTTGGCGTTGAAGGCGTCCCGAGAGGACCAGCTGATGTTCA
HO741545/14-113/-1        CTGACGCGTCGTCGACGACGTTGGCGTTGAAGGCGTCCCGAGAGGACCAG----------
HO744323/22-186/-1        CTGACGCGTCGTCGACGACGTTGGCGTTGAAGGCGTCCCGAGAGGACCAGCTGATGTTCA
                          **************************************************          


contig00327/11647-11811/1 TCGTGTAGTGAGAGTCGATGGGGCCATGACGTCCTGCGTACTCGTATTGCCGTACCTTTA
HO741545/14-113/-1        -------------------------------------------------------CTTTA
HO744323/22-186/-1        TCGTGTAGTGAGAGTCGATGGGGCCATGACGTCCTGCGTACTCGTATTGCCGTACCTTTA
                                                                                 *****


contig00327/11647-11811/1 TGTCCCTCCAGACATGTCCGCGTGTGACCGCAGACCAGTCCTGGC
HO741545/14-113/-1        TGTCCCTCCAGACATGTCCGCGTGTGACCGCAGACCAGTCCTGGC
HO744323/22-186/-1        TGTCCCTCCAGACATGTCCGCGTGTGACCGCAGACCAGTCCTGGC
                          *********************************************


::::::::::::::
YMGLESTG48237.1.aln
::::::::::::::
CLUSTAL W(1.81) multiple sequence alignment


contig00336/16676-16855/1 AGGGGCGGGAGTTTCAGGGATGGGAGAGATTATATGCGCTCTATATTGTACAATGCGTAG
HO733604/1-180/-1         AGGGGCGGGAGTTTCAGGGATGGGAGAGATTATATGCGCTCTATATTGTACAATGCGTAG
HO743464/1-83/-1          -------GGAGTTTCAGGGATGGGAGAGATTATATGCGCT--------------------
                                 *********************************                    


contig00336/16676-16855/1 GTGTCGGTAGAAGAGACGAAGAATATGAGTAGAGAGTGCAGCATACATGCAGAATTGTAC
HO733604/1-180/-1         GTGTCGGTAGAAGAGACGAAGAATATGAGTAGAGAGTGCAGCATATATGCAGAATTGTAC
HO743464/1-83/-1          ------------------------------------------------------------
                                                                                      


contig00336/16676-16855/1 GGCTACATACCAAGCCAGCCGCGGGACCATCAAGCAGCTTCGGTCTCCTATGCCTTCCCG
HO733604/1-180/-1         GGCTACATACCAAGCCAGCCGCGGGACCATCAAGCAGCTTCGGTCTCCTATGCCTTCCCG
HO743464/1-83/-1          ----------CAAGCCAGCCGCGGGACCATCAAGCAGCTTCGGTCTCCTATGCCTTCCCG
                                    **************************************************


::::::::::::::
YMGLESTG48256.1.aln
::::::::::::::
CLUSTAL W(1.81) multiple sequence alignment


contig00341/14955-15214/1 CGAGCTCCGGGAACTCCTTCATTGCGTGCTCGAAGATCTCGTCGTCAATCCTGCACGCAT
HO710961/189-288/-1       CGAGCTCCGGGAACTCCTTCATTGCGTGCTCGAAGATCTCGTCGTCAATC----------
HO714211/214-313/-1       CGAGCTCCGGGAACTCCTTCATTGCGTGCTCGAAGATCTCGTCGTCAATC----------
HO725904/214-313/-1       CGAGCTCCGGGAACTCCTTCATTGCGTGCTCGAAGATCTCGTCGTCAATC----------
HO728966/7-106/-1         CGAGCTCCGGGAACTCCTTCATTGCGTGCTCGAAGATCTCGTCGTCAATC----------
HO733998/184-283/-1       CGAGCTCCGGGAACTCCTTCATTGCGTGCTCGAAGATCTCGTCGTCAATC----------
HO730404/232-331/-1       CGAGCTCCGGGAACTCCTTCATTGCGTGCTCGAAGATCTCGTCGTCAATC----------
HO718299/215-314/-1       CGAGCTCCGGGAACTCCTTCATTGCGTGCTCGAAGATCTCGTCGTCAATC----------
HO741644/209-308/-1       CGAGCTCCGGGAACTCCTTCATTGCGTGCTCGAAGATCTCGTCGTCAATC----------
HO733999/185-284/-1       CGAGCTCCGGGAACTCCTTCATTGCGTGCTCGAAGATCTCGTCGTCAATC----------
HO729930/220-319/-1       CGAGCTCCGGGAACTCCTTCATTGCGTGCTCGAAGATCTCGTCGTCAATC----------
HO743395/143-402/-1       CGAGCTCCGGGAACTCCTTCATTGCGTGCTCGAAGATCTCGTCGTCAATCCTGCACGCAT
                          **************************************************


contig00341/14955-15214/1 CGGCGAGCGACATCGTATGGTCAGAGTTTCAGGTTTTGGTGAGAGGCGATTTGATTTGAT
HO710961/189-288/-1       ------------------------------------------------------------
HO714211/214-313/-1       ------------------------------------------------------------
HO725904/214-313/-1       ------------------------------------------------------------
HO728966/7-106/-1         ------------------------------------------------------------
HO733998/184-283/-1       ------------------------------------------------------------
HO730404/232-331/-1       ------------------------------------------------------------
HO718299/215-314/-1       ------------------------------------------------------------
HO741644/209-308/-1       ------------------------------------------------------------
HO733999/185-284/-1       ------------------------------------------------------------
HO729930/220-319/-1       ------------------------------------------------------------
HO743395/143-402/-1       CGGCGAGCGACATCGTATGGTCAGAGTTTCAGGTTTTGGTGAGAGGCGATTTGATTTGAT
HO724494/184-283/-1       ------------------------------------------------------------
                                                                                      


contig00341/14955-15214/1 TCCAGGGGTAGGAGGAAGAGGGGGGGTAGCAACGGGTGTATGAGACTCGTGCTTGGCGGA
HO710961/189-288/-1       ------------------------------------------------------------
HO714211/214-313/-1       ------------------------------------------------------------
HO725904/214-313/-1       ------------------------------------------------------------
HO728966/7-106/-1         ------------------------------------------------------------
HO733998/184-283/-1       ------------------------------------------------------------
HO730404/232-331/-1       ------------------------------------------------------------
HO718299/215-314/-1       ------------------------------------------------------------
HO741644/209-308/-1       ------------------------------------------------------------
HO733999/185-284/-1       ------------------------------------------------------------
HO729930/220-319/-1       ------------------------------------------------------------
HO743395/143-402/-1       TCCAGGGGTAGGAGGAAGAGGGGGGGTAGCAACGGGTGTATGAGACTCGTGCTTGGCGGA
                                                                                      


contig00341/14955-15214/1 CGGAACGGGTCCGACATGGGGGGGACGTACTTGGTGAGCTTGAGCTCGCGTGGATGCACC
HO710961/189-288/-1       ------------------------------TTGGTGAGCTTGAGCTCGCGTGGATGCACC
HO714211/214-313/-1       ------------------------------TTGGTGAGCTTGAGCTCGCGTGGATGCACC
HO725904/214-313/-1       ------------------------------TTGGTGAGCTTGAGCTCGCGTGGATGCACC
HO728966/7-106/-1         ------------------------------TTGGTGAGCTTGAGCTCGCGTGGATGCACC
HO733998/184-283/-1       ------------------------------TTGGTGAGCTTGAGCTCGCGTGGATGCACC
HO730404/232-331/-1       ------------------------------TTGGTGAGCTTGAGCTCGCGTGGATGCACC
HO718299/215-314/-1       ------------------------------TTGGTGAGCTTGAGCTCGCGTGGATGCACC
HO741644/209-308/-1       ------------------------------TTGGTGAGCTTGAGCTCGCGTGGATGCACC
HO733999/185-284/-1       ------------------------------TTGGTGAGCTTGAGCTCGCGTGGATGCACC
HO729930/220-319/-1       ------------------------------TTGGTGAGCTTGAGCTCGCGTGGATGCACC
HO743395/143-402/-1       CGGAACGGGTCCGACATGGGGGGGACGTACTTGGTGAGCTTGAGCTCGCGTGGATGCACC
                                                        ******************************
                                                                                      


contig00341/14955-15214/1 TTCTCGAGGAGGTTCCAGTA
HO710961/189-288/-1       TTCTCGAGGAGGTTCCAGTA
HO714211/214-313/-1       TTCTCGAGGAGGTTCCAGTA
HO725904/214-313/-1       TTCTCGAGGAGGTTCCAGTA
HO728966/7-106/-1         TTCTCGAGGAGGTTCCAGTA
HO733998/184-283/-1       TTCTCGAGGAGGTTCCAGTA
HO730404/232-331/-1       TTCTCGAGGAGGTTCCAGTA
HO718299/215-314/-1       TTCTCGAGGAGGTTCCAGTA
HO741644/209-308/-1       TTCTCGAGGAGGTTCCAGTA
HO733999/185-284/-1       TTCTCGAGGAGGTTCCAGTA
HO729930/220-319/-1       TTCTCGAGGAGGTTCCAGTA
HO743395/143-402/-1       TTCTCGAGGAGGTTCCAGTA
                          ********************
                                              


::::::::::::::
YMGLESTG48256.2.aln
::::::::::::::
CLUSTAL W(1.81) multiple sequence alignment


contig00341/15272-15463/1 GGGAACACAGCACACGTACCTGGGCATGCTCGACGGCCTTCACGGCGAACCTTCATTCGT
HO710961/144-185/-1       -------------------CTGGGCATGCTCGACGGCCTTCACGGCGAAC----------
HO714211/169-210/-1       -------------------CTGGGCATGCTCGACGGCCTTCACGGCGAAC----------
HO725904/169-210/-1       -------------------CTGGGCATGCTCGACGGCCTTCACGGCGAAC----------
HO733998/139-180/-1       -------------------CTGGGCATGCTCGACGGCCTTCACGGCGAAC----------
HO730404/187-228/-1       -------------------CTGGGCATGCTCGACGGCCTTCACGGCGAAC----------
HO718299/170-211/-1       -------------------CTGGGCATGCTCGACGGCCTTCACGGCGAAC----------
HO741644/164-205/-1       -------------------CTGGGCATGCTCGACGGCCTTCACGGCGAAC----------
HO733999/140-181/-1       -------------------CTGGGCATGCTCGACGGCCTTCACGGCGAAC----------
HO729930/175-216/-1       -------------------CTGGGCATGCTCGACGGCCTTCACGGCGAAC----------
HO743395/4-139/-1         -------------------CTGGGCATGCTCGACGGCCTTCACGGCGAACCTTCATTCGT
                                             *******************************          


contig00341/15272-15463/1 TACGGTCGCGGACGGTACCGAGCAGCGAAGCGAACCTCAGCGGCGCGCTCTCCTAGGGGT
HO710961/144-185/-1       ------------------------------------------------------------
HO714211/169-210/-1       ------------------------------------------------------------
HO725904/169-210/-1       ------------------------------------------------------------
HO733998/139-180/-1       ------------------------------------------------------------
HO730404/187-228/-1       ------------------------------------------------------------
HO718299/170-211/-1       ------------------------------------------------------------
HO741644/164-205/-1       ------------------------------------------------------------
HO733999/140-181/-1       ------------------------------------------------------------
HO729930/175-216/-1       ------------------------------------------------------------
HO743395/4-139/-1         TACGGTCGCGGACGGTACCGAGCAGCGAAGCGAACCTCAGCGGCGCGCTCTCCTAGGGGT
                                                                                      


contig00341/15272-15463/1 ACAGAACACATCTCCGACTCACTGTTTCTCGATCTACGAAGCGACAAGATGTACAGTTAA
HO710961/144-185/-1       ----------------------TGTTTCTCGAT---------------------------
HO714211/169-210/-1       ----------------------TGTTTCTCGAT---------------------------
HO725904/169-210/-1       ----------------------TGTTTCTCGAT---------------------------
HO733998/139-180/-1       ----------------------TGTTTCTCGAT---------------------------
HO730404/187-228/-1       ----------------------TGTTTCTCGAT---------------------------
HO718299/170-211/-1       ----------------------TGTTTCTCGAT---------------------------
HO741644/164-205/-1       ----------------------TGTTTCTCGAT---------------------------
HO733999/140-181/-1       ----------------------TGTTTCTCGAT---------------------------
HO729930/175-216/-1       ----------------------TGTTTCTCGAT---------------------------
HO743395/4-139/-1         ACAGAACACATCTCCGACTCACTGTTTCTCGATCT-------------------------
                                                ***********                           


contig00341/15272-15463/1 TATTCTAGCTTC
HO710961/144-185/-1       ------------
HO714211/169-210/-1       ------------
HO725904/169-210/-1       ------------
HO733998/139-180/-1       ------------
HO730404/187-228/-1       ------------
HO718299/170-211/-1       ------------
HO741644/164-205/-1       ------------
HO733999/140-181/-1       ------------
HO729930/175-216/-1       ------------
HO743395/4-139/-1         ------------
HO724494/139-180/-1       ------------
                                      


::::::::::::::
YMGLESTG48295.1.aln
::::::::::::::
CLUSTAL W(1.81) multiple sequence alignment


contig00344/52818-52972/1 TCGGGGACTTGAAGAAGAAGAAAAAGAAGAAGGAAATCCCCCTTGACCTCGTGCGTATAG
HO710831/304-403/1        TCGGGGACTTGAAGAAGAAGAAAAAGAAGAAGGAAATCCCCCTTGACCTC----------
HO748673/283-382/1        TCGGGGACTTGAAGAAGAAGAAAAAGAAGAAGGAAATCCCCCTTGACCTC----------
HO747090/299-398/1        TCGGGGACTTGAAGAAGAAGAAAAAGAAGAAGGAAATCCCCCTTGACCTC----------
HO728853/307-461/1        TCGGGGACTTGAAGAAGAAGAAAAAGAAGAAGGAAATCCCCCTTGACCTCGTGCGTATAG
HO726583/292-391/1        TCGGGGACTTGAAGAAGAAGAAAAAGAAGAAGGAAATCCCCCTTGACCTC----------
                          **************************************************          


contig00344/52818-52972/1 TCGTGCTGCAGTGCAGGAGGTGGGTACTGAATCTGTCGTCATCAGGACGCTGAAGGATCT
HO710831/304-403/1        ---------------------------------------------GACGCTGAAGGATCT
HO748673/283-382/1        ---------------------------------------------GACGCTGAAGGATCT
HO747090/299-398/1        ---------------------------------------------GACGCTGAAGGATCT
HO728853/307-461/1        TCGTGCTGCAGTGCAGGAGGTGGGTACTGAATCTGTCGTCATCAGGACGCTGAAGGATCT
HO726583/292-391/1        ---------------------------------------------GACGCTGAAGGATCT
                                                                       ***************


contig00344/52818-52972/1 GGCACCTCTACCCCGATCGGCGCTGCCGCCTCGGA
HO710831/304-403/1        GGCACCTCTACCCCGATCGGCGCTGCCGCCTCGGA
HO748673/283-382/1        GGCACCTCTACCCCGATCGGCGCTGCCGCCTCGGA
HO747090/299-398/1        GGCACCTCTACCCCGATCGGCGCTGCCGCCTCGGA
HO728853/307-461/1        GGCACCTCTACCCCGATCGGCGCTGCCGCCTCGGA
HO726583/292-391/1        GGCACCTCTACCCCGATCGGCGCTGCCGCCTCGGA
                          ***********************************


::::::::::::::
YMGLESTG48324.1.aln
::::::::::::::
CLUSTAL W(1.81) multiple sequence alignment


contig00348/84908-85060/1 GCCGCACTGCTTCTACACCGCAAACACCACCAAACGAAAATGTAACAGACCAAGCTATAG
HO728798/642-794/-1       GCCGCACTGCTTCTACGCCGCAAACACCACCAAACGAAAATGTAACAGACCAAGCTATAG
HO719436/583-735/-1       GCCGCACTGCTTCTACGCCGCAAACACCACCAAACGAAAATGTAACAGACCAAGCTATAG
HO734166/562-661/-1       GCCGCACTGCTTCTACGCCGCAAACACCACCAAACGAAAATGTAACAGACCAAG------
                          ******************************************************
                                                                                      


contig00348/84908-85060/1 CAGGATGAAAAAGGTCAGCAACATTATAAGCAGGGAAGGGCACTCACTAATGTCGCCGCC
HO728798/642-794/-1       CAAGATGAAAGAGGTCAGCAACATTATAAGCAGGGGAGGGCACTCACCAATGTCGCCGCC
HO719436/583-735/-1       CAAGATGAAAGAGGTCAGCAACATTATAAGCAGGGGAGGGCACTCACCAATGTCGCCGCC
HO734166/562-661/-1       -----------------------------------------------CAATGTCGCCGCC
                                                                          ************


contig00348/84908-85060/1 ACAGCACAAGAGAGCCAGCTGACCACTTGCTCT
HO728798/642-794/-1       ACGGCACAAGAGAGCCAGCTGACCACTTGCTCT
HO719436/583-735/-1       ACGGCACAAGAGAGCCAGCTGACCACTTGCTCT
HO734166/562-661/-1       ACGGCACAAGAGAGCCAGCTGACCACTTGCTCT
                          *********************************


::::::::::::::
YMGLESTG48324.2.aln
::::::::::::::
CLUSTAL W(1.81) multiple sequence alignment


contig00348/85321-85505/1 AGACAAACGGAACGTGCTCGGGGCGCGGTTTGCGAGGATGCTTAAGTAAAGGATCTGAA
HO735767/185-283/-1       AGACAAACGGAACGTGCTCGGGGCGCGGGTTGCGAGGATGCTTAAGTAAAGGAT-----
HO728798/197-381/-1       AGACAAACGGAACGTGCTCGGGGCGCGGTTTGCGAGGATGCTTAAGTAAAGGATCTGAA
HO719436/204-388/-1       AGACAAACGGAACGTGCTCGGGGCGCGGTTTGCGAGGATGCTTAAGTAAAGGATCTGAA
HO732680/9-193/-1         AGACAAACGGAACGTGCTCGGGGCGCGGGTTGCGAGGATGCTTAAGTAAAGGATCTGAA
HO734166/183-367/-1       AGACAAACGGAACGTGCTCGGGGCGCGGTTTGCGAGGATGCTTAAGTAAAGGATCTGAA
                          **************************** *************************     


contig00348/85321-85505/1 GGGGGGTGTTAGCAACTCAAGCTCATGACTGAAACGAATGACTGGGAGGAATCGCGCTGC
HO735767/185-283/-1       ------------------------------------------------------------
HO728798/197-381/-1       GGGGGTTGTTAGCAACTCGAGCTCATGACTGAAACGAACGACTGGGAGGAATCGCGCTGC
HO719436/204-388/-1       GGGGGTTGTTAGCAACTCGAGCTCATGACTGAAACGAACGACTGGGAGGAATCGCGCTGC
HO732680/9-193/-1         GGGGGGTGTTAGCAACTCGAGCTCATGACTGAAACGAACGACTGGGAGGAATCGCGCTGC
HO734166/183-367/-1       GGGGGTTGTTAGCAACTCGAGCTCATGACTGAAACGAACGACTGGGAGGAATCGCGCTGC
                                                                                      


contig00348/85321-85505/1 ATCTGACGCGCAAACACCCACTGATAATGATGCCTGCATTCAACTGAAGGTGAGTACGGG
HO735767/185-283/-1       ---------------------TGATAATGATGCCTGCATTCAAGTGAAGGTGAGTACGGG
HO728798/197-381/-1       ATCCGACGCACAAACACCCACTGATAATGATGCCTGCATTCAACTGAAGGTGAGTACGGG
HO719436/204-388/-1       ATCCGACGCACAAACACCCACTGATAATGATGCCTGCATTCAACTGAAGGTGAGTACGGG
HO732680/9-193/-1         ATCCGACGCGCAAACACTCACTGATAATGATGCCTGCATTCAAGTGAAGGTGAGTACGGG
HO734166/183-367/-1       ATCCGACGCACAAACACCCACTGATAATGATGCCTGCATTCAACTGAAGGTGAGTACGGG
                                               ********************** ****************


contig00348/85321-85505/1 ACGGAT
HO735767/185-283/-1       ACAGAT
HO728798/197-381/-1       ACGGAT
HO729921/173-357/-1       ACGGAT
HO719436/204-388/-1       ACGGAT
HO732680/9-193/-1         ACAGAT
HO734166/183-367/-1       ACGGAT
                          ** ***


::::::::::::::
YMGLESTG48326.1.aln
::::::::::::::
CLUSTAL W(1.81) multiple sequence alignment


contig00350/376-532/1  CTTGACCTTGTTGGCGAGTTCAGGCTCCAGCAGCCACTTCGAAGACAACTCTGAAGAACG
HO743014/8-107/-1      CTTGACCTTGTTGGCGAGTTCAGGCTCCAGCAGCCACTTCGAAGACAACT----------
HO754041/1-78/-1       CTTGACCTTATTGGCGAGCTCGGGCTCCAGCAGCCACTTTGAAGACAACT----------
HO754117/1-78/-1       CTTGACCTTATTGGCGAGCTCGGGCTCCAGCAGCCACTTTGAAGACAACT----------
HO714899/395-551/-1    CTTGACCTTGTTGGCGAGTTCAGGCTCCAGCAGCCACTTCGAAGACAACTCTGAAGAACG
                       ********* ******** ** ***************** **********          


contig00350/376-532/1  CTTGTTCGGTACAGACGGCGCCGGAGAGAACGAACGGAGAGACTTACCGAATACCGATTC
HO743014/8-107/-1      -----------------------------------------------CGAATACCGATTC
HO754041/1-78/-1       -----------------------------------------------CGAATACCGATTC
HO754117/1-78/-1       -----------------------------------------------CGAATACCGATTC
HO714899/395-551/-1    CTTGTTCGGTACAGACGGCGCCGGAGAGAACGAACGGAGAGACTTACCGAATACCGATTC
                                                                      *************


contig00350/376-532/1  GTTTGTTCCGTAACCGCCACCGCCCATGATTCCTGGC
HO743014/8-107/-1      GTTTGTTCCGTAACCGCCACCGCCCATGATTCCTGGC
HO754041/1-78/-1       GTTTGTTCCGTAACC----------------------
HO754117/1-78/-1       GTTTGTTCCGTAACC----------------------
HO714899/395-551/-1    GTTTGTTCCGTAACCGCCACCGCCCATGATTCCTGGC
                       ***************                      


::::::::::::::
YMGLESTG48339.1.aln
::::::::::::::
CLUSTAL W(1.81) multiple sequence alignment


contig00353/16770-16932/1 GCAATATTCGGAAGAGATCATCATGTTCTCGGCAACGCAGGTTTACACTGGTATATCCAT
HO737737/758-825/1        GCAATATTCGGAAGAGATCATCATGTTCTCGGCAACGCAGGTTTACACTG----------
HO738603/74-200/1         GCAATATTCGGAAGAGATCATCATGTTCTCGGCAACGCAGGTTTACACTGGTAAGTCCAT
                          **************************************************          


contig00353/16770-16932/1 TCCGCCTCGTCCGCCTTTGCATTCGGCTTAGATTCCGTCCCAATGACGTGCAGGCGGCGG
HO737737/758-825/1        -----------------------------------------------------GCGGCGG
HO738603/74-200/1         TCCGCCTCGTTCGCCTTTGCATTCGGCTCAGATTCCGTCCCAATGACGTGCAGGCGGCGG
                                                                               *******


contig00353/16770-16932/1 CGATACGGCAAGTAGCCTGGCTCACTAGTACTGGCTAATGTCC
HO737737/758-825/1        CGATACGACAA--------------------------------
HO738603/74-200/1         CGATACG------------------------------------
                          *******                                    


::::::::::::::
YMGLESTG48430.1.aln
::::::::::::::
CLUSTAL W(1.81) multiple sequence alignment


contig00534/27106-27320/1 AACCTGGCCGGGACGCTACATGGAGGGTGTGCGGTCTCCCTCATTGACGTGTGCGTCTTG
HO756868/29-243/1         AACCTGGCCGGGACGCTACATGGAGGGTGTGCGGTCTCCCTCATTGACGTGTGCGTCTTG
HO750909/50-264/1         AACCTGGCCGGGACGCTACATGGAGGGTGTGCGGTCTCCCTCATTGACGTGTGCGTCTTG
HO750677/50-264/1         AACCTGGCCGGGACGCTACATGGAGGGTGTGCGGTCTCCCTCATTGACGTGTGCGTCTTG
HO717099/63-162/1         AACCTGGCCGGGACGCTACATGGAGGGTGTGCGGTCTCCCTCATTGACGT----------
                          **************************************************          


contig00534/27106-27320/1 TTCTTCTCTGTTATCATCATATGGGCCTCCCACTTCTATCCGCGGCGGCGTCGGACCTGT
HO756868/29-243/1         TTCTTCTCTGTTATCATCATATGGGCCTCCCACTTCTATCCGCGGCGGCGTCGGACCTGT
HO750909/50-264/1         TTCTTCTCTGTTATCATCATATGGGCCTCCCACTTCTATCCGCGGCGGCGTCGGACCTGT
HO750677/50-264/1         TTCTTCTCTGTTATCATCATATGGGCCTCCCACTTCTATCCGCGGCGGCGTCGGACCTGT
HO717099/63-162/1         ------------------------------------------------------------
                                                                                      


contig00534/27106-27320/1 GCCCATCCACTTGCCCTCCCGATGCTCACCGGATGTCATTTACAGGTGCTCCTCGATGGC
HO756868/29-243/1         GCCCATCCACTTGCCCTCCCGATGCTCACCGGATGTCATTTACAGGTGCTCCTCGATGGC
HO750909/50-264/1         GCCCATCCACTTGCCCTCCCGATGCTCACCGGATGTCATTTACAGGTGCTCCTCGATGGC
HO750677/50-264/1         GCCCATCCACTTGCCCTCCCGATGCTCACCGGATGTCATTTACAGGTGCTCCTCGATGGC
HO717099/63-162/1         ---------------------------------------------GTGCTCCTCGATGGC
                                                                       ***************


contig00534/27106-27320/1 TTTGACCGTGCTCGGCATGCACGCTGGCAAGCCGA
HO756868/29-243/1         TTTGACCGTGCTCGGCATGCACGCTGGCAAGCCGA
HO750909/50-264/1         TTTGACCGTGCTCGGCATGCACGCTGGCAAGCCGA
HO750677/50-264/1         TTTGACCGTGCTCGGCATGCACGCTGGCAAGCCGA
HO717099/63-162/1         TTTGACCGTGCTCGGCATGCACGCTGGCAAGCCGA
                          ***********************************


::::::::::::::
YMGLESTG48430.2.aln
::::::::::::::
CLUSTAL W(1.81) multiple sequence alignment


contig00534/27329-27501/1 AACTTGGTGTCTCAAGCGTTGAACACCACCTTCCATGCGCCTGCGCCGCTGTCAGTGATC
HO756868/252-424/1        AACTTGGTGTCTCAAGCGTTGAACACCACCTTCCATGCGCCTGCGCCGCTGTCAGTGATC
HO750909/273-445/1        AACTTGGTGTCTCAAGCGTTGAACACCACCTTCCATGCGCCTGCGCCGCTGTCAGTGATC
HO750677/273-445/1        AACTTGGTGTCTCAAGCGTTGAACACCACCTTCCATGCGCCTGCGCCGCTGTCAGTGATC
HO717099/171-270/1        AACTTGGTGTCTCAAGCGTTGAACACCACCTTCCATGCGCCTGCGCCGCT----------
                          **************************************************          


contig00534/27329-27501/1 AGCTTCTCCGGTCGCCCGAGTGGTTCCTGACCCCGGCTTCTCACCATTCTCCGCGTCCGA
HO756868/252-424/1        AGCTTCTCCGGTCGCCCGAGTGGTTCCTGACCCCGGCTTCTCACCATTCTCCGCGTCCGA
HO750909/273-445/1        AGCTTCTCCGGTCGCCCGAGTGGTTCCTGACCCCGGCTTCTCACCATTCTCCGCGTCCGA
HO750677/273-445/1        AGCTTCTCCGGTCGCCCGAGTGGTTCCTGACCCCGGCTTCTCACCATTCTCCGCGTCCGA
HO717099/171-270/1        ------------------------------------------------------------
                                                                                      


contig00534/27329-27501/1 CAGCGGCGTGAAGATTGAGATAGTCAATATAACTGTCTCCTTTGGCGCGCGGA
HO756868/252-424/1        CAGCGGCGTGAAGATTGAGATAGTCAATATAACTGTCTCCTTTGGCGCGCGGA
HO750909/273-445/1        CAGCGGCGTGAAGATTGAGATAGTCAATATAACTGTCTCCTTTGGCGCGCGGA
HO750677/273-445/1        CAGCGGCGTGAAGATTGAGATAGTCAATATAACTGTCTCCTTTGGCGCGCGGA
HO717099/171-270/1        ---CGGCGTGAAGATTGAGATAGTCAATATAACTGTCTCCTTTGGCGCGCGGA
                             **************************************************


::::::::::::::
YMGLESTG48430.3.aln
::::::::::::::
CLUSTAL W(1.81) multiple sequence alignment


contig00534/27693-27862/1 GCTGCCTGCTGACTTGCGCTGCGCTCGGACGACGACTAATAAATTCGCTCGTGAGCTCGT
HO756868/530-699/1        GCTGCCTGCTGACTTGCGCTGCGCTCGGACGACGACTAATAAATTCGCTCGTGAGCTCGT
HO750909/551-720/1        GCTGCCTGCTGACTTGCGCTGCGCTCGGACGACGACTAATAAATTCGCTCGTGAGCTCGT
HO717099/376-475/1        GCTGCCTGCTGACTTGCGCTGCGCTCGGACGACGACTAATAAATTCGCTC----------
                          **************************************************


contig00534/27693-27862/1 CTCATCTCTGCCAAGGCGGCAGACGACGTCGGCGAAAACGCTAGCTGACTCCATCTTAAG
HO756868/530-699/1        CTCATCTCTGCCAAGGCGGCAGACGACGTCGGCGAAAACGCTAGCTGACTCCATCTTAAG
HO750909/551-720/1        CTCATCTCTGCCAAGGCGGCAGACGACGTCGGCGAAAACGCTAGCTGACTCCATCTTAAG
HO717099/376-475/1        ------------------------------------------------------------
                                                                                      


contig00534/27693-27862/1 TTTTAGAATACACGGTTTCCGTCGAGTACTGTAGCACTCTGCCATCTATG
HO756868/530-699/1        TTTTAGAATACACGGTTTCCGTCGAGTACTGTAGCACTCTGCCATCTATG
HO750909/551-720/1        TTTTAGAATACACGGTTTCCGTCGAGTACTGTAGCACTCTGCCATCTATG
HO717099/376-475/1        TTTTAGAATACACGGTTTCCGTCGAGTACTGTAGCACTCTGCCATCTATG
                          **************************************************
                                                                            


::::::::::::::
YMGLESTG48492.1.aln
::::::::::::::
CLUSTAL W(1.81) multiple sequence alignment


contig00542/106485-106641/1 ATCCTCTAGAGGGTATGTTCTAAACCAATGAAACCCACTTGAAACCTGCTCTAGGGACGC
HO727979/1-157/-1           ATCCTCTAGAGGGTATGTTCTAAACCAATGAAACCCACTTGAAACCTGCTCTAGGGACGC
HO731765/16-82/-1           ATCCTCTAGAGGGTATGTTCTAAACCAATGAAACCCACTTGAAACCTGCT----------
                            **************************************************          


contig00542/106485-106641/1 TAGTGGCTGCTCTGGGACGGCGGAGTGAAGCTCTAAACGGGTACAAGACTCACCGAGAGC
HO727979/1-157/-1           TAGTGGCTGCTCTGGGACGGCGGAGTGAAGCTCTAAACGGGTACAAGACTCACCGAGAGC
HO731765/16-82/-1           -----------------------------------------------------CGAGAGC
                                                                                 *******


contig00542/106485-106641/1 CCTGGACGACGGGGGACGATGGCGACGTCCGGAAAGT
HO727979/1-157/-1           CCTGGACGACGGGGGACGATAGCGACGTCCGGAAAGT
HO731765/16-82/-1           CCTGGACGAC---------------------------
                            **********                           


::::::::::::::
YMGLESTG48589.1.aln
::::::::::::::
CLUSTAL W(1.81) multiple sequence alignment


contig00549/33762-33911/1 AATGTCGCAATCGAATCGCGAGACATTGCCTGCGTGATATTTGGGAGGGTCTAATAGATA
HO710718/569-718/-1       AATGTCGCAATCGAATCGCGAGACATTGCCTGCGTGATATTTGGGAGGGTCTAATAGATA
HO733534/283-382/-1       AATGTCGCAATCGAATCGCGAGACATTGCCTGCGTGATATTTGGGAGGGT----------
                          **************************************************          


contig00549/33762-33911/1 GATCAGGCTCTGCGACTTTGGTGAGAACGATCCTAGTTACCGATCGGGTCCTCCCACGGT
HO710718/569-718/-1       GATCAGGCTCTGCGACTTTGGTGAGAACGATCCTAGTTACCGATCGGGTCCTCCCACGGT
HO733534/283-382/-1       ----------------------------------------CGATCGGGTCCTCCCACGGT
                                                                  ********************


contig00549/33762-33911/1 TCCCCAAATACCGCTCTTCCTCGATAGCCA
HO710718/569-718/-1       TCCCCAAATACCGCTCTTCCTCGATAGCCA
HO733534/283-382/-1       TCCCCAAATACCGCTCTTCCTCGATAGCCA
                          ******************************


::::::::::::::
YMGLESTG48591.1.aln
::::::::::::::
CLUSTAL W(1.81) multiple sequence alignment


contig00549/36004-36166/1 GTTGGCGTTCATTTGCGGTAGACCCATCTGCTGGGCAGCATAGGCTAGAGCTGTAGGGTT
HO735723/133-295/-1       GTTGGCGTTCATTTGCGGTAGACCCATCTGCTGGGCAGCATAGGCTAGAGCTGTAGGGTT
HO745922/491-622/-1       -------------------------------TGGGCAGCATAGGCTAGAGCTGTAGGGTT
HO721182/570-669/-1       GTTGGCGTTCATTTGCGGTAGACCCATCTGCTGGGCAGCATAGGCTAGAG----------
HO736818/311-473/-1       GTTGGCGTTCATTTGCGGTAGACCCATCTGCTGGGCAGCATAGGCTAGAGCTGTAGGGTT
                                                         ******************* 


contig00549/36004-36166/1 GGACATGGCGAATGGGTGCTGGCCCGTGGACGTTGGAGAGACGCCACCCTGACCTTGGCT
HO735723/133-295/-1       GGACATGGCGAATGGGTGCTGGCCCGTGGACGTTGGAGAGACGCCACCCTGACCTTGGCT
HO745922/491-622/-1       GGACATGGCGAATGGGTGCTGGCCCGTGGACGTTGGAGAGACGCCACCCTGACCTTGGCT
HO721182/570-669/-1       -----------------------------------------------------CTTGGCT
HO736818/311-473/-1       GGACATGGCGAATGGGTGCTGGCCCGTGGACGTTGGAGAGACGCCACCCTGACCTTGGCT
                                                                               *******


contig00549/36004-36166/1 ACCTGGGGTCTGGACACCCATGGCGGTTTGAGCTGGAGATGAT
HO735723/133-295/-1       ACCTGGGGTCTGGACACCCATGGCGGTTTGAGCTGGAGATGAT
HO745922/491-622/-1       ACCTGGGGTCTGGACACCCATGGCGGTTTGAGCTGGAGATGAT
HO721182/570-669/-1       ACCTGGGGTCTGGACACCCATGGCGGTTTGAGCTGGAGATGAT
HO736818/311-473/-1       ACCTGGGGTCTGGACACCCATGGCGGTTTGAGCTGGAGATGAT
                          *******************************************


::::::::::::::
YMGLESTG48598.1.aln
::::::::::::::
CLUSTAL W(1.81) multiple sequence alignment


contig00549/50383-50564/1 GCCACCGAGGCCGTTCTTCGCGCGCCTCGCCGATTCATTGTCCACAGAAGGTCAACCGTC
HO738343/113-212/1        GCCACCGAGGCCGTTCTTCGCGCGCCTCGCCGATTCATTGTCCACAGAAG----------
HO733675/83-264/1         GCCACCGAGGCCGTTCTTCGCGCGCCTCGCCGATTCATTGTCCACAGAAGGTCAACCGTC
HO720058/102-283/1        GCCACCGAGGCCGTTCTTCGCGCGCCTCGCCGATTCATTGTCCACAGAAGGTCAACCGTC
                          **************************************************          


contig00549/50383-50564/1 GTGGTTGCACTCGTACAAATTCTTCATCTTCGGCTCATACCTCAACATCCTCCTTGTCTT
HO738343/113-212/1        ------------------------------------------------------------
HO733675/83-264/1         GTGGTTGCACTCGTACAAATTCTTCATCTTCGGCTCATACCTCAACATCCTCCTTGTCTT
HO720058/102-283/1        GTGGTTGCACTCGTACAAATTCTTCATCTTCGGCTCATACCTCAACATCCTCCTTGTCTT
                                                                                      


contig00549/50383-50564/1 CGTCCCTCTCAGTATTATCTCCCACAAATTAAACTGGGATGCCGCGCTTCGTTTCGGGTT
HO738343/113-212/1        ------------TATTATCTCCCACAAATTAAACTGGGATGCCGCGCTTCGTTTCGGGTT
HO733675/83-264/1         CGTCCCTCTCAGTATTATCTCCCACAAATTAAACTGGGATGCCGCGCTTCGTTTCGGGTT
HO718475/103-284/1        CGTCCCTCTCAGTATTATCTCCCACAAATTAAACTGGGATGCCGCGCTTCGTTTCGGGTT
                                      ************************************************


contig00549/50383-50564/1 CA
HO738343/113-212/1        CA
HO733675/83-264/1         CA
HO720058/102-283/1        CA
                          **


::::::::::::::
YMGLESTG48626.1.aln
::::::::::::::
CLUSTAL W(1.81) multiple sequence alignment


contig00550/33864-34029/1 GCCCCAGGTCTCCACCTCCTAGGAGGGAATATGAGGAAAGAAGGCCTGCAGGGTACGATG
HO710605.rev/262-427/1    GCCCCAGGTCTCCACCTCCTAGGAGGGAATATGAGGAAAGAAGGCCTGCAGGGTACGATG
HO727445/705-804/1        GCCCCAGGTCTCCACCTCCTAGGAGGGAATATGAGGAAAGAAGGCCTGCAGG--------
HO744411/708-807/1        GCCCCAGGTCTCCACCTCCTAGGAGGGAATATGAGGAAAGAAGGCCTGCAGG--------
HO710641/262-427/1        GCCCCAGGTCTCCACCTCCTAGGAGGGAATATGAGGAAAGAAGGCCTGCAGGGTACGATG
                          ****************************************************


contig00550/33864-34029/1 ATCGGCGAGGTGGCTATGATGACCGGCGAGGCCCTGACCCTTACTATGACCGCCGCAGGG
HO710605.rev/262-427/1    ATCGGCGAGGTGGCTATGATGACCGGCGAGGCCCTGACCCTTACTATGACCGCCGCAGGG
HO727445/705-804/1        ----------------------------------------------------------GG
HO744411/708-807/1        ----------------------------------------------------------GG
HO710641/262-427/1        ATCGGCGAGGTGGCTATGATGACCGGCGAGGCCCTGACCCTTACTATGACCGCCGCAGGG
                                                                                    **  


contig00550/33864-34029/1 ACGACTTGGACAGACGCAGGGATGATCGCCGCCGCGACGAGAGAGA
HO710605.rev/262-427/1    ACGACTTGGACAGACGCAGGGATGATCGCCGCCGCGACGAGAGAGA
HO727445/705-804/1        ACGACTTGGACAGACGCAGGGATGATCGCCGCCGCGACGAGAGAGA
HO744411/708-807/1        ACGACTTGGACAGACGCAGGGATGATCGCCGCCGCGACGAGAGAGA
HO710641/262-427/1        ACGACTTGGACAGACGCAGGGATGATCGCCGCCGCGACGAGAGAGA
                          **********************************************
                                                                        


::::::::::::::
YMGLESTG48864.1.aln
::::::::::::::
CLUSTAL W(1.81) multiple sequence alignment


contig00563/74355-74507/1 CAAGATCGGTCAAGGAGGGACTCTCGACCCACTGGCGGATGGTGTCCTGGGTATATCCAA
HO728824/265-364/1        CAAGATCGGTCAAGGAGGGACTCTCGACCCACTGGCGGATGGTGTCCTGG----------
HO756828/248-368/1        CAAGATCGGTCAAGGAGGGACTCTCGACCCACTGGCGGATGGTGTCCTGGGTATATCCAA
HO757350/241-340/1        CAAGATCGGTCAAGGAGGGACTCTCGACCCACTGGCGGATGGTGTCCTGG----------
HO750268/303-423/1        CAAGATCGGTCAAGGAGGGACTCTCGACCCACTGGCGGATGGTGTCCTGGGTATATCCAA
HO755047/226-325/1        CAAGATCGGTCAAGGAGGGACTCTCGACCCACTGGCGGATGGTGTCCTGG----------
                          **************************************************
                                                                                      


contig00563/74355-74507/1 CTGATTTCCCGTGCATGGTGAAAGATTCTGAAGGATCATGCAGTTATCGGAGTGGGAAAA
HO728824/265-364/1        -------------------------------------------TTATCGGAGTGGGAAAA
HO756828/248-368/1        CTGATTTCCCGTGCATGGTGAAAGATTCTGAAGGATCATGCAGTTATCGGAGTGGGAAAA
HO757350/241-340/1        -------------------------------------------TTATCGGAGTGGGAAAA
HO750268/303-423/1        CTGATTTCCCGTGCATGGTGAAAGATTCTGAAGGATCATGCAGTTATCGGAGTGGGAAAA
HO755047/226-325/1        -------------------------------------------TTATCGGAGTGGGAAAA
                                                                     *****************


contig00563/74355-74507/1 GGTACGAAAAAGCTGTCTGATTTCCTTGACTGC
HO728824/265-364/1        GGTACGAAAAAGCTGTCTGATTTCCTTGACTGC
HO756828/248-368/1        G--------------------------------
HO757350/241-340/1        GGTACGAAAAAGCTGTCTGATTTCCTTGACTGC
HO750268/303-423/1        G--------------------------------
HO755047/226-325/1        GGTACGAAAAAGCTGTCTGATTTCCTTGACTGC
                          *                                


::::::::::::::
YMGLESTG48877.1.aln
::::::::::::::
CLUSTAL W(1.81) multiple sequence alignment


contig00563/115381-115544/1 AGAAGTCGAACGGCGGCCCCGACAAGTAATATGTTGCAGGGCCCTTTCAGGTCTGAGCGC
HO737778.rev/264-363/1      AGAAGTCGAACGGCGGCCCCGACAAGTAATATGTTGCAGGGCCCTTTCAG----------
HO739364.rev/422-585/1      AGAAGTCGAACGGCGGCCCCGACAAGTAATATGTTGCAGGGCCCTTTCAGGTCTGAGCGC
                            **************************************************          


contig00563/115381-115544/1 GTCGTCCCTTGCGATCACTCGAGAAGAGAGAATCTGATTTGGTATTTGAGGCAGAGTTGG
HO737778.rev/264-363/1      ------------------------------------------------------AGTTGG
HO739364.rev/422-585/1      GTCGTCCCTTGCGATCACTCGAGAAGAGAGAATCTGATTTGGTATTTGAGGCAGAGTTGG
                                                                                  ******


contig00563/115381-115544/1 GATAGAGCACATCATCATACCGGAGTCGACACACCACCTCGACA
HO737778.rev/264-363/1      GATAGAGCACATCATCATACCGGAGTCGACACACCACCTCGACA
HO739364.rev/422-585/1      GATAGAGCACATCATCATACCGGAGTCGACACACCACCTCGACA
                            ********************************************


::::::::::::::
YMGLESTG48934.1.aln
::::::::::::::
CLUSTAL W(1.81) multiple sequence alignment


contig00568/48923-49080/1 GTTTGCGGCTTCACTCACACTATATCAGCACACGGGAAGTGGTTCTCCGCGTAAGCGTCA
HO710335/220-291/1        ----------------------------CACACGGGAAGTGGTTCTCCGC----------
HO729746/398-469/1        ----------------------------CACACGGGAAGTGGTTCTCCGC----------
HO717244/370-499/1        ----------------------------CACACGGGAAGTGGTTCTCCGCGTAAGCGTCA
HO714357/370-441/1        ----------------------------CACACGGGAAGTGGTTCTCCGC----------
HO725071/384-455/1        ----------------------------CACACGGGAAGTGGTTCTCCGC----------
                                                      **********************          


contig00568/48923-49080/1 GATATATGGAGCCACGTGTCCGGGATGTTCTCACCTTGTGCAATGCAGCGGGACTAGCGT
HO710335/220-291/1        ------------------------------------------------CGGGACTAGCGT
HO729746/398-469/1        ------------------------------------------------CGGGACTAGCGT
HO717244/370-499/1        GATATATGGAGCCACGTGTCCGGGATGTTCTCACCTTGTGCAATGCAGCGGGACTAGCGT
HO714357/370-441/1        ------------------------------------------------CGGGACTAGCGT
HO725071/384-455/1        ------------------------------------------------CGGGACTAGCGT
                                                                          ************


contig00568/48923-49080/1 CAAGAGGACCGTGGACACCTCTCAGCTTCGTACGGCTC
HO710335/220-291/1        CAAGAGGACCGTGGACACCTCTCAGCTTCGTACGGCTC
HO729746/398-469/1        CAAGAGGACCGTGGACACCTCTCAGCTTCGTACGGCTC
HO717244/370-499/1        CAAGAGGACCGTGGACACCTCTCAGCTTCGTACGGCTC
HO714357/370-441/1        CAAGAGGACCGTGGACACCTCTCAGCTTCGTACGGCTC
HO725071/384-455/1        CAAGAGGACCGTGGACACCTCTCAGCTTCGTACGGCTC
                          **************************************


::::::::::::::
YMGLESTG48934.2.aln
::::::::::::::
CLUSTAL W(1.81) multiple sequence alignment


contig00568/49084-49244/1 GCTTCTTTACTGAAACGGTCGCTCCAGTCAATACCGATGTCAGCCGCGCAGTAAGCCCAG
HO710335/295-394/1        GCTTCTTTACTGAAACGGTCGCTCCAGTCAATACCGATGTCAGCCGCGCA----------
HO729746/473-572/1        GCTTCTTTACTGAAACGGTCGCTCCAGTCAATACCGATGTCAGCCGCGCA----------
HO717244/503-663/1        GCTTCTTTACTGAAACGGTCGCTCCAGTCAATACCGATGTCAGCCGCGCAGTAAGCCCAG
HO714357/445-544/1        GCTTCTTTACTGAAACGGTCGCTCCAGTCAATACCGATGTCAGCCGCGCA----------
HO725071/459-558/1        GCTTCTTTACTGAAACGGTCGCTCCAGTCAATACCGATGTCAGCCGCGCA----------
                          **************************************************          


contig00568/49084-49244/1 GAACCTTCGGAAATAGTTCTCGTACGTTTGTGCTCAGTGTCAGTCGCATAGCTGTACTCG
HO710335/295-394/1        ---------------------------------------------------CTGTACTCG
HO729746/473-572/1        ---------------------------------------------------CTGTACTCG
HO717244/503-663/1        GAACCTTCGGAAATAGTTCTCGTACGTTTGTGCTCAGTGTCAGTCGCATAGCTGTACTCG
HO714357/445-544/1        ---------------------------------------------------CTGTACTCG
HO725071/459-558/1        ---------------------------------------------------CTGTACTCG
                                                                             *********


contig00568/49084-49244/1 CATAGCAAGATTTTGGTCGCGGCGGTGAATGGACCTGTAAT
HO710335/295-394/1        CATAGCAAGATTTTGGTCGCGGCGGTGAATGGACCTGTAAT
HO729746/473-572/1        CATAGCAAGATTTTGGTCGCGGCGGTGAATGGACCTGTAAT
HO717244/503-663/1        CATAGCAAGATTTTGGTCGCGGCGGTGAATGGACCTGTAAT
HO714357/445-544/1        CATAGCAAGATTTTGGTCGCGGCGGTGAATGGACCTGTAAT
HO725071/459-558/1        CATAGCAAGATTTTGGTCGCGGCGGTGAATGGACCTGTAAT
                          *****************************************


::::::::::::::
YMGLESTG48952.1.aln
::::::::::::::
CLUSTAL W(1.81) multiple sequence alignment


contig00570/11779-11926/1 GGCGGGGTCGCGCGGAAGTTGGAAGCGGGAGAGAGAGCGTCCCAGGTTCCGAGTAAGACG
HO756737/159-306/1        GGCGGGGTCGCGCGGAAGTTGGAAGCGGGAGAGAGAGCGTCCCAGGTTCCGAGTAAGACG
HO721848/111-210/1        GGCGGGGTCGCGCGGAAGTTGGAAGCGGGAGAGAGAGCGTCCCAGGTTCCGA--------
                          ****************************************************        


contig00570/11779-11926/1 ATTCTTTTCAAGGTTTCCCATAGAGCTTACCGACAAATAGCTCCGAGACCCCCATCTCGA
HO756737/159-306/1        ATTCTTTTCAAGGTTTCCCATAGAGCTTACCGACAAATAGCTCCGAGACCCCCATCTCGA
HO721848/111-210/1        ----------------------------------------CTCCGAGACCCCCATCTCGA
                                                                  ********************


contig00570/11779-11926/1 AGCGCAAAGCACGAACCAAACAACAAAG
HO756737/159-306/1        AGCGCAAAGCACGAACCAAACAACAAAG
HO721848/111-210/1        AGCGCAAAGCACGAACCAAACAACAAAG
                          ****************************


::::::::::::::
YMGLESTG48975.1.aln
::::::::::::::
CLUSTAL W(1.81) multiple sequence alignment


contig00574/41074-41225/1 GTGCTGACGTGAACCTCGTTGATATCTTCGATGATATCCTCGAGGCGGAACTGGAAGACA
HO735552/90-189/-1        GTGCTGACGTGAACCTCGTTGATATCTTCGATGATATCCTCGAGGCGGAA----------
HO746205/343-442/-1       GTGCTGACGTGAACCTCGTTGATATCTTCGATGATATCCTCGAGGCGGAA----------
HO729250/195-294/-1       GTGCTGACGTGAACCTCGTTGATATCTTCGATGATATCCTCGAGGCGGAA----------
HO729149/429-580/-1       GTGCTGACGTGAACCTCGTTGATATCTTCGATGATATCCTCGAGGCGGAACTGGAAGACA
                          **************************************************
                                                                                      


contig00574/41074-41225/1 CAGATCAAATATGTGGAGGATTCAGCAGAGGGGAAAACTAACCTTTGCAGCGACGTTAGT
HO735552/90-189/-1        ------------------------------------------CTTTGCAGCGACGTTAGT
HO746205/343-442/-1       ------------------------------------------CTTTGCAGCGACGTTAGT
HO729250/195-294/-1       ------------------------------------------CTTTGCAGCGACGTTAGT
HO729149/429-580/-1       CAGATCAAATATGTGGAGGATTCAGCAGAGGGGAAAACTAACCTTTGCAGCGACGTTAGT
                                                                    ******************
                                                                                      


contig00574/41074-41225/1 CATGAAGTTATGGAAGTCGAAAGTGGTGCCGA
HO735552/90-189/-1        CATGAAGTTATGGAAGTCGAAAGTGGTGCCGA
HO746205/343-442/-1       CATGAAGTTATGGAAGTCGAAAGTGGTGCCGA
HO729250/195-294/-1       CATGAAGTTATGGAAGTCGAAAGTGGTGCCGA
HO729149/429-580/-1       CATGAAGTTATGGAAGTCGAAAGTGGTGCCGA
                          ********************************


::::::::::::::
YMGLESTG48978.1.aln
::::::::::::::
CLUSTAL W(1.81) multiple sequence alignment


contig00574/51029-51224/1 TTTTTCTTCCACCCGATCTTACAGAGCCTATCGATTGCATTGTTCACCTACGGTTAGTCT
HO747807/35-134/1         TTTTTCTTCCACCCGATCTTACAGAGCCTATCGATTGCATTGTTCACCTACG--------
HO717325/289-388/1        TTTTTCTTCCACCCGATCTTACAGAGCCTATCGATTGCATTGTTCACCTACG--------
HO724854/377-476/1        TTTTTCTTCCACCCGATCTTACAGAGCCTATCGATTGCATTGTTCACCTACG--------
HO719930/256-451/1        TTTTTCTTCCACCCGATCTTACAGAGCCTATCGATTGCATTGTTCACCTACGGTTAGTCT
                          ****************************************************        


contig00574/51029-51224/1 CGTCGTTAACCCACGCGACGTTTGACACCCTTCTAGAATCCAAACTATCTTTCCGTGCGT
HO747807/35-134/1         ------------------------------------------------------------
HO717325/289-388/1        ------------------------------------------------------------
HO724854/377-476/1        ------------------------------------------------------------
HO719930/256-451/1        CGTCGTTAACCCACGCGACGTTTGACACCCTTCTAGAATCCAAACTATCTTTCCGTGCGT
                                                                                      


contig00574/51029-51224/1 CGTGAGCTTACGTATGTTCTCTGAACAGGCATATTGACACTGCAGCCCACGTCCCAAGCC
HO747807/35-134/1         ----------------------------GCATATTGACACTGCAGCCCACGTCCCAAGCC
HO717325/289-388/1        ----------------------------GCATATTGACACTGCAGCCCACGTCCCAAGCC
HO724854/377-476/1        ----------------------------GCATATTGACACTGCAGCCCACGTCCCAAGCC
HO719930/256-451/1        CGTGAGCTTACGTATGTTCTCTGAACAGGCATATTGACACTGCAGCCCACGTCCCAAGCC
                                                      ********************************


contig00574/51029-51224/1 AAGACCAAGGCCGCCG
HO747807/35-134/1         AAGACCAAGGCCGCCG
HO717325/289-388/1        AAGACCAAGGCCGCCG
HO724854/377-476/1        AAGACCAAGGCCGCCG
HO719930/256-451/1        AAGACCAAGGCCGCCG
                          ****************


::::::::::::::
YMGLESTG48978.2.aln
::::::::::::::
CLUSTAL W(1.81) multiple sequence alignment


contig00574/51295-51522/1 CGTTCGCCGGAAGGCATTACATGGGAGTTCTCATTTCACCACATGGCATGGAGTGAGTCA
HO747807/205-304/1        CGTTCGCCGGAAGGCATTACATGGGAGTTCTCATTTCACCACATGGCATGGA--------
HO717325/459-558/1        CGTTCGCCGGAAGGCATTACATGGGAGTTCTCATTTCACCACATGGCATGGA--------
HO724854/547-646/1        CGTTCGCCGGAAGGCATTACATGGGAGTTCTCATTTCACCACATGGCATGGA--------
HO728434/60-159/1         CGTTCGCCGGAAGGCATTACATGGGAGTTCTCATTTCACCACATGGCATGGA--------
HO728505/59-128/1         CGGTCGCCGGAAGGCATTACATGGGAGTTCTCATTTCACCACATGGCATGGA--------
HO719930/522-731/1        CGTTCGCCGGAAGGCATTACATGGGAGTTCTCATTTCACCACATGGCATGGAGTGAGTCA
                          ** *************************************************        


contig00574/51295-51522/1 CTGCTCCCATCGAGCCCAGACACGGGCCTCCGACGGCAGGATCGACGGCCTCAACGCCGC
HO747807/205-304/1        ------------------------------------------------------------
HO717325/459-558/1        ------------------------------------------------------------
HO724854/547-646/1        ------------------------------------------------------------
HO728434/60-159/1         ------------------------------------------------------------
HO728505/59-128/1         ------------------------------------------------------------
HO719930/522-731/1        CTGCTCCCATCGAGCCCAGACACGGGCCTCCGACGGCAGGATCGACGGCCTCAACGCCGC
                                                                                      


contig00574/51295-51522/1 TTGATTTTGGCGTCGCCGTGCTCGCTATTTCCCCGCAGACTGACGTCGCGTTCCTGCCAG
HO747807/205-304/1        ------------------------------------------------------------
HO717325/459-558/1        ------------------------------------------------------------
HO724854/547-646/1        ------------------------------------------------------------
HO728434/60-159/1         ------------------------------------------------------------
HO728505/59-128/1         ------------------------------------------------------------
HO719930/522-731/1        TTGATTTTGGCGTCGCCGTGCTCGCTATTTCCCCGCAGACTGACGTCGCGTTCCTGCCAG
                                                                                      


contig00574/51295-51522/1 ACGCTGGGGATCATTTCCGTGTCGTGGCTGGTGATCCAGGTGATGCTG
HO747807/205-304/1        ACGCTGGGGATCATTTCCGTGTCGTGGCTGGTGATCCAGGTGATGCTG
HO717325/459-558/1        ACGCTGGGGATCATTTCCGTGTCGTGGCTGGTGATCCAGGTGATGCTG
HO724854/547-646/1        ACGCTGGGGATCATTTCCGTGTCGTGGCTGGTGATCCAGGTGATGCTG
HO728434/60-159/1         ACGCTGGGGATCATTTCCGTGTCGTGGCTGGTGATCCAGGTGATGCTG
HO728505/59-128/1         ACGCTGGGGATCATTTCC------------------------------
HO719930/522-731/1        ACGCTGGGGATCATTTCCGTGTCGTGGCTG------------------
                          ******************                              


::::::::::::::
YMGLESTG48982.1.aln
::::::::::::::
CLUSTAL W(1.81) multiple sequence alignment


contig00574/60199-60350/1 GGATGGGTCCTGCGTCCAAGGATAGGACAATTGAGGTTTTGAAGGCAGAGGTGCGTATCA
HO748393/338-427/1        GGATGGGTCCTGCGTCCAAGGATAGGACAATTGAGGTTTTGAAGGCAGAG----------
HO729718/352-441/1        GGATGGGTCCTGCGTCCAAGGATAGGACAATTGAGGTTTTGAAGGCAGAG----------
HO730315/374-525/1        GGATGGGTCCTGCGTCCAAGGATAGGACAATTGAGGTTTTGAAGGCAGAGGTGCGTATCA
                          **************************************************          


contig00574/60199-60350/1 GCCGCAATCCAGGAGTTTCGAGGTCTTAAGCTCAATCGTCAGGCGTCCGCTTTGAGCAGG
HO748393/338-427/1        ------------------------------------------GCGTCCGCTTTGAGCAGG
HO729718/352-441/1        ------------------------------------------GCGTCCGCTTTGAGCAGG
HO730315/374-525/1        GCCGCAATCCAGGAGTTTCGAGGTCTTAAGCTCAATCGTCAGGCGTCCGCTTTGAGCAGG
                                                                    ******************


contig00574/60199-60350/1 CTGCGACATCCCTCGATCTTGGGTGAGAAGTG
HO748393/338-427/1        CTGCGACATCCCTCGATCTTGG----------
HO729718/352-441/1        CTGCGACATCCCTCGATCTTGG----------
HO730315/374-525/1        CTGCGACATCCCTCGATCTTGGGTGAGAAGTG
                          **********************          


::::::::::::::
YMGLESTG48982.2.aln
::::::::::::::
CLUSTAL W(1.81) multiple sequence alignment


contig00574/60291-60443/1 CAATCGTCAGGCGTCCGCTTTGAGCAGGCTGCGACATCCCTCGATCTTGGGTGAGAAGTG
HO748393/388-477/1        ----------GCGTCCGCTTTGAGCAGGCTGCGACATCCCTCGATCTTGG----------
HO729718/402-491/1        ----------GCGTCCGCTTTGAGCAGGCTGCGACATCCCTCGATCTTGG----------
HO730315/466-618/1        CAATCGTCAGGCGTCCGCTTTGAGCAGGCTGCGACATCCCTCGATCTTGGGTGAGAAGTG
                                    ****************************************          


contig00574/60291-60443/1 TAAGTTTCTCTTATTGCGCATTAGTCTGACTAGCATCTCGAAGAGATGGTGGAGCCTCTT
HO748393/388-477/1        -------------------------------------------AGATGGTGGAGCCTCTT
HO729718/402-491/1        -------------------------------------------AGATGGTGGAGCCTCTT
HO730315/466-618/1        TAAGTTTCTCTTATTGCGCATTAGTCTGACTAGCATCTCGAAGAGATGGTGGAGCCTCTT
                                                                     *****************


contig00574/60291-60443/1 GAAGAAACACGAAACGAGCTTATCTTCGCTACG
HO748393/388-477/1        GAAGAAACACGAAACGAGCTTATCTTCGCTACG
HO729718/402-491/1        GAAGAAACACGAAACGAGCTTATCTTCGCTACG
HO730315/466-618/1        GAAGAAACACGAAACGAGCTTATCTTCGCTACG
                          *********************************


::::::::::::::
YMGLESTG49001.1.aln
::::::::::::::
CLUSTAL W(1.81) multiple sequence alignment


contig00574/113143-113317/1 CGCTTGGTTCAGCTTCCCGATGGAACCGACCTGGGTGGCGGTGGGGGCAGCTGAGGAAGA
HO744631/248-422/-1         CGCTTGGTTCAGCTTCCCGATGGAACCGACCTGGGTGGCGGTGGGGGCAGCTGAGGAAGA
HO719966/621-795/-1         CGCTTGGTTCAGCTTCCCGATGGAACCGACCTGGGTGGCGGTGGGGGCAGCTGAGGAAGA
HO741449/402-576/-1         CGCTTGGTTCAGCTTCCCGATGGAACCGACCTGGGTGGCGGTGGGGGCAGCTGAGGAAGA
HO743965/643-817/-1         CGCTTGGTTCAGCTTCCCGATGGAACCGACCTGGGTGGCGGTGGGGGCAGCTGAGGAAGA
HO712588/82-256/-1          CGCTTGGTTCAGCTTCCCGATGGAACCGACCTGGGTGGCGGTGGGGGCAGCTGAGGAAGA
HO725510/432-606/-1         CGCTTGGTTCAGCTTCCCGATGGAACCGACCTGGGTGGCGGTGGGGGCAGCTGAGGAAGA
HO754299/139-238/-1         CGCTTGGTTCAGCTTCCCGATGGAACCGACCTGGGTGGCGGTGGGGGCAG----------
HO750479/228-402/-1         CGCTTGGTTCAGCTTCCCGATGGAACCGACCTGGGTGGCGGTGGGGGCAGCTGAGGAAGA
                            **************************************************


contig00574/113143-113317/1 GGAAGGAGAATGTGAGGAAGAGGAAGATAAAGACGAGGTAGACGAGGTCGAGGTCGAAGA
HO744631/248-422/-1         GGAAGGAGAATGTGAGGAAGAGGAAGATAAAGACGAGGTAGACGAGGTCGAGGTCGAAGA
HO719966/621-795/-1         GGAAGGAGAATGTGAGGAAGAGGAAGATAAAGACGAGGTAGACGAGGTCGAGGTCGAAGA
HO741449/402-576/-1         GGAAGGAGAATGTGAGGAAGAGGAAGATAAAGACGAGGTAGACGAGGTCGAGGTCGAAGA
HO743965/643-817/-1         GGAAGGAGAATGTGAGGAAGAGGAAGATAAAGACGAGGTAGACGAGGTCGAGGTCGAAGA
HO712588/82-256/-1          GGAAGGAGAATGTGAGGAAGAGGAAGATAAAGACGAGGTAGACGAGGTCGAGGTCGAAGA
HO725510/432-606/-1         GGAAGGAGAATGTGAGGAAGAGGAAGATAAAGACGAGGTAGACGAGGTCGAGGTCGAAGA
HO754299/139-238/-1         ------------------------------------------------------------
HO750479/228-402/-1         GGAAGGAGAATGTGAGGAAGAGGAAGATAAAGACGAGGTAGACGAGGTCGAGGTCGAAGA
                                                                                        


contig00574/113143-113317/1 CTGACTGGTGGTAGTCGGCTTGGACGAAGTACTAGTGGTGGAACGCGTAGTGCTG
HO744631/248-422/-1         CTGACTGGTGGTAGTCGGCTTGGACGAAGTACTAGTGGTGGAACGCGTAGTGCTG
HO719966/621-795/-1         CTGACTGGTGGTAGTCGGCTTGGACGAAGTACTAGTGGTGGAACGCGTAGTGCTG
HO741449/402-576/-1         CTGACTGGTGGTAGTCGGCTTGGACGAAGTACTAGTGGTGGAACGCGTAGTGCTG
HO743965/643-817/-1         CTGACTGGTGGTAGTCGGCTTGGACGAAGTACTAGTGGTGGAACGCGTAGTGCTG
HO712588/82-256/-1          CTGACTGGTGGTAGTCGGCTTGGACGAAGTACTAGTGGTGGAACGCGTAGTGCTG
HO725510/432-606/-1         CTGACTGGTGGTAGTCGGCTTGGACGAAGTACTAGTGGTGGAACGCGTAGTGCTG
HO754299/139-238/-1         -----TGGTGGTAGTCGGCTTGGACGAAGTACTAGTGGTGGAACGCGTAGTGCTG
HO750479/228-402/-1         CTGACTGGTGGTAGTCGGCTTGGACGAAGTACTAGTGGTGGAACGCGTAGTGCTG
                                 **************************************************


::::::::::::::
YMGLESTG49011.1.aln
::::::::::::::
CLUSTAL W(1.81) multiple sequence alignment


contig00574/128308-128469/1 ACCTGAGCGCGCCCGTGTTGGCCATCGACGAAGTCCTAAAGTTCATCACGGTCAGTCCAA
HO732674/680-779/1          ACCTGAGCGCGCCCGTGTTGGCCATCGACGAAGTCCTGAAGTTCATCACG----------
HO732160/651-812/1          ACCTGAGCGCGCCCGTGTTGGCCATCGACGAAGTCCTGAAGTTCATCACGGTCAGTCGAA
                            ************************************* ************          


contig00574/128308-128469/1 TTGATCTGCTTCTGAGCTACCGAGCATCGCGCTCACTGTCGACTTCCCGCAGGCGACGTT
HO732674/680-779/1          ----------------------------------------------------GCGACGTT
HO732160/651-812/1          TTGATCTGCTTCTGAGCTACCGAGCATCGCGCTCACTGTCGACTTCCCGCAGGCGACGTT
                                                                                ********


contig00574/128308-128469/1 CGTCTCCCCACCATCGAAGCTAAAGGTAGATTAGATGAGAAC
HO732674/680-779/1          CGTCTCCCCACCATCGAAGCTAAAGGTAGATTAGATGAGAAC
HO732160/651-812/1          CGTCTCCCCACCATCGAAGCTAAAGGTAGATTAGATGAGAAC
                            ******************************************


::::::::::::::
YMGLESTG49036.1.aln
::::::::::::::
CLUSTAL W(1.81) multiple sequence alignment


contig00574/202121-202284/1 GTCAAGCTCAGGCTTCAGGTGTCCTGGGCGAGCTGTGCACCAGTGCAGCCGTGCCGGCCG
HO731816.rev/345-442/1      GTCAAGCTCGGGCTTCAGGTGTCCTGGGCGAGCTGTGCACCAATGCAGCG----------
HO723594.rev/431-528/1      GTCAAGCTCGGGCTTCAGGTGTCCTGGGCGAGCTGTGCACCAATGCAGCG----------
HO722779/288-451/1          GTCAAGCTCAGGCTTCAGGTGTCCTGGGCGAGCTGTGCACCAGTGCAGCCGTGCCGGCCG
                            ********* ******************************** ******
                                                                                        


contig00574/202121-202284/1 GCGTCCATCCGTGTTCTGGTATTCCCGTACTCACGCCGCCTCCTCGTTTCACAGGGGTGC
HO731816.rev/345-442/1      ------------------------------------------------------GGGTGC
HO723594.rev/431-528/1      ------------------------------------------------------GGGTGC
HO722779/288-451/1          GCGTCCATCCGTGTTCTGGTATTCCCGTACTCACGCCGCCTCCTCGTTTCACAGGGGTGC
                                                                                  ******


contig00574/202121-202284/1 AAGGAAGCTGGTATCCCGTGCTTCGGTACCCTTTGGGACTTCGT
HO731816.rev/345-442/1      AAGGAAGCTGGTATCCCGTGCTTCGGTACCCTTTGGGACTTC--
HO723594.rev/431-528/1      AAGGAAGCTGGTATCCCGTGCTTCGGTACCCTTTGGGACTTC--
HO722779/288-451/1          AAGGAAGCTGGTATCCCGTGCTTCGGTACCCTTTGGGACTTCGT
                            ******************************************  


::::::::::::::
YMGLESTG49036.2.aln
::::::::::::::
CLUSTAL W(1.81) multiple sequence alignment


contig00574/202233-202392/1 AGGGGTGCAAGGAAGCTGGTATCCCGTGCTTCGGTACCCTTTGGGACTTCGTGAGTACTT
HO737591.rev/397-494/1      --GGGTGCAAGGAAGCTGGTATCCCGTGCTTCGGTACCCTTTGGGACTTC----------
HO731816.rev/395-492/1      --GGGTGCAAGGAAGCTGGTATCCCGTGCTTCGGTACCCTTTGGGACTTC----------
HO723594.rev/481-578/1      --GGGTGCAAGGAAGCTGGTATCCCGTGCTTCGGTACCCTTTGGGACTTC----------
HO722779/400-559/1          AGGGGTGCAAGGAAGCTGGTATCCCGTGCTTCGGTACCCTTTGGGACTTCGTGAGTACTT
                              ************************************************          


contig00574/202233-202392/1 TCACGGTCTCCCTCGTTAGGCGCGGAAAATAAGAGGTCCTGTTCTTCCAGTGATCATCTC
HO737591.rev/397-494/1      --------------------------------------------------TGATCATCTC
HO731816.rev/395-492/1      --------------------------------------------------TGATCATCTC
HO723594.rev/481-578/1      --------------------------------------------------TGATCATCTC
HO722779/400-559/1          TCACGGTCTCCCTCGTTAGGCGCGGAAAATAAGAGGTCCTGTTCTTCCAGTGATCATCTC
                                                                              **********


contig00574/202233-202392/1 GAACACGTTAGCCATCGCATCTTCTACGGGCTGGGCCGAG
HO737591.rev/397-494/1      GAACACGTTAGCCATCGCATCTTCTACGGGCTGGGCCGAG
HO731816.rev/395-492/1      GAACACGTTAGCCATCGCATCTTCTACGGGCTGGGCCGAG
HO723594.rev/481-578/1      GAACACGTTAGCCATCGCATCTTCTCCGGGCTGGGCCGAG
HO722779/400-559/1          GAACACGTTAGCCATCGCATCTTCTACGGGCTGGGCCGAG
                            ************************* **************


::::::::::::::
YMGLESTG49111.1.aln
::::::::::::::
CLUSTAL W(1.81) multiple sequence alignment


contig00577/24228-24385/1 GAGACCTGTTTTTCCAAGCCCCGAGGCGCTTCTTCGTGGAGCACACGTACAACAGACAGC
HO711803/440-539/1        GAGACCTGTTTTTCCAAGCCCCGAGGCGCTTCTTCGTGGAGCACACGTACAACAGACAGC
HO724152.rev/241-398/1    GAGACCTGGTTTTCCAAGCCCCGAGGCGCTTCTTCGTGAAGCACACGTACAACAGACAGC
HO712763/321-478/1        GAGACCTGGTTTTCCAAGCCCCGAGGCGCTTCTTCGTGAAGCACACGTACAACAGACAGC
                          ******** ***************************** *********************


contig00577/24228-24385/1 CCAACTGGTCGTTCCGTACGCGCTTCGTTAGTTCCCTTCGTCGTGCAGAGCCTTCACATT
HO711803/440-539/1        CCAACTGGTCGTTCC---------------------------------------------
HO724152.rev/241-398/1    CCACCTGGTCGTTCCGTACGCGCTTCGTTAGTTCCCTTCGTCGTGCAGAGCCTTCACATT
HO712763/321-478/1        CCACCTGGTCGTTCCGTACGCGCTTCGTTAGTTCCCTTCGTCGTGCAGAGCCTTCACATT
                          *** ***********                                             


contig00577/24228-24385/1 TTGCCCGCTGCAGTCAGCAAGCGCAAGCCCACCGTCGA
HO711803/440-539/1        -------------TCAGCAAGCGCAAGCCCACCGTCGA
HO724152.rev/241-398/1    TTGCCCGCTGCAGTCAGCAAGCGCAAGCCCACCGTCGA
HO712763/321-478/1        TTGCCCGCTGCAGTCAGCAAGCGCAAGCCCACCGTCGA
                                       *************************


::::::::::::::
YMGLESTG49111.2.aln
::::::::::::::
CLUSTAL W(1.81) multiple sequence alignment


contig00577/24345-24547/1 ATTTTGCCCGCTGCAGTCAGCAAGCGCAAGCCCACCGTCGAAATTCTAGGAATCGAGATT
HO711803/515-701/1        ----------------TCAGCAAGCGCAAGCCCACCGTCGAAATTCTAGGAATCGAGATT
HO724152.rev/358-457/1    ATTTTGCCCGCTGCAGTCAGCAAGCGCAAGCCCACCGTCGAAATTCTAGGAATCGAGATT
HO712763/438-537/1        ATTTTGCCCGCTGCAGTCAGCAAGCGCAAGCCCACCGTCGAAATTCTAGGAATCGAGATT
                                          ********************************************


contig00577/24345-24547/1 GGCCGTCTCGGAGCCGTGAGTATACTCCAATACCTGGCCCGGTCGAACAACCCTCCAATA
HO711803/515-701/1        GGCCGTCTCGGAGCCGTGAGTATACTCCAATACCTGGCCCGGTCGAACAACCCTCCAATA
HO724152.rev/358-457/1    GGCCGTCTCGGAGCC---------------------------------------------
HO712763/438-537/1        GGCCGTCTCGGAGCC---------------------------------------------
                          ***************                                             


contig00577/24345-24547/1 CCTGGCCCGGTCGAACAACCAGCAGAAGACTTTGCTCACGATGTGCCGTCCATTCCAGTA
HO711803/515-701/1        CCTGGCCCGGTCGAACAACCAGCAGAAGACTTTGCTCACGATGTGCCGTCCATTCCAGTA
HO724152.rev/358-457/1    ----------------------------------------------------------TA
HO712763/438-537/1        ----------------------------------------------------------TA
                                                                                    **


contig00577/24345-24547/1 TCACGGCTCCGATCTCACCGATA
HO711803/515-701/1        TCACGGCTCCGATCTCACCGATA
HO724152.rev/358-457/1    TCACGGCTCCGATCTCACCGATA
HO712763/438-537/1        TCACGGCTCCGATCTCACCGATA
                          ***********************


::::::::::::::
YMGLESTG49137.1.aln
::::::::::::::
CLUSTAL W(1.81) multiple sequence alignment


contig00578/36519-36684/1 CCACGCCGCCGGGTGTTATCGTGTGGCGGTCTGCAACGAGATCGGCGCAGGTACGCGTGC
HO742408/565-664/1        CCACGCCGCCGGGTGTTATCGTGTGGCGGTCTGCAACGAGATCGGCGCAG----------
HO740937/28-193/1         CCACGCCGCCGGGTGTTATCGTGTGGCGGTCTGCAACGAGATCGGCGCAGGTACGCGTGC
HO746230/502-667/1        CCACGCCGCCGGGTGTTATCGTGTGGCGGTCTGCAACGAGATCGGCGCAGGTACGCGTGC
                          **************************************************


contig00578/36519-36684/1 CGACCCTCAGCGGGCTGCTGCGTTCTACCGGAAGTCTGCTTCGCTCGGTGATACAGCAGC
HO742408/565-664/1        --------------------------------------------------------CAGC
HO740937/28-193/1         CGACCCTCAGCGGGCTGCTGCGTTCTACCGGAAGTCTGCTTCGCTCGGTGATACAGCAGC
HO746230/502-667/1        CGACCCTCAGCGGGCTGCTGCGTTCTACCGGAAGTCTGCTTCGCTCGGTGATACAGCAGC
                                                                                  ****


contig00578/36519-36684/1 TATGTACAAGCTCGGAGTGATCCTCCTCCGAGGGCTGCTGAAGCAA
HO742408/565-664/1        TATGTACAAGCTCGGAGTGATCCTCCTCCGAGGGCTGCTGAAGCAA
HO740937/28-193/1         TATGTACAAGCTCGGAGTGATCCTCCTCCGAGGGCTGCTGAAGCAA
HO746230/502-667/1        TATGTACAAGCTCGGAGTGATCCTCCTCCGAGGGCTGCTGAAGCAA
                          **********************************************


::::::::::::::
YMGLESTG49416.1.aln
::::::::::::::
CLUSTAL W(1.81) multiple sequence alignment


contig00655/52559-52711/1 TCACTTAGTCCATCCTTCTATTGCTAGCCGACGCCAGGGGATATGGAACTGTACGTTACC
HO710887/82-181/1         TCACTTAGTCCATCCTTCTATTGCTAGCCGACGCCAGGGGATATGGAACT----------
HO733221/438-590/1        TCACTTAGTCCATCCTTCTATTGCTAGCCGACGCCAGGGGATATGGAACTGTACGTTACC
                          **************************************************          


contig00655/52559-52711/1 CGACTCTCGCACTCGTTCTCGATGTTTCATCAAGGCTATGAAGATAGAAATATGGACTGA
HO710887/82-181/1         -------------------------------------------ATAGAAATATGGACTGA
HO733221/438-590/1        CGACTCTCGCACTCGTTCTCGATGTTTCATCAAGGCTATGAAGATAGAAATATGGACTGA
                                                                     *****************


contig00655/52559-52711/1 GATGTCAGCGATGACGCGTATGTGGCTGGAGTC
HO710887/82-181/1         GATGTCAGCGATGACGCGTATGTGGCTGGAGTC
HO733221/438-590/1        GATGTCAGCGATGACGCGTATGTGGCTGGAGTC
                          *********************************


::::::::::::::
YMGLESTG49422.1.aln
::::::::::::::
CLUSTAL W(1.81) multiple sequence alignment


contig00656/54573-54740/1 CTCACCCTGTGTATCATCTTCTCTAGCGTTGTTTGTTCCCTCACCGCGATGGTCGGTGCC
HO712918/396-563/1        CTCACCCTGTGTATCATCTTCTCTAGCGTTGTTTGTTCCCTCACCGCGATGGTCGGTGCC
HO710779/580-721/1        --------------------------CGTTGTTTGTTCCCTCACCGCGATGGTCGGTGCC
HO711133/583-724/1        --------------------------CGTTGTTTGTTCCCTCACCGCGATGGTCGGTGCC
HO750442/289-362/1        --------------------------CATTGTTTGTTCCCTCACCGCGATG---------
                                                    * ***********************         


contig00656/54573-54740/1 TCCTATTTTGTACCTTTCCACGGGGCTCGCTGTCCCATTCAACTGAACTGTCTTCATAGG
HO712918/396-563/1        TCCTATTTTGTACCTTTCCACGGGGCTCGCTGTCCCATTCAACTGAACTGTCTTCATAGG
HO710779/580-721/1        TCCTATTTTGTACCTTTCCACGGGGCTCGCTGTCCCATTCAACTGAACTGTCTTCATAGG
HO711133/583-724/1        TCCTATTTTGTACCTTTCCACGGGGCTCGCTGTCCCATTCAACTGAACTGTCTTCATAGG
HO750442/289-362/1        -----------------------------------------------------------G
                                                                                     *


contig00656/54573-54740/1 CCGCACTTCGCGCGTTCGGTCAATGCGGGAAGTCACGTAGCGTACATT
HO712918/396-563/1        CCGCACTTCGCGCGTTCGGTCAATGCGGGAAGTCACGTAGCGTACATT
HO710779/580-721/1        CCGCACTTCGCGCGTTCGGTCAATGCGGGAAGTCACGTAGCGTACATT
HO711133/583-724/1        CCGCACTTCGCGCGTTCGGTCAATGCGGGAAGTCACGTAGCGTACATT
HO750442/289-362/1        CCGCACTTCGCGTGTTCGCTCAATGCGGGAAGTCACGTAGCGTACATT
                          ************ ***** *****************************


::::::::::::::
YMGLESTG49484.1.aln
::::::::::::::
CLUSTAL W(1.81) multiple sequence alignment


contig00664/161288-161440/1 AGATTGGAATCAGCGAGTACCCACTGAGCGCATCAGTTGCTTGCGGGAAAGTACGCAGCA
HO723295/199-351/1          AGATTGGAATCAGCGAGTACCCACTGAGCGCATCAGTTGCTTGCGGGAAAGTACGCAGCA
HO727018/507-603/1          AGATTGGAATCAGCGAGTACCCACTGAGCGCATCAGTTGCTTGCGGGAAA----------
HO727720/700-796/1          AGATTGGAATCAGCGAGTACCCACTGAGCGCATCAGTTGCTTGCGGGAAA----------
                            **************************************************          


contig00664/161288-161440/1 GTTCTATTCGTGGTGTTTCCAAGGGTGCTCATAAATTCCGTAGTTCTGTTGCGCACTGGA
HO723295/199-351/1          GTTCTATTCGTGGTGTTTCCAAGGGTGCTCATAAATTCCGTAGTTCTGTTGCGCACTGGA
HO727018/507-603/1          -------------------------------------------TTCTGTTGCGCACTGGA
HO727720/700-796/1          -------------------------------------------TTCTGTTGCGCACTGGA
                                                                       *****************


contig00664/161288-161440/1 AGATCTCTGGGACATTGTTTGAAGCGCAACCAT
HO723295/199-351/1          AGATCTCTGGGACATTGTTTGAAGCGCAACCAC
HO727018/507-603/1          AGATCTCTGGGACATTGTTTGAAGCGCAAC---
HO727720/700-796/1          AGATCTCTGGGACATTGTTTGAAGCGCAAC---
                            ******************************   


::::::::::::::
YMGLESTG49613.1.aln
::::::::::::::
CLUSTAL W(1.81) multiple sequence alignment


contig00677/31561-31736/1 CGCCGACGGAGCCAAGAGACGGAACAGTGTTGACCACACCAGGGGGGAACCTGGCGCGAT
HO741046/713-791/-1       CGCCGACGGAGCCAAGAGACGGAACAGTGTTGACCACACCAGGGGGGAAC----------
HO744205/704-782/-1       CGCCGACGGAGCCAAGAGACGGAACAGTGTTGACCACACCAGGGGGGAAC----------
HO730527/15-155/-1        CGCCGACGGAGCCAAGAGACGGAACAGTGTTGACCACACCAGGGGGGAACCTGGCGCGAT
                          **************************************************
                                                                                      


contig00677/31561-31736/1 GATTGCGATCCGAGGGAGAGGGACGGTAAGAGGCGGCACGTAGTGTAGAGCAGAGGAGAA
HO741046/713-791/-1       ------------------------------------------------------------
HO744205/704-782/-1       ------------------------------------------------------------
HO730527/15-155/-1        GATTGCGATCCGAGGGAGAGGGACGGTAAGAGGCGGCACGTAGTGTAGAGCAGAGGAGAA
                                                                                      


contig00677/31561-31736/1 CCATACCCAGCCTCGACGATGAGCTCCGAGAGTTTCTGAGGGGGGAAGAGACGAGT
HO741046/713-791/-1       ------CCAGCCTCGACGATGAGCTCCGAGAGTTT---------------------
HO744205/704-782/-1       ------CCAGCCTCGACGATGAGCTCCGAGAGTTT---------------------
HO730527/15-155/-1        CCATACCCAGCCTCGACGATG-----------------------------------
                                ***************                                   


::::::::::::::
YMGLESTG49634.1.aln
::::::::::::::
CLUSTAL W(1.81) multiple sequence alignment


contig00679/4644-4813/1 TTCTCCTTCGCGATGTCATCGACGCGAGAGAGGAGAGCGGTTATCGCGTCCTGCGAGAGT
HO735962/207-376/-1     TTCTCCTTCGCGATGTCATCGACGCGAGAGAGGAGAGCGGTTATCGCGTCCTGCGAGAGT
HO751909/90-189/-1      TTCTCCTTCGCGATGTCATCGACGCGAGAGAGGAGAGCGGTTATCGCGTC----------
HO751841/90-189/-1      TTCTCCTTCGCGATGTCATCGACGCGAGAGAGGAGAGCGGTTATCGCGTC----------
                        **************************************************
                                                         


contig00679/4644-4813/1 CGAATATTAAGCCGAGAGAAGTATTCCACGCACCGTCGGAATAGGACGAAGAGCACCCAC
HO735962/207-376/-1     CGAATATTAAGCCGAGAGAAGTATTCCACGCACCGTCGGAATAGGACGAAGAGCACCCAC
HO751909/90-189/-1      ------------------------------------------------------------
HO751841/90-189/-1      ------------------------------------------------------------
                                                                                    


contig00679/4644-4813/1 ACTCTGTCTAAACTCCTTCAATAACTCCTTTCGGAGGCGGTCATATTGTC
HO735962/207-376/-1     ACTCTGTCTAAACTCCTTCAATAACTCCTTTCGGAGGCGGTCATATTGTC
HO751909/90-189/-1      ACTCTGTCTAAACTCCTTCAATAACTCCTTTCGGAGGCGGTCATATTGTC
HO751841/90-189/-1      ACTCTGTCTAAACTCCTTCAATAACTCCTTTCGGAGGCGGTCATATTGTC
                        **************************************************


::::::::::::::
YMGLESTG49634.2.aln
::::::::::::::
CLUSTAL W(1.81) multiple sequence alignment


contig00679/4778-4934/1 CCTTCAATAACTCCTTTCGGAGGCGGTCATATTGTCCAGACTTCTTGAACCTGCGATCAA
HO735962/86-242/-1      CCTTCAATAACTCCTTTCGGAGGCGGTCATATTGTCCAGACTTCTTGAACCTGCGATCAA
HO751909/26-125/-1      CCTTCAATAACTCCTTTCGGAGGCGGTCATATTGTCCAGACTTCTTGAAC----------
HO751841/26-125/-1      CCTTCAATAACTCCTTTCGGAGGCGGTCATATTGTCCAGACTTCTTGAAC----------
                        **************************************************
                                                                                    


contig00679/4778-4934/1 CGGTCCGTTACACGGGCACTACAAGTCCGACCCCGTAGTGGCCTCACTCTTCAATAAACT
HO735962/86-242/-1      CGGTCCGTTACACGGGCACTACAAGTCCGACCCCGTAGTGGCCTCACTCTTCAATAAACT
HO751909/26-125/-1      -----------------------------------------------TCTTCAATAAACT
HO751841/26-125/-1      -----------------------------------------------TCTTCAATAAACT
                                                                       *************
                                                                                    


contig00679/4778-4934/1 GGGTCGGAGTCTTGATGGACATGCGCAAGTAGGAGGA
HO735962/86-242/-1      GGGTCGGAGTCTTGATGGACATGCGCAAGTAGGAGGA
HO751909/26-125/-1      GGGTCGGAGTCTTGATGGACATGCGCAAGTAGGAGGA
HO751841/26-125/-1      GGGTCGGAGTCTTGATGGACATGCGCAAGTAGGAGGA
                        *************************************
                                                             


::::::::::::::
YMGLESTG49701.1.aln
::::::::::::::
CLUSTAL W(1.81) multiple sequence alignment


contig00681/95771-95925/1 GGGTTTAGGGGAGGCTCGTATGGATACAACCCATACCGTGGGCGTGGCAGGTGAGTAGGT
HO749190/591-745/1        GGGTTTAGGGGAGGCTCGTATGGATACAACCCATACCGTGGGCGTGGCAGGTGAGTAGGT
HO752633/580-679/1        GGGTTTAGGGGAGGCTCGTATGGATACAACCCATACCGTGGGCGTGGCAG----------
HO754752/613-712/1        GGGTTTAGGGGAGGCTCGTATGGATACAACCCATACCGTGGGCGTGGCAG----------
                          **************************************************


contig00681/95771-95925/1 GTATCCATTGTACGTTCTTGGGCCTCACATGAGACTCCCTGCTAGGGGTCGCGGTCGGGG
HO749190/591-745/1        GTATCCATTGTACGTTCTTGGGCCTCACATGAGACTCCCTGCTAGGGGTCGCGGTCGGGG
HO752633/580-679/1        ---------------------------------------------GGGTCGCGGTCGGGG
HO754752/613-712/1        ---------------------------------------------GGGTCGCGGTCGGGG
                                                                       ***************


contig00681/95771-95925/1 TTTTTGATCTTACAAAATGGACGCCTAATCGCTCA
HO749190/591-745/1        TTTTTGATCTTACAAAATGGACGCCTAATCGCTCA
HO752633/580-679/1        TTTTTGATCTTACAAAATGGACGCCTAATCGCTCA
HO754752/613-712/1        TTTTTGATCTTACAAAATGGACGCCTAATCGCTCA
                          ***********************************
                                                             


::::::::::::::
YMGLESTG49729.1.aln
::::::::::::::
CLUSTAL W(1.81) multiple sequence alignment


contig00682/25142-25298/1 TTAGTAAGCGTTCCTCGCTCGCGGCACCTTCCTTGTCTCCTGCGGCCCACCTGCCCCGGA
HO718835/154-253/-1       TTAGTAAGCGTTCCTCGCTCGCGGCACCTTCCTTGTCTCCTGCGGCCCAC----------
HO719887/131-230/-1       TTAGTAAGCGTTCCTCGCTCGCGGCACCTTCCTTGTCTCCTGCGGCCCAC----------
HO726916/111-210/-1       TTAGTAAGCGTTCCTCGCTCGCGGCACCTTCCTTGTCTCCTGCGGCCCAC----------
HO723906/91-190/-1        TTAGTAAGCGTTCCTCGCTCGCGGCACCTTCCTTGTCTCCTGCGGCCCAC----------
HO743347/155-311/-1       TTAGTAAGCGTTCCTCGCTCGCGGCACCTTCCTTGTCTCCTGCGGCCCACCTGCCCCGGA
                          **************************************************          


contig00682/25142-25298/1 AGGTCTGAGGAATAGCACGCTTGCCAGAAGAGATGAGGGGGACTCACCAGCTCTTGACGC
HO718835/154-253/-1       -----------------------------------------------CAGCTCTTGACGC
HO719887/131-230/-1       -----------------------------------------------CAGCTCTTGACGC
HO726916/111-210/-1       -----------------------------------------------CAGCTCTTGACGC
HO723906/91-190/-1        -----------------------------------------------CAGCTCTTGACGC
HO743347/155-311/-1       AGGTCTGAGGAATAGCACGCTTGCCAGAAGAGATGAGGGGGACTCACCAGCTCTTGACGC
                                                                         *************


contig00682/25142-25298/1 TAGCGAGGAAGGTTGAGGGTATCTCTCGAGCCGGGGG
HO718835/154-253/-1       TAGCGAGGAAGGTTGAGGGTATCTCTCGAGCCGGGGG
HO719887/131-230/-1       TAGCGAGGAAGGTTGAGGGTATCTCTCGAGCCGGGGG
HO726916/111-210/-1       TAGCGAGGAAGGTTGAGGGTATCTCTCGAGCCGGGGG
HO723906/91-190/-1        TAGCGAGGAAGGTTGAGGGTATCTCTCGAGCCGGGGG
HO743347/155-311/-1       TAGCGAGGAAGGTTGAGGGTATCTCTCGAGCCGGGGG
                          *************************************


::::::::::::::
YMGLESTG49851.1.aln
::::::::::::::
CLUSTAL W(1.81) multiple sequence alignment


contig00692/36050-36202/1 ACAGCTCATCACAACCTGCAGTCTACGATGTCACAAAATTCATTGACGAGGTATATCCCC
HO713356/131-196/1        ---------------------TCTACGATGTCACAAAATTCATCGACGAG----------
HO719729/131-249/1        ---------------------TCTACGATGTCACAAAATTCATCGACGAGGTATATCCCC
HO711663/163-315/1        ACAGCTCATCACAACCTGTAGTCTACGATGTCACAAAATTCATCGACGAGGTATATCCCC
HO741717/131-196/1        ---------------------TCTACGATGTCACAAAATTCATCGACGAG----------
                                               ********************** ******          


contig00692/36050-36202/1 GTGACCCACTCACCCTTCCCACCCAATCTAATGACCGTCCAAGCACCCCGGAGGCGACGA
HO713356/131-196/1        -------------------------------------------CACCCCGGAGGCGACGA
HO719729/131-249/1        GTGACCCACTCGCCCTTCCCACCCAATCTAATGACCGTCCAAGCACCCCGGAGGCGACGA
HO711663/163-315/1        GTGACCCACTCGCCCTTCCCACCCAATCTAATGACCGTCCAAGCACCCCGGAGGCGACGA
HO741717/131-196/1        -------------------------------------------CACCCCGGAGGCGACGA
                                                                     *****************


contig00692/36050-36202/1 GGTGATCCTTGCGGAAGCTTGTGAGTACCCGTC
HO713356/131-196/1        GGTGATCCTTGCGGAAGCTT-------------
HO719729/131-249/1        GGTGATCCTTGCGGAAGCTT-------------
HO711663/163-315/1        GGTGATCCTTGCGGAAGCTTGTGAGTACCCGTC
HO741717/131-196/1        GGTGATCCTTGCGGAAGCTT-------------
                          ********************             


::::::::::::::
YMGLESTG49851.2.aln
::::::::::::::
CLUSTAL W(1.81) multiple sequence alignment


contig00692/36421-36573/1 TCTTCTTCGGGTTCCAGCCACGCGGTGAACACGGCCGTTGAACAGGGTTCCAAGTACATC
HO713356/319-418/1        TCTTCTTCGGGTTCCAGCCACGCGGTGAACACGGCCGTTGAACAGGGTTCCAA-------
HO719729/372-524/1        TCTTCTTCGGGTTCCAGCCACGCGGTGAACACGGCCGTTGAACAGGGTTCCAAGTACATC
HO711663/537-672/1        TCTTCTTCGGGTTCCAGCCACGCGGTGAACACGGCCGTTGAACAGGGTTCCAAGTACATC
                          *****************************************************       


contig00692/36421-36573/1 ATTCTAACCGTACGTTTTACGTCTTATCTGACCACGTTCCACCCAGTGCGATGTACTTTG
HO713356/319-418/1        ----------------------------------------------TGCGATGTACTTTG
HO719729/372-524/1        ATTCTAACCGTACGTTTTACGTCTTATCTGACCACATTCCACCCAGTGCGATGTACTTTG
HO711663/537-672/1        ATTCTAACCGTACGTTTTACGTCTTATCTGACCACATTCCACCCAGTGCGATGTACTTTG
                                                                        **************


contig00692/36421-36573/1 TCCCTCTTGCGATGCTGGGTGCCTACTTTGCAT
HO713356/319-418/1        TCCCTCTTGCGATGCTTGGTGCCTACTTTGCAT
HO719729/372-524/1        TCCCTCTTGCGATGCTTGGTGCCTACTTTGCAT
HO711663/537-672/1        TCCCTCTTGCGATGCT-----------------
                          ****************                 


::::::::::::::
YMGLESTG49854.1.aln
::::::::::::::
CLUSTAL W(1.81) multiple sequence alignment


contig00693/5158-5369/1 AAAGCGGGATAAATTATTGTCCGACCAATGACCATTGAAAAAACTGGTAACTATTATGAT
HO724012/647-731/-1     ---------------ATTGTCCGACCAATGACCATTGAAAAAACTGGTAA----------
HO733780/732-831/-1     AAAGCGGGATAAATTATTGTCCGACCAATGACCATTGAAAAAACTGGTAA----------
HO740306/744-821/-1     ----------------------GACCAATGACCATTGAAAAAACTGGTAA----------
HO746457.rev/449-660/-1 AAAGCGGGATAAATTATTGTCCGACCAATGACCATTGAAAAAACTGGTAACTATTATGAT
HO714279/564-775/-1     AAAGCGGGATAAATTATTGTCCGACCAATGACCATTGAAAAAACTGGTAACTATTATGAT
HO711074/697-771/-1     -------------------------CAATGACCATTGAAAAAACTGGTAA----------
HO722695.rev/666-764/-1 -AAGCGGGATAAATTATTGTCCGACCAATGACCATTGAAAAAACTGGTAA----------
HO722694.rev/600-698/-1 -AAGCGGGATCAATTATTGTCCGACCAATGACCATTGAAAAAACTGGTAA----------
                                                 *************************
                                                                                    


contig00693/5158-5369/1 TTAGAATACAGCGGATGATGAGGCGATAGCGAGCGTGGGTATGAGAATGCAATGCGGTAA
HO724012/647-731/-1     ------------------------------------------------------------
HO733780/732-831/-1     ------------------------------------------------------------
HO740306/744-821/-1     ------------------------------------------------------------
HO746457.rev/449-660/-1 TTAGAATACAGCGGATGATGAGGCGATAGCGAGCGTGGGTATGAGAATGCAATGCGGTAA
HO714279/564-775/-1     TTAGAATACAGCGGATGATGAGGCGATAGCGAGCGTGGGTATGAGAATGCAATGCGGTAA
HO711074/697-771/-1     ------------------------------------------------------------
HO722695.rev/666-764/-1 ------------------------------------------------------------
HO722694.rev/600-698/-1 ------------------------------------------------------------
                                                                                    


contig00693/5158-5369/1 GATGGTGCTACAATTCGTCATGGACATCATGAAGGGACCCACTCGGATAGACCAACGACA
HO724012/647-731/-1     ------------------------------------------TCGGATAGACCAACGACA
HO733780/732-831/-1     ------------------------------------------TCGGATAGACCAACGACA
HO740306/744-821/-1     ------------------------------------------TCGGATAGACCAACGACA
HO746457.rev/449-660/-1 GATGGTGCTACAATTCGTCATGGACATCATGAAGGGACCCACTCGGATAGACCAACGACA
HO714279/564-775/-1     GATGGTGCTACAATTCGTCATGGACATCATGAAGGGACCCACTCGGATAGACCAACGACA
HO711074/697-771/-1     ------------------------------------------TCGGATAGACCAACGACA
HO722695.rev/666-764/-1 ------------------------------------------TCGGATAGACCAACGACA
HO722694.rev/600-698/-1 ------------------------------------------TCGGATAGACCAACGACA
                                                                  ******************


contig00693/5158-5369/1 GACAGAACGGCTCAGTGCTGAGCGCTCATGCG
HO724012/647-731/-1     GACAGAACGGCTCAGTGCTGAGCGCTCATGCG
HO733780/732-831/-1     GACAGAACGGCTCAGTGCTGAGCGCTCATGCG
HO740306/744-821/-1     GACAGAACGGCTCAGTGCTGAGCGCTCATGCG
HO746457.rev/449-660/-1 GACAGAACGGCTCAGTGCTGAGCGCTCATGCG
HO714279/564-775/-1     GACAGAACGGCTCAGTGCTGAGCGCTCATGCG
HO711074/697-771/-1     GACAGAACGGCTCAGTGCTGAGCGCTCATGCG
HO722695.rev/666-764/-1 GACAGAACGGCTCAGTGCTGAGCGCTCATGCG
HO722694.rev/600-698/-1 GACAGAACGGCTCAGTGCTGAGCGCTCATGCG
                        ********************************


::::::::::::::
YMGLESTG49854.2.aln
::::::::::::::
CLUSTAL W(1.81) multiple sequence alignment


contig00693/5875-6060/1 CTGGATGGCGTAGGTGGGAGCAACGATAAGGACGACGCCAAGGGCCTTGAGCTGGGGAGG
HO720641/35-220/-1      CTGGATGGCGTAGGTGGGAGCAACGATAAGGACGACGCCAAGGGCCTTGAGCTGGGGAGG
HO737291/24-209/-1      CTGGATGGCGTAGGTGGGAGCAACGATAAGGACGACGCCAAGGGCCTTGAGCTGGGGAGG
HO718895/170-355/-1     CTGGATGGCGTAGGTGGGAGCAACGATAAGGACGACGCCAAGGGCCTTGAGCTGGGGAGG
HO724012/104-203/-1     CTGGATGGCGTAGGTGGGAGCAACGATAAGGACGACGCCAAGGGCCTTGAG---------
HO711356/103-288/-1     CTGGATGGCGTAGGTGGGAGCAACGATAAGGACGACGCCAAGGGCCTTGAGCTGGGGAGG
HO733859/100-285/-1     CTGGATGGCGTAGGTGGGAGCAACGATAAGGACGACGCCAAGGGCCTTGAGCTGGGGAGG
                        ***************************************************                                                       


contig00693/5875-6060/1 GAGGGCGCGGAAGGCGGGCCAGCGGCGGTTAGCGTACCACATACTGGGGAGGGAGATGGC
HO720641/35-220/-1      GAGGGCGCGGAAGGCGGGCCAGCGGCGGTTAGCGTACCACATACTGGGGAGGGAGATGGC
HO737291/24-209/-1      GAGGGCGCGGAAGGCGGGCCAGCGGCGGTTAGCGTACCACATACTGGGGAGGGAGATGGC
HO718895/170-355/-1     GAGGGCGCGGAAGGCGGGCCAGCGGCGGTTAGCGTACCACATACTGGGGAGGGAGATGGC
HO724012/104-203/-1     ------------------------------------------------------------
HO711356/103-288/-1     GAGGGCGCGGAAGGCGGGCCAGCGGCGGTTAGCGTACCACATACTGGGGAGGGAGATGGC
HO733859/100-285/-1     GAGGGCGCGGAAGGCGGGCCAGCGGCGGTTAGCGTACCACATACTGGGGAGGGAGATGGC
                                                                                    


contig00693/5875-6060/1 GAGACCGGCGAGGATACCCTCGATCGCACCGCGGACGGTGGCGGCGTGGTGACCGGCAAG
HO720641/35-220/-1      GAGACCGGCGAGGATACCCTCGATCGCACCGCGGACGGTGGCGGCGTGGTGACCGGCAAG
HO737291/24-209/-1      GAGACCGGCGAGGATACCCTCGATCGCACCGCGGACGGTGGCGGCGTGGTGACCGGCAAG
HO718895/170-355/-1     GAGACCGGCGAGGATACCCTCGATCGCACCGCGGACGGTGGCGGCGTGGTGACCGGCAAG
HO724012/104-203/-1     -----------------CCTCGATCGCACCGCGGACGGTGGCGGCGTGGTGACCGGCAAG
HO711356/103-288/-1     GAGACCGGCGAGGATACCCTCGATCGCACCGCGGACGGTGGCGGCGTGGTGACCGGCAAG
HO733859/100-285/-1     GAGACCGGCGAGGATACCCTCGATCGCACCGCGGACGGTGGCGGCGTGGTGACCGGCAAG
                                         *******************************************


contig00693/5875-6060/1 CTCTTC
HO720641/35-220/-1      CTCTTC
HO737291/24-209/-1      CTCTTC
HO718895/170-355/-1     CTCTTC
HO724012/104-203/-1     CTCTTC
HO711356/103-288/-1     CTCTTC
HO733859/100-285/-1     CTCTTC
                        ******


::::::::::::::
YMGLESTG49886.1.aln
::::::::::::::
CLUSTAL W(1.81) multiple sequence alignment


contig00696/1890-2049/1 TCCGGTCCTAGCCGTCCAGCCGCGCCCCCGTTTCCTCCCCCGTATCCCTCGTACGTTCTC
HO734526/341-500/1      TCCGGTCCTAGCCGTCCAGCCGCGCCCCCGTTTCCTCCCCCGTATCCCTCGTACGTTCTC
HO736725/198-297/1      TCCGGTCCTAGCCGTCCAGCCGCGCCCCCGTTTCCTCCCCCGTATCCCTC----------
HO736724/199-298/1      TCCGGTCCTAGCCGTCCAGCCGCGCCCCCGTTTCCTCCCCCGTATCCCTC----------
                        **************************************************          


contig00696/1890-2049/1 GCCGCCCTCCAGCATCTCGCCGATCAAGGCGAATCTGACAGGTCTGGTAGCTTCGACCCG
HO734526/341-500/1      GCCGCCCTCCAGCATCTCGCCGATCAAGGCGAATCTGATAGGTCTGGTAGCTTCGACCCG
HO736725/198-297/1      --------------------------------------------------CTTCGACCCG
HO736724/199-298/1      --------------------------------------------------CTTCGACCCG
                                                                          **********


contig00696/1890-2049/1 GCGTTCGCGCCGCCGATGTTGCTCTTCCGCCCCGACGAGC
HO734526/341-500/1      GCGTTCGCGCCGCCGATGTTGCTCTTCCGCCCCGACGAGC
HO736725/198-297/1      GCGTTCGCGCCGCCGATGTTGCTCTTCCGCCCCGACGAGC
HO736724/199-298/1      GCGTTCGCGCCGCCGATGTTGCTCTTCCGCCCCGACGAGC
                        ****************************************


::::::::::::::
YMGLESTG49910.1.aln
::::::::::::::
CLUSTAL W(1.81) multiple sequence alignment


contig00696/90457-90607/1 CGAGTTTGCCGTGACGGCTGGATGGAATCGGGGCAAGTGCAGCGTGGACTGTGAGTATCT
HO744013/296-395/1        CGAGTTTGCCGTGACGGCTGGATGGAATCGGGGCAAGTGCAGCGTGGACT----------
HO740956/301-451/1        CGAGTTTGCCGTGACGGCTGGATGGAATCGGGGCAAGTGCAGCGTGGACTGTGAGTATCT
                          **************************************************          


contig00696/90457-90607/1 CCCGCACATGCAACTGGCAGTGAATGAATGGCTACCTCTAGCGTTTTTGCTGGAAAACGG
HO744013/296-395/1        -----------------------------------------CGTTTTTGCTGGAAAACGG
HO740956/301-451/1        CCCGCACATGCAACTGGCAGTGAATGAATGGCTACCTCTAGCGTTTTTGCTGGAAAACGG
                                                                   *******************


contig00696/90457-90607/1 TGCTATGTATCATGTAGCGCATGCCGTCGCG
HO744013/296-395/1        TGCTATGTATCATGTAGCGCATGCCGTCGCG
HO740956/301-451/1        TGCTATGTATCATGTAGCGCATGCCGTCGCG
                          *******************************


::::::::::::::
YMGLESTG49953.1.aln
::::::::::::::
CLUSTAL W(1.81) multiple sequence alignment


contig00699/7362-7511/1 GACGCCTGAGGAGCTCTACAAGATGCGCACGGAGCTCACCAGTTCGTTGTAGTGAGTTCT
HO730456/345-444/1      GACGCCTGAGGAGCTCTACAAGATGCGCACGGAGCTCACCAGTTCGTTGTA---------
HO749501/233-382/1      GACGCCTGAGGAGCTCTACAAGATGCGCACGGAGCTCACCAGTTCGTTGTAGTGAGTTCT
HO730457/359-458/1      GACGCCTGAGGAGCTCTACAAGATGCGCACGGAGCTCACCAGTTCGTTGTA---------
                        ***************************************************         


contig00699/7362-7511/1 ACGAAGTATGTTGGCCTTATGGATGAATTGACTAAATACAGCACCGCGCATGGAGAAATG
HO730456/345-444/1      -----------------------------------------CACCGCGCATGGAGAAATG
HO749501/233-382/1      ACGAAGTATGTTGGCCTTATGGATGAATTGACTAAATACAGCACCGCGCATGGAGAAATG
HO730457/359-458/1      -----------------------------------------CACCGCGCATGGAGAAATG
                                                                 *******************


contig00699/7362-7511/1 TGCCAGGCAAGGGATCTGCTTACCCTGCTT
HO730456/345-444/1      TGCCAGGCAAGGGATCTGCTTACCCTGCTT
HO749501/233-382/1      TGCCAGGCAAGGGATCTGCTTACCCTGCTT
HO730457/359-458/1      TGCCAGGCAAGGGATCTGCTTACCCTGCTT
                        ******************************


::::::::::::::
YMGLESTG49997.1.aln
::::::::::::::
CLUSTAL W(1.81) multiple sequence alignment


contig00702/10243-10404/1 ACGCTCAGTACCACGTTCTGGAGGCCTTCTCCTTCTTCAACATGATTCTCAGTGGGTCTC
HO725328/671-770/1        ACGCTCAGTACCACGTTCTGGAGGCCTTCTCTTTCTTCAACATGATTCTCA---------
HO722443/602-701/1        ACGCTCAGTACCACGTTCTGGAGGCCTTCTCCTTCTTCAACATGATTCTCA---------
HO746747/470-569/1        ACGCTCAGTACCACGTTCTGGAGGCCTTCTCCTTCTTCAACATGATTCTCA---------
HO746744/113-274/1        ACGCTCAGTACCACGTTCTGGAGGCCTTCTCCTTCTTCAACATGATTCTCAGTGGGTCTC
                          ***************************************************


contig00702/10243-10404/1 CCTCCGCCCTGCTGCGGAAACCCCGATGTACTCACGCTCCGACCGTCCCCCAGTCTTCGC
HO725328/671-770/1        -----------------------------------------------------TCTTCGC
HO722443/602-701/1        -----------------------------------------------------TCTTCGC
HO746747/470-569/1        -----------------------------------------------------TCTTCGC
HO746744/113-274/1        CCTCCGCCCTGCTGCGGAAACCCCGATGTACTCACGCTCCGACCGTCCCCCAGTCTTCGC
                                                                               *******
                                                                                      


contig00702/10243-10404/1 ATTCCTTGTATTATTATTGGTGCTCGCCATCCGGCAACACCG
HO725328/671-770/1        ATTCCTTGTATTATTATTGGTGCTCGCCATCCGGCAACACCG
HO722443/602-701/1        ATTCCTTGTATTATTATTGGTGCTCGCCATCCGGCAACACCG
HO746747/470-569/1        ATTCCTTGTATTATTATTGGTGCTCGCCATCCGGCAACACCG
HO746744/113-274/1        ATTCCTTGTATTATTATTGGTGCTCGCCATCCGGCAACACCG
                          ******************************************
                                                                    


::::::::::::::
YMGLESTG49999.1.aln
::::::::::::::
CLUSTAL W(1.81) multiple sequence alignment


contig00702/12699-12859/1 TGGCCAGCCGATGGCCTATGCAGCGAGCGCGCAGCCGCAGATGGCTCCTGGGTATGTGAT
HO750705/598-758/1        TGGCCAGCCGATGGCCTATGCAGCGAGCGCGCAGCCGCAGATGGCTCCTGGGTATGTGAT
HO754909/598-758/1        TGGCCAGCCGATGGCCTATGCAGCGAGCGCGCAGCCGCAGATGGCTCCTGGGTATGTGAT
HO755635/574-673/1        TGGCCAGCCGATGGCCTATGCAGCGAGCGCGCAGCCGCAGATGGCTCCTGG---------
HO755713/574-673/1        TGGCCAGCCGATGGCCTATGCAGCGAGCGCGCAGCCGCAGATGGCTCCTGG---------
                          ***************************************************
                                                                                      


contig00702/12699-12859/1 CCAGCAGAACCCTGGTCACTCTGTAGTAATCCAGCCTGGGGTCGGGGGGCAGCCTCCGAC
HO750705/598-758/1        CCAGCAGAACCCTGGTCACTCTGTAGTAATCCAGCCTGGGGTCGGGGGGCAGCCTCCGAC
HO754909/598-758/1        CCAGCAGAACCCTGGTCACTCTGTAGTAATCCAGCCTGGGGTCGGGGGGCAGCCTCCGAC
HO755635/574-673/1        ----------------------------------------------------CCTCCGAC
HO755713/574-673/1        ----------------------------------------------------CCTCCGAC
                                                                              ********


contig00702/12699-12859/1 TATAACCCAGATCCCCGGCTCAGTGAGCTCGGTCTGAAACT
HO750705/598-758/1        TATAACCCAGATCCCCGGCTCAGTGAGCTCGGTCTGAAACT
HO754909/598-758/1        TATAACCCAGATCCCCGGCTCAGTGAGCTCGGTCTGAAACT
HO755635/574-673/1        TATAACCCAGATCCCCGGCTCAGTGAGCTCGGTCTGAAACT
HO755713/574-673/1        TATAACCCAGATCCCCGGCTCAGTGAGCTCGGTCTGAAACT
                          *****************************************
                                                                   


::::::::::::::
YMGLESTG50046.1.aln
::::::::::::::
CLUSTAL W(1.81) multiple sequence alignment


contig00704/76294-76441/1 TTCCCGTCGTAGTGGGAGTTGGACGAGGAGCTACACACCAGCCCAAACGCCTGCACGAAT
HO751386/7-106/-1         TTCCCGTCGTAGTGGGAGTTGGACGAGGAGCTACACACCAGCCCAAACGC----------
HO756484/435-582/-1       TTCCCGTCGTAGTGGGAGTTGGACGAGGAGCTACACACCAGCCCAAACGCCTGCACGAAT
HO751302/6-105/-1         TTCCCGTCGTAGTGGGAGTTGGACGAGGAGCTACACACCAGCCCAAACGC----------
                          **************************************************          


contig00704/76294-76441/1 GGTCAGGATGCTCTTGGAACGCACGACGAGATACATACGTCTGTGGGCCCATGGCGCAAG
HO751386/7-106/-1         --------------------------------------GTCTGTGGGCCCATGGCGCAAG
HO756484/435-582/-1       GGTCAGGATGCTCTTGGAACGCACGACGAGATACATACGTCTGTGGGCCCATGGCGCAAG
HO751302/6-105/-1         --------------------------------------GTCTGTGGGCCCATGGCGCAAG
                                                                **********************


contig00704/76294-76441/1 TAGCTTTGGACCATGGCGAGGGCAAAGA
HO751386/7-106/-1         TAGCTTTGGACCATGGCGAGGGCAAAGA
HO756484/435-582/-1       TAGCTTTGGACCATGGCGAGGGCAAAGA
HO751302/6-105/-1         TAGCTTTGGACCATGGCGAGGGCAAAGA
                          ****************************


::::::::::::::
YMGLESTG50137.1.aln
::::::::::::::
CLUSTAL W(1.81) multiple sequence alignment


contig00710/13698-13850/1 ATTTATACGAGCCTCGAGAGCGGAAGGGACACGATGCGCACCACGCCAGTCTGAAAAGTC
HO747284/400-499/-1       ATTTATACGAGCCTCGAGAGCGGAAGGGACACGATGCGCACCACGCCAGT----------
HO723915/37-189/-1        ATTTATACGAGCCTCGAGAGCGGAAGGGACACGATGCGCACCACGCCAGTCTGAAAAGTC
                          **************************************************          


contig00710/13698-13850/1 TATTGACGCAACGCCTGGTCCGGGAAAAGGCCAGATGACGCACCGTCCACGGGGCAATAA
HO747284/400-499/-1       -------------------------------------------CGTCCACGGGGCAATAA
HO723915/37-189/-1        TATTGACGCAACGCCTGGTCCGGGAAAAGGCCAGATGACGCACCGTCCACGGGGCAATAA
                                                                     *****************


contig00710/13698-13850/1 GAACGATGCGTTCACGGGGAGAACGTCCAACCT
HO747284/400-499/-1       GAACGATGCGTTCACGGGGAGAACGTCCAACCT
HO723915/37-189/-1        GAACGATGCGTTCACGGGGAGAACGTCCAACCT
                          *********************************


::::::::::::::
YMGLESTG50173.1.aln
::::::::::::::
CLUSTAL W(1.81) multiple sequence alignment


contig00714/6756-6914/1 AGACGAGAGACCAAGGTTGGTCTGGCGACCGTCGGAGGGATCGTTCCAGTCTGCGAAGCG
HO724759/60-159/-1      AGACGAGAGACCAAGGTTGGTCTGGCGACCGTCGGAGGGATCGTTCCAGT----------
HO739108/67-225/-1      AGACGAGAGACCAAGGTTGGTCTGGCGACCGTCGGAGGGATCGTTCCAGTCTGCGAAGCG
HO739109/1-141/-1       AGACGAGAGACCAAGGTTGGTCTGGCGACCGTCGGAGGGATCGTTCCAGTCTGCGAAGCG
                        **************************************************          


contig00714/6756-6914/1 GCCGAGTTTGTCAGATTTTGAGTAGGGGGCATACGGGATGTCCTTGAACTTGAATTGGGA
HO724759/60-159/-1      -------------------------------------------------TTGAATTGGGA
HO739108/67-225/-1      GCCGAGTTTGTCAGATTTTGAGTAGGGGGCATACGGGATGTCCTTGAACTTGAATTGGGA
HO739109/1-141/-1       GCCGAGTTTGTCAGATTTTGAGTAGGGGGCATACGGGATGTCCTTGAACTTGAATTGGGA
                                                                         ***********


contig00714/6756-6914/1 GGGGAAGTTGGACGTCGAAGGGCCCCAGCCTCCATCGGG
HO724759/60-159/-1      GGGGAAGTTGGACGTTGAAGGGCCCCAGCCTCCATCGGG
HO739108/67-225/-1      GGGGAAGTTGGACGTTGAAGGGCCCCAGCCTCCATCGGG
HO739109/1-141/-1       GGGGAAGTTGGACGTTGAAGG------------------
                        *************** *****                  


::::::::::::::
YMGLESTG50188.1.aln
::::::::::::::
CLUSTAL W(1.81) multiple sequence alignment


contig00715/6891-7042/1 AGATGTGCACGTCTCGCTCGATGATGTGGTCATAATGTTCCATGACCCGAGTATGTTCGC
HO714603/99-225/1       --ATGTGCACGTCTCGCTCGATGATGTGGTCATAATGTTCCATGACCCGAGTATGTTCGC
HO733750/172-246/1      --ATGTGCACGTCTCGCTCGATGATGTGGTCATAATGTTCCATGACCCGA----------
HO738063/169-243/1      --ATGTGCACGTCTCGCTCGATGATGTGGTCATAATGTTCCATGACCCGA----------
HO715637/82-208/1       --ATGTGCACGTCTCGCTCGATGATGTGGTCATAATGTTCCATGACCCGAGTATGTTCGC
HO715720/82-208/1       --ATGTGCACGTCTCGCTCGATGATGTGGTCATAATGTTCCATGACCCGAGTATGTTCGC
                          ************************************************
                          


contig00715/6891-7042/1 GCGTGTACCCCTCTGTTGGCTGCCATTCATGCGTGGGCGCAGCGTTGGATAGGACGACGA
HO714603/99-225/1       GCGTGTACCCCTCTGTTGGCTGCCATTCATGCGTGGGCGCAGCGTTGGATAGGACGACGA
HO733750/172-246/1      ------------------------------------------CGTTGGATAGGACGACGA
HO738063/169-243/1      ------------------------------------------CGTTGGATAGGACGACGA
HO715637/82-208/1       GCGTGTACCCCTCTGTTGGCTGCCATTCATGCGTGGGCGCAGCGTTGGATAGGACGACGA
HO715720/82-208/1       GCGTGTACCCCTCTGTTGGCTGCCATTCATGCGTGGGCGCAGCGTTGGATAGGACGACGA
                                                                  ******************


contig00715/6891-7042/1 ATGGGCATGGTGAGTGGCAACGCGTTTCGGTG
HO714603/99-225/1       ATGGGCATG-----------------------
HO733750/172-246/1      ATGGGCATG-----------------------
HO738063/169-243/1      ATGGGCATG-----------------------
HO715637/82-208/1       ATGGGCATG-----------------------
HO715720/82-208/1       ATGGGCATG-----------------------
                        *********


::::::::::::::
YMGLESTG50208.1.aln
::::::::::::::
CLUSTAL W(1.81) multiple sequence alignment


contig00716/31135-31303/1 GGTAGGACGACGCGTCGGCCACTAGTTCATACAACTGCCTCTGCGTGTAACTGAG-AAAA
HO715080/104-273/-1       AGTAGGACGACGCGTCGGCCACTAGTTCATACAACTGCCTCTGCGTGTAACTGAGGAAAA
HO715717/68-166/-1        AGTAGGACGACGCGTCGGCCACTAGTTCATACAACTGCCTCTGCGTGTAA----------
                           *************************************************          


contig00716/31135-31303/1 AAGCCCGAGGTCTCAGTCGGCGCGTCCTCCCGGTTTGCATACGTCAGTCAGCGCCACTTA
HO715080/104-273/-1       AAGCCCGAGGTCTCAGTCGGCGCGTCCTCCCGGTTTGCATACGTCAGTCAGCGCCACTTA
HO715717/68-166/-1        ------------------------------------------------------------
                                                                                      


contig00716/31135-31303/1 CGGGAATATTTTGCGTTCATGGTAGAGCTGAGGGCTCGAGCCGGCGCCGT
HO715080/104-273/-1       CGGGAATATTTTGCGTTCATGGTAGACCTGAGGGCTCGAGCCGGCGCCGT
HO715717/68-166/-1        -GGGAATATTTTGCGTTCATGGTAGACCTGAGGGCTCGAGCCGGCGCCGT
                           ************************* ***********************


::::::::::::::
YMGLESTG50260.1.aln
::::::::::::::
CLUSTAL W(1.81) multiple sequence alignment


contig00803/44598-44752/1 ACTGCTCGATTCGGAGACGACCCAGAAGGTGGTGATGGTCGACTCAAGTGGTAGGTGCTC
HO717538/191-279/1        ACTGCTCGATTCGGAGACGACCCAGAAGGTGGTGATGGTCGACTCGAGTG----------
HO747317/220-374/1        ACTGCTCGATTCGGAGACGACCCAGAAGGTGGTGATGGTCGACTCAAGTGGTAGGTGCTC
                          ********************************************* ****          


contig00803/44598-44752/1 CACGTAACCCGTGCATGTTCACATCGACATGGCGTGGCAATGTAGAGAAGCTACTCAACA
HO717538/191-279/1        ---------------------------------------------AGAAGCTACTCAGCA
HO747317/220-374/1        CACGTAACCCGTGCATGTTCACATCGACATGGCGTGGCAATGTAGAGAAGCTACTCAACA
                                                                       ************ **


contig00803/44598-44752/1 GAGATGCGGATGATGAATTTGATGGTAAGTAGTAG
HO717538/191-279/1        GAGATGCGGATGACGAATTTGATG-----------
HO747317/220-374/1        GAGATGCGGATGATGAATTTGATGGTAAGTAGTAG
                          ************* **********           


::::::::::::::
YMGLESTG50260.2.aln
::::::::::::::
CLUSTAL W(1.81) multiple sequence alignment


contig00803/44692-44848/1 TGGCAATGTAGAGAAGCTACTCAACAGAGATGCGGATGATGAATTTGATGGTAAGTAGTA
HO717538/241-329/1        -----------AGAAGCTACTCAGCAGAGATGCGGATGACGAATTTGATG----------
HO747317/314-470/1        TGGCAATGTAGAGAAGCTACTCAACAGAGATGCGGATGATGAATTTGATGGTAAGTAGTA
                                     ************ *************** **********          


contig00803/44692-44848/1 GTGTTCTGTGTGCTCTTTGAAATGCCACGATATTCCATGTCTGTTAGTCCAGGTGGAGAG
HO717538/241-329/1        -----------------------------------------------TCCAGGTGGAGAG
HO747317/314-470/1        GTGTTCTGTGTGCTCTTTGAAATGCCACGATATTCCATGTCTGTTAGTCCAGGTGGAGAG
                                                                         *************


contig00803/44692-44848/1 GATCCACGCGGACGAAGAGAACCTGCTTCAAGCCATC
HO717538/241-329/1        AATCCATGCGGACGAAGAGAACCTGCTTCAAACTATC
HO747317/314-470/1        GATCCACGCGGACGAAGAGAACCTGCTTCAAGCCATC
                           ***** ************************ * ***


::::::::::::::
YMGLESTG50289.1.aln
::::::::::::::
CLUSTAL W(1.81) multiple sequence alignment


contig00805/11244-11410/1 CCGCGTAAGGCTTGACCCGAACTCGCAGAACTCCACGGGATACGTGCATACTGCCGGAAG
HO752626/36-135/-1        CCGCGTAAGGCTTGACCCGAACTCGCAGAACTCCACGGGATACGTGCATA----------
HO740011/47-212/-1        CCGCGTAAGGCTTGACCCGAACTCGCAGAACTCCACGGGATACGTGCATACTGCCGGAAG
                          **************************************************          


contig00805/11244-11410/1 ACGTGCGATGTCAGGGATGTTGGAGGGAGTTTCCAGGATGTAGGGTGAGCGCGTCACCTT
HO752626/36-135/-1        ---------------------------------------------------------CTT
HO740011/47-212/-1        ACGTGCGATGTCAGGGATGTTGGAGGGAGGT-CCAGGATGTAGGGTGAGCGCGTCACCTT
                                                                                   ***


contig00805/11244-11410/1 GGCAATAGAGGACTTGTTTTGGGGCAATCACTTCGGAGGTCGAGGCT
HO752626/36-135/-1        GGCAATAGAGGACTTGTTTTGGGGCAATCACTTCGGAGGTCGAGGCT
HO740011/47-212/-1        GGCAATAGAGGACTTGTTTTGGGGCAATCACTTCGGAGGTCGAGGCT
                          ***********************************************


::::::::::::::
YMGLESTG50355.1.aln
::::::::::::::
CLUSTAL W(1.81) multiple sequence alignment


contig01361/36928-37095/1 TCTGACCTTGAGTGTTTATGCTGAGCGGCCAGGTTGATGCATCATGCTAAGTATGGCTCA
HO719964/340-507/1        TCTGACCTTGAGTGTTTATGCTGAGCGGCCAGGTTGATGCATCATGCTAAGTATGGCTCA
HO737992/306-405/1        TCTGACCTTGAGTGTTTATGCTGAGCGGCCAGGTTGATGCATCATGCTAA----------
                          **************************************************
                                                                                      


contig01361/36928-37095/1 ACTCGAACTGTCCCCTTCCGTTCCTCCTGTCTCCCCCGTTGATCTTCGACCTCCACAGTC
HO719964/340-507/1        ACTCGAACTGTCCCCTTCCGTTCCTCCTGTCTCCCCCGTTGATCTTCGACCCCCACAGTC
HO737992/306-405/1        ----------------------------------------------------------TC
                                                                                    **


contig01361/36928-37095/1 GTCCTCCTCCAACTTCCCATCCTCCACACTGCGACTGCCGCTGTGCCA
HO719964/340-507/1        GTCCTCCTCCAACTTCCCATCCTCCACACTGCGACTGCCGCTGTGCCA
HO737992/306-405/1        GTCCTCCTCCAACTTCCCATCCTCCACACTGCGACTGCCGCTGTGCCA
                          ************************************************


::::::::::::::
YMGLESTG50385.1.aln
::::::::::::::
CLUSTAL W(1.81) multiple sequence alignment


contig01365/3508-3663/1 CAGATCTGCGTGGTCTCCCTTCGGATGTCTCGTTTCTCCAGTGTACTGTGGTCAGTGATT
HO742365/1-65/1         -----------------------------------CTCCAGTGTACTGTG----------
HO740485/62-217/1       CAGATCTGCGTGGTCTCCCTTCGGATGTCTCGTTTCTCCAGTGTACTGTGGTCAGTGATT
                                                           ***************          


contig01365/3508-3663/1 TTCGCCTCAGTTGCACGCCCGAGGGCCTCCTCAAATCTTCTGCCAGGCTTCAGATATCTG
HO742365/1-65/1         ----------------------------------------------GCTTCAGATATCTG
HO740485/62-217/1       TTCGCCTCAGTTGCACGCCCGAGGGCCTCCTCAAATCTTCTGCCAGGCTTCAGATATCTG
                                                                      **************


contig01365/3508-3663/1 CCACGTTGCGTCAGGCGTCGCGCACCACGTTGTACT
HO742365/1-65/1         CCACGTTGCGTCAGGCGTCGCGCACCACGTTGTACT
HO740485/62-217/1       CCACGTTGCGTCAGGCGTCGCGCACCACGTTGTACT
                        ************************************


::::::::::::::
YMGLESTG50429.1.aln
::::::::::::::
CLUSTAL W(1.81) multiple sequence alignment


contig01371/72060-72211/1 TCCTCGAGGCCGTCGGCGTCATCTCCAGGAAGCGCAGCATCCGATTGCAACTGGGGTTGT
HO721404/547-698/-1       TCCTCGAGGCCGTCGGCGTCATCTCCAGGAAGCGCAGCATCCGATTGCAACTGGGGTTGT
HO743399/403-502/-1       TCCTCGAGGCCGTCGGCGTCATCTCCAGGAAGCGCAGCATCCGATTGCAA----------
                          **************************************************          


contig01371/72060-72211/1 GGTCAGCTTACGACAATAAAAATTCGCGAATGGACACTGAACCTTCTTCAAAAGACCCTC
HO721404/547-698/-1       GGTCAGCTTACGACAATAAAAATTCGCGAATGGACACTGAACCTTCTTCAAAAGACCCTC
HO743399/403-502/-1       ------------------------------------------CTTCTTCAAAAGACCCTC
                                                                    ******************


contig01371/72060-72211/1 GGCAATGGAGAGACGGGTCTCAAGAGCCTCGA
HO721404/547-698/-1       GGCAATGGAGAGACGGGTCTCAAGAGCCTCGA
HO743399/403-502/-1       GGCAATGGAGAGACGGGTCTCAAGAGCCTCGA
                          ********************************


::::::::::::::
YMGLESTG50429.2.aln
::::::::::::::
CLUSTAL W(1.81) multiple sequence alignment


contig01371/72340-72510/1 AATCTTCCACCTAGACGAATACCTCCACGGGCGAGGCGAGTGGAAAAGCACTGGTGGTAA
HO721404/272-418/-1       AATCTTCCACCTAGACGAATACCTCCACGGGCGAGGCGAGTGGAAAAGCACTGGTGGTAA
HO743399/199-274/-1       AATCTTCCACCTAGACGAATACCTCCACGGGCGAGGCGAGTGGAAAAGCA----------
                          **************************************************          


contig01371/72340-72510/1 GACGGTCACAGGAGTACTCGACCGGATATGCTGCTGCATCTAGGCAACGAATGACACCCA
HO721404/272-418/-1       GACGGTCACAGGAGTACTCGACCGGATATGCTGCTGCATCTAGGCAACGAATGACACCCA
HO743399/199-274/-1       ------------------------------------------------------------
                                                                                      


contig01371/72340-72510/1 CCTCCTCGAAGGGCGTTTACGAGTCGTCTGTCGGACGGTAAGACGAACATG
HO721404/272-418/-1       CCTCCTCGAAGGGCGTTTACGAGTCGT------------------------
HO743399/199-274/-1       -CTCCTCGAAGGGCGTTTACGAGTCGT------------------------
                           **************************                        


::::::::::::::
YMGLESTG50458.1.aln
::::::::::::::
CLUSTAL W(1.81) multiple sequence alignment


contig01372/78123-78278/1 GACGGAAGAGCTGGAGGCGAACGAGAAGCAGTCATTGCTGGCTGGGTGCCCTATCGCGGA
HO716370/439-593/-1       GACGGAAGAGCTGGAGGCGAACGAGAAGCAGTCATTGCTGGCTGGGTGCCCTATCGCGGA
HO737798.rev/126-225/-1   GACGGAAGAGCTGGAGGCGAACGAGAAGCAGTCATTGCTGGCTGGGTGCC----------
                          **************************************************          


contig01372/78123-78278/1 GATACGATCAAACAAATACTAGTGTAGCTCGCCGGCATCAACGTACGAGCTCTACAGGTA
HO716370/439-593/-1       GATACGATCAAACAAATACTAGTGTAGCTCGCCGGCATCA-CGTACGAGCTCTACAGGTA
HO737798.rev/126-225/-1   ----------------------------------------------GAGCTCTACAGGTA
                                                                        **************


contig01372/78123-78278/1 CCGACGACTGGTTCTGGCTGTTTTCTGTCTCGGTAG
HO716370/439-593/-1       CCGACGACTGGTTCTGGCTGTTTTCTGTCTCGGTAG
HO737798.rev/126-225/-1   CCGACGACTGGTTCTGGCTGTTTTCTGTCTCGGTAG
                          ************************************


::::::::::::::
YMGLESTG50667.1.aln
::::::::::::::
CLUSTAL W(1.81) multiple sequence alignment


contig01398/9737-9913/1 GGCCAGTGGGTCCCCGCCGCAGAGTTTCTGAAGTATGACTCCGACCGAGTGTGAGTGTCC
HO727627/314-490/1      GGCCAGTGGGTCCCCGCCGCAGAGTTTCTGAAGTATGACTCCGACCGAGTGTGAGTGTCC
HO715200/303-402/1      GGCCAGTGGGTCCCCGCCGCAGAGTTTCTGAAGTATGACTCCGACCGAGT----------
HO724416/298-397/1      GGCCAGTGGGTCCCCGCCGCAGAGTTTCTGAAGTATGACTCCGACCGAGT----------
HO726658/307-406/1      GGCCAGTGGGTCCCCGCCGCAGAGTTTCTGAAGTATGACTCCGACCGAGT----------
HO731822/317-419/1      GGCCAGTGGGTCCCCGCCGCAGAGTTTCTGAAGTATGACTCCGACCGAGT----------
HO724829/305-407/1      GGCCAGTGGGTCCCCGCCGCAGAGTTTCTGAAGTATGACTCCGACCGAGT----------
HO731823/317-419/1      GGCCAGTGGGTCCCCGCCGCAGAGTTTCTGAAGTATGACTCCGACCGAGT----------
HO712478/314-490/1      GGCCAGTGGGTCCCCGCCGCAGAGTTTCTGAAGTATGACTCCGACCGAGTGTGAGTGTCC
HO724417/299-398/1      GGCCAGTGGGTCCCCGCCGCAGAGTTTCTGAAGTATGACTCCGACCGAGT----------
HO723235/39-141/1       GGCCAGTGGGTCCCCGCCGCAGAGTTTCTGAAGTATGACTCCGACCGAGT----------
HO716230/296-472/1      GGCCAGTGGGTCCCCGCCGCAGAGTTTCTGAAGTATGACTCCGACCGAGTGTGAGTGTCC
HO735169/298-474/1      GGCCAGTGGGTCCCCGCCGCAGAGTTTCTGAAGTATGACTCCGACCGAGTGTGAGTGTCC
HO712011/303-405/1      GGCCAGTGGGTCCCCGCCGCAGAGTTTCTGAAGTATGACTCCGACCGAGT----------
HO722384/313-415/1      GGCCAGTGGGTCCCCGCCGCAGAGTTTCTGAAGTATGACTCCGACCGAGT----------
                        **************************************************          


contig01398/9737-9913/1 TCTCCTGTTCCGTGCTAAACCAGGTTGCGTCGATGCTGATGGTCGACGCAACTGACGTCA
HO727627/314-490/1      TCTCCTGTTCCGTGCTAAACCAGATTGCGTCGATGCTGATGGTCGACGCAACTGACGTCA
HO715200/303-402/1      ------------------------------------------------------------
HO724416/298-397/1      ------------------------------------------------------------
HO726658/307-406/1      ------------------------------------------------------------
HO731822/317-419/1      ------------------------------------------------------------
HO724829/305-407/1      ------------------------------------------------------------
HO731823/317-419/1      ------------------------------------------------------------
HO712478/314-490/1      TCTCCTGTTCCGTGCTAAACCAGATTGCGTCGATGCTGATGGTCGACGCAACTGACGTCA
HO724417/299-398/1      ------------------------------------------------------------
HO723235/39-141/1       ------------------------------------------------------------
HO716230/296-472/1      TCTCCTGTTCCGTGCTAAACCAGATTGCGTCGATGCTGATGGTCGACGCAACTGACGTCA
HO735169/298-474/1      TCTCCTGTTCCGTGCTAAACCAGATTGCGTCGATGCTGATGGTCGACGCAACTGACGTCA
HO712011/303-405/1      ------------------------------------------------------------
HO722384/313-415/1      ------------------------------------------------------------
                                                                                    


contig01398/9737-9913/1 TTAGTAGTGGCGGCACTTTCCAGGCCAATGGAGGCGTGGAGTACCGATGGAAGACCC
HO727627/314-490/1      TTAGTAGCGGCGGCACTTTCCAGGCCAATGGAGGCGTGGAGTACCGATGGAAGACCC
HO715200/303-402/1      -------TGGCGGCACTTTCCAGGCCAATGGAGGCGTGGAGTACCGATGGAAGACCC
HO724416/298-397/1      -------CGGCGGCACTTTCCAGGCCAATGGAGGCGTGGAGTACCGATGGAAGACCC
HO726658/307-406/1      -------CGGCGGCACTTTCCAGGCCAATGGAGGCGTGGAGTACCGATGGAAGACCC
HO731822/317-419/1      ----TAGCGGCGGCACTTTCCAGGCCAATGGAGGCGTGGAGTACCGATGGAAGACCC
HO724829/305-407/1      ----TAGTGGCGGCACTTTCCAGGCCAATGGAGGCGTGGAGTACCGATGGAAGACCC
HO731823/317-419/1      ----TAGCGGCGGCACTTTCCAGGCCAATGGAGGCGTGGAGGACCGATGGAAGACCC
HO712478/314-490/1      TTAGTAGCGGCGGCACTTTCCAGGCCAATGGAGGCGTGGAGTACCGATGGAAGACCC
HO724417/299-398/1      -------CGGCGGCACTTTCCAGGCCAATGGAGGCGTGGAGTACCGATGGAAGACCC
HO723235/39-141/1       ----TAGCGGCGGCACTTTCCAGGCCAATGGAGGCGTGGAGTACCGATGGAAGACCC
HO716230/296-472/1      TTAGTAGCGGCGGCACTTTCCAGGCCAATGGAGGCGTGGAGTACCGATGGAAGACCC
HO735169/298-474/1      TTAGTAGCGGCGGCACTTTCCAGGCCAATGGAGGCGTGGAGTACCGATGGAAGACCC
HO712011/303-405/1      ----TAGCGGCGGCACTTTCCAGGCCAATGGAGGCGTGGAGTACCGATGGAAGACCC
HO722384/313-415/1      ----TAGTGGCGGCACTTTCCAGGCCAATGGAGGCGTGGAGTACCGATGGAAGACCC
                                ********************************* ***************


::::::::::::::
YMGLESTG50767.1.aln
::::::::::::::
CLUSTAL W(1.81) multiple sequence alignment


contig01403/46741-46927/1 TCCGGGAGCACGACTGCGCTTCGTTTCCCAGCCATCACCCATGTCTTTGCCTGCAATTTA
HO747761/453-639/-1       TCCGGGAGCACGACTGCGCTTCGTTTCCCAGCCATCACCCATGTCTTTGCCTGCAATTTA
HO713631/634-733/-1       TCCGGGAGCACGACTGCGCTTCGTTTCCCAGCCATCACCCATGTCTTTGC----------
                          **************************************************          


contig01403/46741-46927/1 CCAAGGGAAAATGATAAGGGACGAGATTACGGCAAGTGTGACGACTGCGGAACATCGGAT
HO747761/453-639/-1       CCAAGGGAAAATGATAAGGGACGAGATTACGGCAAGTGTGACGACTGCGGAACATCGGAT
HO713631/634-733/-1       ------------------------------------------------------------
                                                                                      


contig01403/46741-46927/1 AGAAGCGACGTACGCACCCCTCCCAGGGAGAATTAAGTTCGAGCCCACGCCAAAGTGTTG
HO747761/453-639/-1       AGAAGCGACGTACGCACCCCTCCCAGGGAGAATTAAGTTCGAGCCCACGCCAAAGTGTTG
HO713631/634-733/-1       -----------------CCCTCCCAGGGAGAATTAAGTTCGAGCCCACGCCAAAGTGTTG
                                           *******************************************


contig01403/46741-46927/1 GTCGGAC
HO747761/453-639/-1       GTCGGAC
HO713631/634-733/-1       GTCGGAC
                          *******


::::::::::::::
YMGLESTG50789.1.aln
::::::::::::::
CLUSTAL W(1.81) multiple sequence alignment


contig01404/49764-49980/1 GTATCGTTCTTCGGGGTCAGATGCTTCGTTGGGGATGGCACAGCGTCTCGGTGATATTCT
HO744597/257-356/1        GTATCGTTCTTCGGGGTCAGATGCTTCGTTGGGGATGGCACAGCGTCTCG----------
HO728479/264-480/1        GTATCGTTCTTCGGGGTCAGATGCTTCGTTGGGGATGGCACAGCGTCTCGGTGATATTCT
HO748982/215-314/1        GTATCGTTCTTCGGGGTCAGATGCTTCGTTGGGGATGGCACAGCGTCTCG----------
                          **************************************************          


contig01404/49764-49980/1 CCGTCTTTTCTGTCATGCACGCGAAACACGCACTGACCGTGGCTGTTGTAACCACGTTAC
HO744597/257-356/1        ------------------------------------------------------------
HO728479/264-480/1        CCGTCTTTTCTGTCATGCACGCGAAACACGCACTGACCGTGGCTGTTGTAACCACGTTAC
HO748982/215-314/1        ------------------------------------------------------------
                                                                                      


contig01404/49764-49980/1 CGCCCACTGGCACATGTTGCAATGGTCGGCAATTCGGGGGCTGGTAGCACGTCGTTTCAA
HO744597/257-356/1        -----------------------------------------------CACGTCGTTTCAA
HO728479/264-480/1        CGCCCACTGGCACATGTTGCAATGGTCGGCAATTCGGGGGCTGGTAGCACGTCGTTTCAA
HO748982/215-314/1        -----------------------------------------------CACGTCGTTTCAA
                                                                         *************


contig01404/49764-49980/1 GAAACAGATCTTCCTCTCAATTGATGTCCCGCCGTCG
HO744597/257-356/1        GAAACAGATCTTCCTCTCAATTGATGTCCCGCCGTCG
HO728479/264-480/1        GAAACAGATCTTCCTCTCAATTGATGTCCCGCCGTCG
HO748982/215-314/1        GAAACAGATCTTCCTCTCAATTGATGTCCCGCCGTCG
                          *************************************


::::::::::::::
YMGLESTG50797.1.aln
::::::::::::::
CLUSTAL W(1.81) multiple sequence alignment


contig01404/74361-74510/1 TTCGATCCCTTGCGCGTCAAGAGTTTTCTGGAGCTCAGAAAGGTTGATATCTGTGCGACC
HO711843/117-216/-1       TTCGATCCCTTGCGCGTCAAGAGTTTTCTGGAGCTCAGAAAGGTTGATAT----------
HO736292/120-269/-1       TTCGATCCCTTGCGCGTCAAGAGTTTTCTGGAGCTCAGAAAGGTTGATATCTGTGCGACC
                          **************************************************          


contig01404/74361-74510/1 CTAAGCTCTGGATGCGTATGCGCAAGGGCGTGAAGCGTACCCTTCCATGTTGCTAAAGCA
HO711843/117-216/-1       ----------------------------------------CCTTCCATGTTGCTAAAGCA
HO736292/120-269/-1       CTAAGCTCTGGATGCGTATGCGCAAGGGCGTGAAGCGTACCCTTCCATGTTGCTAAAGCA
                                                                  ********************


contig01404/74361-74510/1 CCAGAGAAGTTCTGTTCCGGAGCAGTCATG
HO711843/117-216/-1       CCAGAGAAGTTCTGTTCCGGAGCAGTCATG
HO736292/120-269/-1       CCAGAGAAGTTCTGTTCCGGAGCAGTCATG
                          ******************************


::::::::::::::
YMGLESTG50866.1.aln
::::::::::::::
CLUSTAL W(1.81) multiple sequence alignment


contig01409/47381-47545/1 TGGCGGGATCGGCCGCAAAACGCTTGTGAGTCGACTAAACTGCGGTCAGACTGCCAGTGG
HO751833/391-490/-1       TGGCGGGATCGGCCGCAAAACGCTTGTGAGTCGACTAAACTGCGGTCAGA----------
HO740787/19-183/-1        TGGCGGGATCGGCCGCAAAACGCTTGTGAGTCGACTAAACTGCGGTCAGACTGCCAGTGG
HO751901/391-490/-1       TGGCGGGATCGGCCGCAAAACGCTTGTGAGTCGACTAAACTGCGGTCAGA----------
                          **************************************************          


contig01409/47381-47545/1 CGGAGGAAGTTGATCAACGTTACGTTGACTGAGGGCGCAGGAAGGATTTCCGCACTGATT
HO751833/391-490/-1       -------------------------------------------------------TGATT
HO740787/19-183/-1        CGGAGGAAGTTGATCAACGTTACGTTGACTGAGGGCGCAGGAAGGATTTCCGCACTGATT
HO751901/391-490/-1       -------------------------------------------------------TGATT
                                                                                 *****


contig01409/47381-47545/1 CCGCATCTGCAGTTATTCGCCCTAGCAGTCCGGAGGCTCTACGTC
HO751833/391-490/-1       CCGCATCTGCAGTTATTCGCCCTAGCAGTCCGGAGGCTCTACGTC
HO740787/19-183/-1        CCGCATCTGCAGTTATTCGCCCTAGCAGTCCGGAGGCTCTACGTC
HO751901/391-490/-1       CCGCATCTGCAGTTATTCGCCCTAGCAGTCCGGAGGCTCTACGTC
                          *********************************************


::::::::::::::
YMGLESTG50915.1.aln
::::::::::::::
CLUSTAL W(1.81) multiple sequence alignment


contig01413/48057-48231/1 CGCAAACGTTGTTGGTATGACGCAGATGAATCCTCCAGTGAAGGATCTTCGTGAGTCCCA
HO718878/1-70/1           ---------------------GCAGATGAATCCTCCAGTGAAGGATCTTC----------
HO737597/166-331/1        CGCAAACGTTGTTGGTATGACGCAGATGAATCCTCCAGTGAAGGATCTTCGTGAGTCCCA
                                               *****************************          


contig01413/48057-48231/1 TCTAGTATCATCTTCGTCCCATAAAAGTGTAGTGCTCACCTCATCTTCTCCATCCGAGTA
HO718878/1-70/1           ------------------------------------------------------------
HO737597/166-331/1        TCTAGTATCATCTTCGTCCCATAAAAGTGTAGTGCTCACCTCATCTTCTCCATCCGAGTA
                                                                                      


contig01413/48057-48231/1 TCTAGTTCCTTGTCTCATACCCATCCTGCGTAACCGCCACGAAAAGGTACAGGAA
HO718878/1-70/1           -----TTCATTGTCTCACACCCATCCTGCGTAACCGCCACGAAAAG---------
HO737597/166-331/1        TCTAGTTCATTGTCTCACACCCATCCTGCGTAACCTCCACGAAAAG---------
                               *** ******** ***************** **********         


::::::::::::::
YMGLESTG50989.1.aln
::::::::::::::
CLUSTAL W(1.81) multiple sequence alignment


contig01420/8471-8698/1 GGTGCGTCTGCGTGTGGGAGGAGCGCAGCGCGTGTGGAGAGGCCTCCTCGGTATGTCCTC
HO757318/375-601/1      GGTGCGTCTGCGTGTGGGAGGAGCGCAGCGCGTGTGGAGAGGCCTCCTCGGTATGTCCTC
HO737113/206-305/1      GGTGCGTCTGCGTGTGGGAGGAGCGCAGCGCGTGTGGAGAGGCCTCCTCG----------
                        **************************************************          


contig01420/8471-8698/1 GTCCATTGCTCCCGCCATCGCATTGCTCCATCACACACGCCTCCCCCCCCCTCCTTCACC
HO757318/375-601/1      GTCCATTGCTCCCGCCATCGCATTGCTCCATCACACACGCCT-CCCCCCCCTCCTTCACC
HO737113/206-305/1      ------------------------------------------------------------
                                                                                    


contig01420/8471-8698/1 CCTGCGCATTCCCATCCAAATCAAGCCTGGCAAGTCGCTCAACCCCGGACGTGCTTAGTC
HO757318/375-601/1      CCTGCGCATTCCCATCCAAATCAAGCCTGGCAAGTCGCTCAACCCCGGACGTGCTTAGTC
HO737113/206-305/1      ----------------------------------------------------------TC
                                                                                  **


contig01420/8471-8698/1 TGCAGGCATAGAACGATGGACGGACGGCAGGCGGTGGGGCCCTTCTAG
HO757318/375-601/1      TGCAGGCATAGAACGATGGACGGACGGCAGGCGGTGGGGCCCTTCTAG
HO737113/206-305/1      TGCAGGCATAGAACGATGGACGGACGGCAGGCGGTGGGGCCCTTCTAG
                        ************************************************


::::::::::::::
YMGLESTG51007.1.aln
::::::::::::::
CLUSTAL W(1.81) multiple sequence alignment


contig01421/29489-29632/1 CGGCGCCGGGGTAGCCACCGCCGGGCTGGGGGTAGGACGGAGCATACGACATTCTGCGCG
HO731989/17-86/-1         CGGCGCCGGGGTAGCCACCGCCGGGCTGGGGGTAGGACGGAGCATACGACATT-------
HO718510/4-147/-1         CGGCGCCGGGGTAGCCACCGCCGGGCTGGGGGTAGGACGGAGCATACGACATTCTGCGCG
HO715633/3-90/-1          CGGCGCCGGGGTAGCCACCGCCGGGCTGGGGGTAGGACGGAGCATACGACATT-------
HO716955/1-70/-1          CGGCGCCGGGGTAGCCACCGCCGGGCTGGGGGTAGGACGGAGCATACGACATT-------
HO717646/1-139/-1         CGGCGCCGGGGTAGCCACCGCCGGGCTGGGGGTAGGACGGAGCATACGACATTCTGCGCG
HO724354/1-70/-1          CGGCGCCGGGGTAGCCACCGCCGGGCTGGGGGTAGGACGGAGCATACGACATT-------
HO737303/2-74/-1          CGGCGCCGGGGTAGCCACCGCCGGGCTGGGGGTAGGACGGAGCATACGACATT-------
                          ***************************************************** 


contig01421/29489-29632/1 AACGGAGGTTGGTGTGTCGCTGCTCTGTGAGGAGAAGAGCGACACTCGCCTGGTATTTGA
HO731989/17-86/-1         -------------------------------------------------CTGGTATTTGA
HO718510/4-147/-1         AACGGAGGTTGGTGTGTCGCTGCTCTGTGAGGAGAAGAGCGACACTCGCCTGGTATTTGA
HO715633/3-90/-1          -------------------------------------------------CTGGTATTTGA
HO716955/1-70/-1          -------------------------------------------------CTGGTATTTGA
HO717646/1-139/-1         AACGGAGGTTGGTGTGTCGCTGCTCTGTGAGGAGAAGAGCGACACTCGCCTGGTATTTGA
HO724354/1-70/-1          -------------------------------------------------CTGGTATTTGA
HO737303/2-74/-1          -------------------------------------------------CTGGTATTTGA
                                                                           ***********
                                                                                      


contig01421/29489-29632/1 AAGGTTGGTACTGGAGGTAAGGAA
HO731989/17-86/-1         AAGGTT------------------
HO718510/4-147/-1         AAGGTTGGTACTGGAGGTAAGGAA
HO715633/3-90/-1          AAGGTTGGTACTGGAGGTAAGGAA
HO716955/1-70/-1          AAGGTT------------------
HO717646/1-139/-1         AAGGTTGGTACTGGAGGTA-----
HO724354/1-70/-1          AAGGTT------------------
HO737303/2-74/-1          AAGGTTGGT---------------
                          ******
                                                  


::::::::::::::
YMGLESTG51010.1.aln
::::::::::::::
CLUSTAL W(1.81) multiple sequence alignment


contig01421/32907-33043/1 GCAGGACAGCAGCGCCTTTGGTCCCGGCCGCAGATATAAACCCTCCCATCGGCGAGTGC
HO747451/1-95/1           -----------------------------GCAGATATAAACCCTCCCATCGGCGAGTGC
HO750806/2-35/1           -----------------------------------ATAAACCCTCCCATCG--------
HO755960.rev/100-195/1    ----------------------------CGCAGATATAAACCCTCCCATCGGCGAGTGC
HO754391/57-180/1         GCAGGACAGCAGCGCCTTTGGTCCCGGCCGCAGATATAAACCCTCCCATCGGCGAGTGC
                                                             ****************
                                                                                      


contig01421/32907-33043/1 AGCTCCTCAGACTCAACACAGTTCAGCTCTCCTCACGAATCATG
HO747451/1-95/1           AGCTCCTCAGACTCAACATAGTTCAGCTCTCCTCACGAATCATG
HO750806/2-35/1           --------------------------------------------
HO755960.rev/100-195/1    AGCTCCTCAGACTCAACATAGTTCAGCTCTCCTCACGAATCATG
HO754391/57-180/1         AGCTCCTCAGACTCAACATAGTTCAGCTCTCCTCACGAATCATG
                                                                                      


contig01421/32907-33043/1 CAGTTTATCTCCAACATCGAGGTAGACTTGCCAC
HO747451/1-95/1           CAGTTTATCTCCAACATCGAG-------------
HO750806/2-35/1           ---TTTATCTCCAACATCGAG-------------
HO755960.rev/100-195/1    CAGTTTATCTCCAACATCGAG-------------
HO754391/57-180/1         CAGTTTATCTCCAACATCGAG-------------
                             ******************             


::::::::::::::
YMGLESTG51015.1.aln
::::::::::::::
CLUSTAL W(1.81) multiple sequence alignment


contig01421/40203-40355/1 GTACGCTTCACAGCACTCACTCGTGAACCAGAAGGTCCCGCAATCCTATCCTAGTAAATT
HO715727/102-181/-1       --------------------TCGTGAACCAGAAGGTCCCGCAATCCTATC----------
HO728177/120-252/-1       --------------------TCGTGAACCAGAAGGTCCCGCAATCCTATCCTAGTAAATT
HO743417/106-185/-1       --------------------TCGTGAACCAGAAGGTCCCGCAATCCTATC----------
HO720856/1-71/-1          --------------------TCGTGAACCAGAAGGTCCCGCAATCCTATC----------
HO717502/1-71/-1          --------------------TCGTGAACCAGAAGGTCCCGCAATCCTATC----------
                                              ****************************** 


contig01421/40203-40355/1 CAGTAAATGGGACCTTAGTGGTCTGACAAAACCGAGGACGCACCTGCTGCAAGCTGCGAT
HO715727/102-181/-1       -------------------------------------------CTGCTGCAAGCTGCGAT
HO728177/120-252/-1       CAGTAAATGGGACCTTAGTGGTCTGACAAAACCGAGGACGCACCTGCTGCAAGCTGCGAT
HO743417/106-185/-1       -------------------------------------------CTGCTGCAAGCTGCGAT
HO720856/1-71/-1          -------------------------------------------CTGCTGCAAGCTGCGAT
HO717502/1-71/-1          -------------------------------------------CTGCTGCAAGCTGCGAT
                                                                     *****************
                                                                                      


contig01421/40203-40355/1 CGCCCTCGGTATGCTTGAGGACCTGAGAGAGTG
HO715727/102-181/-1       CGCCCTCGGTATGCTTGAGGACCTGAGAGAGTG
HO728177/120-252/-1       CGCCCTCGGTATGCTTGAGGACCTGAGAGAGTG
HO743417/106-185/-1       CGCCCTCGGTATGCTTGAGGACCTGAGAGAGTG
HO720856/1-71/-1          CGCCCTCGGTATGCTTGAGGACCT---------
HO717502/1-71/-1          CGCCCTCGGTATGCTTGAGGACCT---------
                          ************************
                                                           


::::::::::::::
YMGLESTG51175.1.aln
::::::::::::::
CLUSTAL W(1.81) multiple sequence alignment


contig00087/10760-10915/1 TAAATGGCGGAGGCGGCGGGAAAGGTGGAGGTGGTTCGAGAGGCTTCGCGCTGTAGCGAT
HO715996/159-314/-1       TAAACGGCGGAGGCGGCGGGAAAGGTGGAGGCGGTTCGAGAGGCTTCGCGCTGAAGCGAT
HO728375/299-398/-1       TAAATGGCGGAGGCGGCGGGAAAGGTGGAGGTGGTTCGAGAGGCTTCGCG----------
                          **** ************************** ******************          


contig00087/10760-10915/1 GAAGCAGTCAGTGGATCGGTAGACGGCAACGCGGGGAAACACGTACGCTGACGGATCCTC
HO715996/159-314/-1       GAGGCAGTCAGTGGATCGGTAGACGGCAATGCGGGGAAACGCATACGCTGACGGATCCTC
HO728375/299-398/-1       ----------------------------------------------GCTGACGGATCCTC
                                                                        **************


contig00087/10760-10915/1 TTTGATGCCTTTCTTCCCCTTGAGCAGCCGCTTGGG
HO715996/159-314/-1       TTTGATGCCCTTCTTCCCCTTGAGCAGCCGCTTGGG
HO728375/299-398/-1       TTTGATGCCTTTCTTCCCCTTGAGCAGCCGCTTGGG
                          ********* **************************


::::::::::::::
YMGLESTG51197.1.aln
::::::::::::::
CLUSTAL W(1.81) multiple sequence alignment


contig00093/44770-44958/1 CGGCGGCGTCAGAGGCATTGGAGTACAGGCCAATCCGGCCGTCTATGAAGCTAACATGAG
HO736476/653-809/-1       --------------------------------ATCCGGCCGTCTATGAAGCTAACATGAG
HO741230/296-395/-1       CGGCGGCGTCAGAGGCATTGGAGTACAGGCCAATCCGGCCGTCTATGAAG----------
                                                          ******************          


contig00093/44770-44958/1 CACGTTAGCGAGGCCAGAAACGATTCCATGGCGGTTGAAAGGACAGCGAGAAACCTAAGG
HO736476/653-809/-1       CACGTTAGCGAGGCCAGAAACGATTCCATGGCGGTTGAAAGGACAGCGAGAAACCTAAGG
HO741230/296-395/-1       ------------------------------------------------------------
                                                                                      


contig00093/44770-44958/1 AGACGGATTCGACACGTACCTGTTCCTGGTCTTCATGTACAGATGCACGACGTGACCCTC
HO736476/653-809/-1       AGACGGATTCGACACGTACCTGTTCCTGGTCTTCATGTACAGATGCACGACGTGACCCTC
HO741230/296-395/-1       -------------------CTGTTCCTGGTCTTCATGTACAGATGCACGACGTGACCCTC
                                             *****************************************


contig00093/44770-44958/1 TCCGCCAAG
HO736476/653-809/-1       TCCGCCAAG
HO741230/296-395/-1       TCCGCCAAG
                          *********


::::::::::::::
YMGLESTG51235.1.aln
::::::::::::::
CLUSTAL W(1.81) multiple sequence alignment


contig00640/104573-104739/1 TTGTGCAAGGCCCCGGCACAGTTCCTGTTCAACGACAAACAGCGTGGACTGCATGTGACA
HO753169/203-369/1          TTGTGCAAGGCCCCGGCACAGTTCCTGTTCAACGACAAACAGCGTGGACTGCATGTGACA
HO710215/121-220/1          TTGTGCAAGGCCCCGGCACAGTTCCTGTTCAACGACAAACAGCGTGGACT----------
                            **************************************************
                                                                                        


contig00640/104573-104739/1 TCATCCCTTCCGGTCCCCTGGGATGTATGCTATACGATGCTAACTCTATACTCATAGGGT
HO753169/203-369/1          TCATCCCTTCCGGTCCCCTGGGATGTATGCTATACGATGCTAACTCTATACTCATAGGGT
HO710215/121-220/1          ---------------------------------------------------------GGT
                                                                                     ***
                                                                                        


contig00640/104573-104739/1 CCATATCAATGACAGGCCCACGATCTCCCGTTCGTCGGTGCTGCCCC
HO753169/203-369/1          CCATATCAATGACAGGCCCACGATCTCCCGTTCGTCGGTGCTGCCCC
HO710215/121-220/1          CCATATCAATGACAGGCCCACGATCTCCCGTTCGTCGGTGCTGCCCC
                            ***********************************************


::::::::::::::
YMGLESTG51295.1.aln
::::::::::::::
CLUSTAL W(1.81) multiple sequence alignment


contig00633/136460-136621/1 ATGCTCTCCCCGAACGAGGCCCTTAACATCCCAAACGTCCCCGAGAAAATGGTCGGGTCC
HO756830/12-103/1           ATGCTCTCCCCGAACGAGGCCCTTAACATCCCAAACGTCCCCGAGAAAATG---------
HO746116/18-171/1           ATGCTCTCCCCGAACGAGGCCCTTAACATCCCAAACGTCCCCGAGAAAATGGTCGGGTCC
                            ***************************************************         


contig00633/136460-136621/1 CTCATGATCTTCGAGGCGGACTCGTACGCTGAGGTTAAGGCCCTCACTAGTAGAGAACGA
HO756830/12-103/1           -----------------------------------------------------AGAACGA
HO746116/18-171/1           CTCATGATCTTCGAGGCGGACTCGTACGCTGAGGTTAAGGCCCTCACTAGTAGAGAACGA
                                                                                 *******


contig00633/136460-136621/1 CGTTTATCGGACTCCGAGTCGGACTGGCGACGTGGTACGCTT
HO756830/12-103/1           CGTTTATCGGACTCCGAGTCGGACTGGCGACGTG--------
HO746116/18-171/1           CGTTTATCGGACTCCGAGTCGGACTGGCGACGTG--------
                            **********************************        


::::::::::::::
YMGLESTG51307.1.aln
::::::::::::::
CLUSTAL W(1.81) multiple sequence alignment


contig00633/67089-67249/1 TCGTCCTGTGGTAATCGTAATGGGGTTGTTTTGGGTGCTCGGGTCAGTCGGTGAGTTTGA
HO753829/555-654/1        TCGTCCTGTGGTAATCGTAATGGGGTTGTTTTGGGTGCTCGGGTCAGTCG----------
HO755986/315-475/1        TCGTCCTGTGGTAATCGTAATGGGGTTGTTTTGGGTGCTCGGGTCAGTCGGTGAGTTTGA
HO747383/502-601/1        TCGTCCTGTGGTAATCGTAATGGGGTTGTTTTGGGTGCTCGGGTCAGTCG----------
                          **************************************************          


contig00633/67089-67249/1 GCTGCTTTTTTGTCGCCTTGTCGTCCTCATCATCATCTCCATCCTACCCAGGCGTCTTCA
HO753829/555-654/1        ---------------------------------------------------GCGTCTTCA
HO755986/315-475/1        GCTGCTTTTTTGTCGCCTTGTCGTCCTCATCATCATCTCCATCCTACCCAGGCGTCTTCA
HO747383/502-601/1        ---------------------------------------------------GCGTCTTCA
                                                                             *********


contig00633/67089-67249/1 CTGCATGGAGCGTGATGTTCGTTGGCTTGAACTACCGCCAC
HO753829/555-654/1        CTGCATGGAGCGTGATGTTCGTTGGCTTGAACTACCGCCAC
HO755986/315-475/1        CTGCATGGAGCGTGATGTTCGTTGGCTTGAACTACCGCCAC
HO747383/502-601/1        CTGCATGGAGCGTGATGTTCGTTGGCTTGAACTACCGCCAC
                          *****************************************


::::::::::::::
YMGLESTG51411.1.aln
::::::::::::::
CLUSTAL W(1.81) multiple sequence alignment


contig00618/11751-11902/1 TATACACATTACTCACCGCGACTGCGACGAGTGGCCGGAATTGCCGCCCAACTGGCAAAC
HO710504/301-361/-1       ----------------CGCGACTGCGACGAGTGGCCGGAATTGCCGCCCAA---------
HO710400/149-209/-1       ----------------CGCGACTGCGACGAGTGGCCGGAATTGCCGCCCAA---------
HO721882/2-131/-1         TATACACATTACTCACCGCGACTGCGACGAGTGGCCGGAATTGCCGCCCAACTGGCAAAC
HO730240/173-324/-1       TATACACATTACTCACCGCGACTGCGACGAGTGGCCGGAATTGCCGCCCAACTGGCAAAC
HO724999/179-291/-1       ----------------CGCGACTGCGACGAGTGGCCGGAATTGCCGCCCAACTGGCAAAC
                                          ***********************************


contig00618/11751-11902/1 TCTTTGTGAGGGGCGGCATCGAATCATCACAACGCTTACTCACCGAGCCATACGCGGTGG
HO710504/301-361/-1       -------------------------------------------TGAGCCATACGCGGTGG
HO710400/149-209/-1       -------------------------------------------TGAGCCATACGCGGTGG
HO721882/2-131/-1         TCTTTGTGAGGGGCGGCATCGAATCATCACAACGCTTACTCACCGAGCCATACGCGGTGG
HO730240/173-324/-1       TCTTTGTGAGGGGCGGCATCGAATCATCACAACGCTTACTCACTGAGCCATACGCGGTGG
HO724999/179-291/-1       TCTTTGTGAGGGGCGGCATCGAATCATCACAACGCTTACTCACCGAGCCATACGCGGTGG
                                                                      ****************


contig00618/11751-11902/1 AGGAAGAAACTAAGATGAAGGTTGTCAGAAAC
HO710504/301-361/-1       AGGAAGAAA-----------------------
HO710400/149-209/-1       AGGAAGAAA-----------------------
HO721882/2-131/-1         AGGAAGAAAC----------------------
HO730240/173-324/-1       AGGAAGAAACTAAGATGAAGGTTGTCAGAAAC
HO724999/179-291/-1       AGGAAGAAA-----------------------
                          *********
                                                          


::::::::::::::
YMGLESTG51411.2.aln
::::::::::::::
CLUSTAL W(1.81) multiple sequence alignment


contig00618/11235-11392/1 GCACCTGTGCTGACAGCATACAGGATGAGATCATTGATCATGTCATTTGTCCTGCAAAAT
HO710504/510-605/-1       ----CTGTGCTGACAGCATACAGGATGAGATCATTGATCATGTCATTCGTC---------
HO710400/358-453/-1       ----CTGTGCTGACAGCATACAGGATGAGATCATTGATCATGTCATTCGTC---------
HO721882/490-643/-1       ----CTGTGCTGACAGCATACAGGATGAGATCATTGATCATGTCATTTGTCCTGCAAAAT
HO711039.rev/111-206/-1   ----CTGTGCTGACAGCATACAGGATGAGATCATTGATCATGTCATTCGTC---------
HO715064/178-277/-1       GCACCTGTGCTGACAGCATACAGGATGAGATCATTGATCATGTCATTCGTC---------
HO724999/440-593/-1       ----CTGTGCTGACAGCATACAGGATGAGATCATTGATCATGTCATTTGTCCTGCAAAAT
                              ******************************************* ***


contig00618/11235-11392/1 CAGACCGCTCAGCGTGATTAAGACACTGGCATACACCCCAAAGGCATACCGCTTCATGCT
HO710504/510-605/-1       -------------------------------------------------CGCTTCATGCT
HO710400/358-453/-1       -------------------------------------------------CGCTTCATGCT
HO721882/490-643/-1       CAGACCGCTCAGCGTGATTAAGACACTGGCATACACCCCAAAGGCATACCGCTTCATGCT
HO711039.rev/111-206/-1   -------------------------------------------------CGCTTCATGCT
HO715064/178-277/-1       -------------------------------------------------CGCTTCATGCT
HO724999/440-593/-1       CAGACCGCTCAGCGTGATTAAGACACTGGCATACACCCCAAAGGCATACCGCTTCATGCT
                                                                           ***********


contig00618/11235-11392/1 CCGCCTCTTGTTTTGACGGAGCGTGTAGATCAGGACGC
HO710504/510-605/-1       CCGCCTCTTGTTTTGACGGAGCGTGTAGATCAGGACGC
HO710400/358-453/-1       CCGCCTCTTGTTTTGACGGAGCGTGTAGATCAGGACGC
HO721882/490-643/-1       CCGCCTCTTGTTTTGACGGAGCGTGTAGATCAGGACGC
HO711039.rev/111-206/-1   CCGCCTCTTGTTTTGACGGAGCGTGTAGATCAGGACGC
HO715064/178-277/-1       CCGCCTCTTGTTTTGACGGAGCGTGTAGATCAGGACGC
HO724999/440-593/-1       CCGCCTCTTGTTTTGACGGAGCGTGTAGATCAGGACGC
                          **************************************


::::::::::::::
YMGLESTG51411.3.aln
::::::::::::::
CLUSTAL W(1.81) multiple sequence alignment


contig00618/10727-10910/1 TCCGTCACGCCTGCAGGGTGGCGCGCGGAGATGGACCGGCGCGAATTCAATCTGCACACA
HO721173/84-243/-1        TCCGTCACGCCTGCAGGGTGGCGCGCGGAGATGGACCGGCGCGAATTCAATCTGCACACA
HO719006/114-297/-1       TCCGTCACGCCTGCAGGGTGGCGCGCGGAGATGGACCGGCGCGAATTCAATCTGCACACA
HO710400/553-628/-1       TCCGTCACGCCTGCGGGGTGGCGCGCGGAGATGGACCGGCGCGAATTCAAT---------
HO711039.rev/306-381/-1   TCCGTCACGCCTGCGGGGTGGCGCGCGGAGATGGACCGGCGCGAATTCAAT---------
HO715064/490-649/-1       TCCGTCACGCCTGCGGGGTGGCGCGCGGAGATGGACCGGCGCGAATTCAATCTGCACACA
HO734729/49-232/-1        TCCGTCACGCCTGCAGGGTGGCGCGCGGAGATGGACCGGCGCGAATTCAATCTGCACACA
                          ************** ************************************         


contig00618/10727-10910/1 GCGAGGTGTCGCGCGCGCGTCAACCTAAGATCGGCAAAGGACGACAGGAGGATGGGAAGG
HO721173/84-243/-1        GCGAGGTGTCGCGCGCGCGTCAACCTAAGATCGGCAAAGGACGACAGGAGGATGGGAAGG
HO719006/114-297/-1       GCGAGGTGTCGCGCGCGCGTCAACCTAAGATCGGCAAAGGACGACAGGAGGATGGGAAGG
HO710400/553-628/-1       ------------------------------------------------------------
HO711039.rev/306-381/-1   ------------------------------------------------------------
HO715064/490-649/-1       GCGAGGTGTCGCGCGCGCGTCAACCTAAGATCGGCAAAGGACGACAGGAGGATGGGAAGG
HO734729/49-232/-1        GCGAGGTGTCGCGCGCGCGTCAACCTAAGATCGGCAAAGGACGACAGGAGGATGGGAAGG
                                                                                      


contig00618/10727-10910/1 CTCTAGTGCACGTACGCTGCAAGAAGAGAGTTGGAGTACACTGTCGGCGTGGAATGACGT
HO721173/84-243/-1        CTCTAGTGCACGTACGCTGCAAGAAGAGAGTTGGAGTACA--------------------
HO719006/114-297/-1       CTCTAGTGCACGTACGCTGCAAGAAGAGAGTTGGAGTACACTGTCGGCGTGGAATGACGT
HO710400/553-628/-1       ---------------GCTGCAAGAAGAGAGTTGGAGTACA--------------------
HO711039.rev/306-381/-1   ---------------GCTGCAAGAAGAGAGTTGGAGTACA--------------------
HO715064/490-649/-1       CTCTAGTGCACGTACGCTGCAAGAAGAGAGTTGGAGTACA--------------------
HO734729/49-232/-1        CTCTAGTGCACGTACGCTGCAAGAAGAGAGTTGGAGTACACTGTCGGCGTGGAATGACGT
                                         *************************                    


contig00618/10727-10910/1 GACG
HO721173/84-243/-1        ----
HO719006/114-297/-1       GACG
HO710400/553-628/-1       ----
HO711039.rev/306-381/-1   ----
HO715064/490-649/-1       ----
HO734729/49-232/-1        GACG
                              


::::::::::::::
YMGLESTG51411.4.aln
::::::::::::::
CLUSTAL W(1.81) multiple sequence alignment


contig00618/10532-10699/1 TCGCCGTCATCCCCGAGCACGTCGGACACCGAATCCTGCGCATGTCGCGCCTGGTCTCAT
HO721173/271-438/-1       TCGCCGTCATCCCCGAGCACGTCGGACACCGAATCCTGCGCATGTCGCGCCTGGTCTCAT
HO719006/325-492/-1       TCGCCGTCATCCCCGAGCACGTCGGACACCGAATCCTGCGCATGTCGCGCCTGGTCTCAT
HO711039.rev/409-507/-1   TCGCCGTCATCCCCGAGCACGTCGGACACCGAATCCTGCGCATGTCGCGC----------
HO734729/260-427/-1       TCGCCGTCATCCCCGAGCACGTCGGACACCGAATCCTGCGCATGTCGCGCCTGGTCTCAT
                          **************************************************          


contig00618/10532-10699/1 AATCAGTCCCGCAGCCCCAGCCTGAGAGAGGTGGATGGGAAGGACGGGTTGGGACGCACC
HO721173/271-438/-1       AATCAGTCCCGCAGCCCCAGCCTGAGAGAGGTGGATGGGAAGGACGGGTTGGGACGCACC
HO719006/325-492/-1       AATCAGTCCCGCAGCCCCAGCCTGAGAGAGGTGGATGGGAAGGACGGGTTGGGACGCACC
HO711039.rev/409-507/-1   -----------------------------------------------------------C
HO734729/260-427/-1       AATCAGTCCCGCAGCCCCAGCCTGAGAGAGGTGGATGGGAAGGACGGGTTGGGACGCACC
                                                                                     *


contig00618/10532-10699/1 TGGAGGGTATGCCGCGCAGCTTTCGAGAGCTCGATGGAGTCCCCGGGA
HO721173/271-438/-1       TGGAGGGTATGCCACGCAGCTTTCGAGAGCTCGATGGAGTCCCCGGGA
HO719006/325-492/-1       TGGAGGGTATGCCGCGCAGCTTTCGAGAGCTCGATGGAGTCCCCGGGA
HO711039.rev/409-507/-1   TGGAGGGTATGCCGCGCAGCTTTCGAGAGCTCGATGGAGTCCCCGGGA
HO734729/260-427/-1       TGGAGGGTATGCCGCGCAGCTTTCGAGAGCTCGATGGAGTCCCCGGGA
                          ************* **********************************


::::::::::::::
YMGLESTG51523.1.aln
::::::::::::::
CLUSTAL W(1.81) multiple sequence alignment


contig01846/60956-61116/1 CCCTCGGACACACCTTGGTCGCGAGTTTGTGGCGATGTCGAAGAAGTTCGGTGCGTTTCC
HO719341/162-322/1        CCCTCGGACACACCTTGGTCGCGAGTTTGTGGCGATGTCGAAGAAGTTCGGTGCGTTTCC
HO730095/158-257/1        CCCTCGGACACACCTTGGTCGCGAGTTTGTGGCGATGTCGAAGAAGTTCG----------
HO726075/152-312/1        CCCTCGGACACACCTTGGTCGCGAGTTTGTGGCGATGTCGAAGAAGTTCGGTGCGTTTCC
HO739012/157-317/1        CCCTCGGACACACCTTGGTCGCGAGTTTGTGGCGATGTCGAAGAAGTTCGGCGCGTTTCC
HO725818/151-250/1        CCCTCGGACACACCTTGGTCGCGAGTTTGTGGCGATGTCGAAGAAGTTCG----------
HO718498/158-257/1        CCCTCGGACACACCTTGGTCGCGAGTTTGTGGCGATGTCGAAGAAGTTCG----------
HO719382/161-321/1        CCCTCGGACACACCTTGGTCGCGAGTTTGTGGCGATGTCGAAGAAGTTCGGTGCGTTTCC
HO721948/143-242/1        CCCTCGGACACACCTTGGTCGCGAGTTTGTGGCGATGTCGAAGAAGTTCG----------
HO746349/73-233/1         CCCTCGGACACACCTTGGTCGCGAGTTTGTGGCGATGTCGAAGAAGTTCGGTGCGTTTCC
HO725367/146-245/1        CCCTCGGACACACCTTGGTCGCGAGTTTGTGGCGATGTCGAAGAAGTTCG----------
HO742499/146-245/1        CCCTCGGACACACCTTGGTCGCGAGTTTGTGGCGATGTCGAAGAAGTTCG----------
HO713254/146-245/1        CCCTCGGACACACCTTGGTCGCGAGTTTGTGGCGATGTCGAAGAAGTTCG----------
HO749173/146-245/1        CCCTCGGACACACCTTGGTCGCGAGTTTGTGGCGATGTCGAAGAAGTTCG----------
                          **************************************************
                                                                                      


contig01846/60956-61116/1 CACTATCCGTGATTCCGACGTGGCTAGGTTGAGATCAAGACGTCTCTGTAGGCGACGTCA
HO719341/162-322/1        CACTATCCGTGATTCCGACGTGGCTAGGTTGAGATCAAGACGTCTCTGTAGGCGACGTCA
HO730095/158-257/1        ---------------------------------------------------GCGACGTCA
HO726075/152-312/1        CACTATCCGTGATTCCGACGTGGCTAGGTTGAGATCAAGACGTCTCTGTAGGCGACGTCA
HO739012/157-317/1        CACTATCCGTGATTCCGACGTGGCTAGGTTGAGATCAAGACGTCTCTGTAGGCGACGTCA
HO725818/151-250/1        ---------------------------------------------------GCGACGTCA
HO718498/158-257/1        ---------------------------------------------------GCGACGTCA
HO719382/161-321/1        CACTATCCGTGATTCCGACGTGGCTAGGTTGAGATCAAGACGTCTCTGTAGGCGACGTCA
HO721948/143-242/1        ---------------------------------------------------GCGACGTCA
HO746349/73-233/1         CACTATCCGTGATTCCGACGTGGCTAGGTTGAGATCAAGACGTCTCTGTAGGCGACGTCA
HO725367/146-245/1        ---------------------------------------------------GCGACGTCA
HO742499/146-245/1        ---------------------------------------------------GCGACGTCA
HO713254/146-245/1        ---------------------------------------------------GCGACGTCA
HO749173/146-245/1        ---------------------------------------------------GCGACGTCA
                                                                             *********
                                                                                      


contig01846/60956-61116/1 TTTACCTAAACGTCCTCGGCCAAGACACCGTCGTCCTGGGA
HO719341/162-322/1        TTTACCTAAACGTCCTCGGTCAAGACACCGTCGTCCTGGGA
HO730095/158-257/1        TTTACCTAAACGTCCTCGGTCAAGACACCGTCGTCCTGGGA
HO726075/152-312/1        TTTACCTAAACGTCCTCGGTCAAGACACCGTCGTCCTGGGA
HO739012/157-317/1        TTTACCTAAACGTCCTCGGCCAAGACACCGTCGTCCTGGGA
HO725818/151-250/1        TTTACCTAAACGTCCTCGGCCAAGACACCGTCGTCCTGGGA
HO718498/158-257/1        TTTACCTAAACGTCCTCGGCCAAGACACCGTCGTCCTGGGA
HO719382/161-321/1        TTTACCTAAACGTCCTCGGTCAAGACACCGTCGTCCTGGGA
HO721948/143-242/1        TTTACCTAAACGTCCTCGGCCAAGACACCGTCGTCCTGGGA
HO746349/73-233/1         TTTACCTAAACGTCCTCGGCCAAGACACCGTCGTCCTGGGA
HO725367/146-245/1        TTTACCTAAACGTCCTCGGCCAAGACACCGTCGTCCTGGGA
HO742499/146-245/1        TTTACCTAAACGTCCTCGGTCAAGACACCGTCGTCCTGGGA
HO713254/146-245/1        TTTACCTAAACGTCCTCGGCCAAGACACCGTCGTCCTGGGA
HO749173/146-245/1        TTTACCTAAACGTCCTCGGTCAAGACACCGTCGTCCTGGGA
                          ******************* *********************


::::::::::::::
YMGLESTG51554.1.aln
::::::::::::::
CLUSTAL W(1.81) multiple sequence alignment


contig01842/49562-49727/1 ACCAACCAACTACTCTCACAAACATGTCTGGCCGTGGAAAGGGTGGCAAGGTGCGTTCAG
HO755108/85-250/1         ACCAACCAACTACTCTCACAAACATGTCTGGCCGTGGAAAGGGTGGCAAGGTGCGTTCAG
HO743669/68-167/1         ACCAACCAACTACTCTCACAAACATGTCTGGCCGTGGAAAGGGTGGCAAG----------
HO754065/64-163/1         ACCAACCAACTACTCTCACAAACATGTCTGGCCGTGGAAAGGGTGGCAAG----------
HO740490/69-168/1         ACCAACCAACTACTCTCACAAACATGTCTGGCCGTGGAAAGGGTGGCAAG----------
HO754142/64-163/1         ACCAACCAACTACTCTCACAAACATGTCTGGCCGTGGAAAGGGTGGCAAG----------
HO746267/68-167/1         ACCAACCAACTACTCTCACAAACATGTCTGGCCGTGGAAAGGGTGGCAAG----------
                          **************************************************          


contig01842/49562-49727/1 ACTTCGCGACGTGAGGGGTGGCTCGATGCTGACTTATCTTTGTCGTTCTTCGATAGGGTC
HO755108/85-250/1         ACTTCGCGACGTGAGGGGTGGCTCGATGCTGACTTATCTTTGTCGTTCTTCGATAGGGTC
HO743669/68-167/1         --------------------------------------------------------GGTC
HO754065/64-163/1         --------------------------------------------------------GGTC
HO740490/69-168/1         --------------------------------------------------------GGTC
HO754142/64-163/1         --------------------------------------------------------GGTC
HO746267/68-167/1         --------------------------------------------------------GGTC
                                                                                  ****


contig01842/49562-49727/1 TCGGAAAGGGTGGTGCTAAGCGTCACCGCAAGATTCTCCGTGACAA
HO755108/85-250/1         TCGGAAAGGGTGGTGCTAAGCGTCACCGCAAGATTCTCCGTGACAA
HO743669/68-167/1         TCGGAAAGGGTGGTGCTAAGCGTCACCGCAAGATTCTCCGTGACAA
HO754065/64-163/1         TCGGAAAGGGTGGTGCTAAGCGTCACCGCAAGATTCTCCGTGACAA
HO740490/69-168/1         TCGGAAAGGGTGGTGCTAAGCGTCACCGCAAGATTCTCCGTGACAA
HO754142/64-163/1         TCGGAAAGGGTGGTGCTAAGCGTCACCGCAAGATTCTCCGTGACAA
HO746267/68-167/1         TCGGAAAGGGTGGTGCTAAGCGTCACCGCAAGATTCTCCGTGACAA
                          **********************************************


::::::::::::::
YMGLESTG51603.1.aln
::::::::::::::
CLUSTAL W(1.81) multiple sequence alignment


contig01837/33296-33485/1 CCTCGCTGCCTCCGTCTACCCCACCCTGCCACAGCTGGACAGGACCCACCAGTGAGCCTC
HO718727/142-331/1        CCTCGCTGCCTCCGTCTACCCCACCCTGCCACAGCTGGACAGGACCCACCAGTGAGCCTC
HO743869/169-358/1        CCTCGCTGCCTCCGTCTACCCCACCCTGCCACAGCTGGACAGGACCCACCAGTGAGCCTC
HO718995/174-363/1        CCTCGCTGCCTCCGTCTACCCCACCCTGCCACAGCTGGACAGGACCCACCAGTGAGCCTC
HO752466/163-352/1        CCTCGCTGCCTCCGTCTACCCCACCCTGCCACAGCTGGACAGGACCCACCAGTGAGCCTC
HO711633/165-354/1        CCTCGCTGCCTCCGTCTACCCCACCCTGCCACAGCTGGACAGGACCCACCAGTGAGCCTC
HO749904/163-352/1        CCTCGCTGCCTCCGTCTACCCCACCCTGCCACAGCTGGACAGGACCCACCAGTGAGCCTC
HO713429/147-336/1        CCTCGCTGCCTCCGTCTACCCCACCCTGCCACAGCTGGACAGGACCCACCAGTGAGCCTC
HO718300/173-362/1        CCTCGCTGCCTCCGTCTACCCCACCCTGCCACAGCTGGACAGGACCCACCAGTGAGCCTC
HO715848/147-336/1        CCTCGCTGCCTCCGTCTACCCCACCCTGCCACAGCTGGACAGGACCCACCAGTGAGCCTC
HO733092/142-331/1        CCTCGCTGCCTCCGTCTACCCCACCCTGCCACAGCTGGACAGGACCCACCAGTGAGCCTC
HO715849/147-336/1        CCTCGCTGCCTCCGTCTACCCCACCCTGCCACAGCTGGACAGGACCCACCAGTGAGCCTC
HO732893.rev/47-236/1     CCTCGCTGCCTCCGTCTACCCCACCCTGCCACAGCTGGACAGGACCCACCAGTGAGCCTC
HO721058/178-367/1        CCTCGCTGCCTCCGTCTACCCCACCCTGCCACAGCTGGACAGGACCCACCAGTGAGCCTC
HO752367/174-363/1        CCTCGCTGCCTCCGTCTACCCCACCCTGCCACAGCTGGACAGGACCCACCAGTGAGCCTC
HO715406.rev/134-323/1    CCTCGCTGCCTCCGTCTACCCCACCCTGCCACAGCTGGACAGGACCCACCAGTGAGCCTC
HO717382/178-367/1        CCTCGCTGCCTCCGTCTACCCCACCCTGCCACAGCTGGACAGGACCCACCAGTGAGCCTC
HO736305/174-273/1        CCTCGCTGCCTCCGTCTACCCCACCCTGCCACAGCTGGACAGGACCCACCA---------
HO737104/142-331/1        CCTCGCTGCCTCCGTCTACCCCACCCTGCCACAGCTGGACAGGACCCACCAGTGAGCCTC
HO717085/163-352/1        CCTCGCTGCCTCCGTCTACCCCACCCTGCCACAGCTGGACAGGACCCACCAGTGAGCCTC
HO754975/170-359/1        CCTCGCTGCCTCCGTCTACCCCACCCTGCCACAGCTGGACAGGACCCACCAGTGAGCCTC
HO721057/178-367/1        CCTCGCTGCCTCCGTCTACCCCACCCTGCCACAGCTGGACAGGACCCACCAGTGAGCCTC
HO717163/173-362/1        CCTCGCTGCCTCCGTCTACCCCACCCTGCCACAGCTGGACAGGACCCACCAGTGAGCCTC
HO718261/142-331/1        CCTCGCTGCCTCCGTCTACCCCACCCTGCCACAGCTGGACAGGACCCACCAGTGAGCCTC
                          ***************************************************         


contig01837/33296-33485/1 TGTGTCCGCCCGAAGGAAGCGCGCCCTTCCCTCGTCATGGTGGAGAAGCACCCCACAAAC
HO718727/142-331/1        TGTGTCCGCCCGAAGGAAGCGCGCCCTTCCCTCGTCATGGTGGAGAAGCACCCCACAAAC
HO743869/169-358/1        TGTGTCCGCCCGAAGGAAGCGCGCCCTTCCCTCGTCATGGTGGAGAAGCACCCCACAAAC
HO718995/174-363/1        TGTGTCCGCCCGAAGGAAGCGCGCCCTTCCCTCGTCATGGTGGAGAAGCACCCCACAAAC
HO752466/163-352/1        TGTGTCCGCCCGAAGGAAGCGCGCCCTTCCCTCGTCATGGTGGAGAAGCACCCCACAAAC
HO711633/165-354/1        TGTGTCCGCCCGAAGGAAGCGCGCCCTTCCCTCGTCATGGTGGAGAAGCACCCCACAAAC
HO749904/163-352/1        TGTGTCCGCCCGAAGGAAGCGCGCCCTTCCCTCGTCATGGTGGAGAAGCACCCCACAAAC
HO713429/147-336/1        TGTGTCCGCCCGAAGGAAGCGCGCCCTTCCCTCGTCATGGTGGAGAAGCACCCCACAAAC
HO718300/173-362/1        TGTGTCCGCCCGAAGGAAGCGCGCCCTTCCCTCGTCATGGTGGAGAAGCACCCCACAAAC
HO715848/147-336/1        TGTGTCCGCCCGAAGGAAGCGCGCCCTTCCCTCGTCATGGTGGAGAAGCACCCCACAAAC
HO733092/142-331/1        TGTGTCCGCCCGAAGGAAGCGCGCCCTTCCCTCGTCATGGTGGAGAAGCACCCCACAAAC
HO715849/147-336/1        TGTGTCCGCCCGAAGGAAGCGCGCCCTTCCCTCGTCATGGTGGAGAAGCACCCCACAAAC
HO732893.rev/47-236/1     TGTGTCCGCCCGAAGGAAGCGCGCCCTTCCCTCGTCATGGTGGAGAAGCACCCCACAAAC
HO721058/178-367/1        TGTGTCCGCCCGAAGGAAGCGCGCCCTTCCCTCGTCATGGTGGAGAAGCACCCCACAAAC
HO752367/174-363/1        TGTGTCCGCCCGAAGGAAGCGCGCCCTTCCCTCGTCATGGTGGAGAAGCACCCCACAAAC
HO715406.rev/134-323/1    TGTGTCCGCCCGAAGGAAGCGCGCCCTTCCCTCGTCATGGTGGAGAAGCACCCCACAAAC
HO717382/178-367/1        TGTGTCCGCCCGAAGGAAGCGCGCCCTTCCCTCGTCATGGTGGAGAAGCACCCCACAAAC
HO736305/174-273/1        ------------------------------------------------------------
HO737104/142-331/1        TGTGTCCGCCCGAAGGAAGCGCGCCCTTCCCTCGTCATGGTGGAGAAGCACCCCACAAAC
HO717085/163-352/1        TGTGTCCGCCCGAAGGAAGCGCGCCCTTCCCTCGTCATGGTGGAGAAGCACCCCACAAAC
HO754975/170-359/1        TGTGTCCGCCCGAAGGAAGCGCGCCCTTCCCTCGTCATGGTGGAGAAGCACCCCACAAAC
HO721057/178-367/1        TGTGTCCGCCCGAAGGAAGCGCGCCCTTCCCTCGTCATGGTGGAGAAGCACCCCACAAAC
HO717163/173-362/1        TGTGTCCGCCCGAAGGAAGCGCGCCCTTCCCTCGTCATGGTGGAGAAGCACCCCACAAAC
HO718261/142-331/1        TGTGTCCGCCCGAAGGAAGCGCGCCCTTCCCTCGTCATGGTGGAGAAGCACCCCACAAAC
                                                                                      


contig01837/33296-33485/1 ACGACGATGCGCCCGCTCCAGCTACAGATGATGCGCATGCCAGGCAGCGGACGGTGCGCA
HO718727/142-331/1        ACGACGATGCGCCCGCTCCAGCTACAGATGATGCGCATGCCAGGCAGCGGACGGTGCGCA
HO743869/169-358/1        ACGACGATGCGCCCGCTCCAGCTACAGATGATGCGCATGCCAGGCAGCGGACGGTGCGCA
HO718995/174-363/1        ACGACGATGCGCCCGCTCCAGCTACAGATGATGCGCATGCCAGGCAGCGGACGGTGCGCA
HO752466/163-352/1        ACGACGATGCGCCCGCTCCAGCTACAGATGATGCGCATGCCAGGCAGCGGACGGTGCGCA
HO711633/165-354/1        ACGACGATGCGCCCGCTCCAGCTACAGATGATGCGCATGCCAGGCAGCGGACGGTGCGCA
HO749904/163-352/1        ACGACGATGCGCCCGCTCCAGCTACAGATGATGCGCATGCCAGGCAGCGGACGGTGCGCA
HO713429/147-336/1        ACGACGATGCGCCCGCTCCAGCTACAGATGATGCGCATGCCAGGCAGCGGACGGTGCGCA
HO718300/173-362/1        ACGACGATGCGCCCGCTCCAGCTACAGATGATGCGCATGCCAGGCAGCGGACGGTGCGCA
HO715848/147-336/1        ACGACGATGCGCCCGCTCCAGCTACAGATGATGCGCATGCCAGGCAGCGGACGGTGCGCA
HO733092/142-331/1        ACGACGATGCGCCCGCTCCAGCTACAGATGATGCGCATGCCAGGCAGCGGACGGTGCGCA
HO715849/147-336/1        ACGACGATGCGCCCGCTCCAGCTACAGATGATGCGCATGCCAGGCAGCGGACGGTGCGCA
HO732893.rev/47-236/1     ACGACGATGCGCCCGCTCCAGCTACAGATGATGCGCATGCCAGGCAGCGGACGGTGCGCA
HO721058/178-367/1        ACGACGATGCGCCCGCTCCAGCTACAGATGATGCGCATGCCAGGCAGCGGACGGTGCGCA
HO752367/174-363/1        ACGACGATGCGCCCGCTCCAGCTACAGATGATGCGCATGCCAGGCAGCGGACGGTGCGCA
HO715406.rev/134-323/1    ACGACGATGCGCCCGCTCCAGCTACAGATGATGCGCATGCCAGGCAGCGGACGGTGCGCA
HO717382/178-367/1        ACGACGATGCGCCCGCTCCAGCTACAGATGATGCGCATGCCAGGCAGCGGACGGTGCGCA
HO736305/174-273/1        ---------------------CTACAGATGATGCGCATGCCAGGCAGCGGACGGTGCGCA
HO737104/142-331/1        ACGACGATGCGCCCGCTCCAGCTACAGATGATGCGCATGCCAGGCAGCGGACGGTGCGCA
HO717085/163-352/1        ACGACGATGCGCCCGCTCCAGCTACAGATGATGCGCATGCCAGGCAGCGGACGGTGCGCA
HO754975/170-359/1        ACGACGATGCGCCCGCTCCAGCTACAGATGATGCGCATGCCAGGCAGCGGACGGTGCGCA
HO721057/178-367/1        ACGACGATGCGCCCGCTCCAGCTACAGATGATGCGCATGCCAGGCAGCGGACGGTGCGCA
HO717163/173-362/1        ACGACGATGCGCCCGCTCCAGCTACAGATGATGCGCATGCCAGGCAGCGGACGGTGCGCA
HO718261/142-331/1        ACGACGATGCGCCCGCTCCAGCTACAGATGATGCGCATGCCAGGCAGCGGACGGTGCGCA
                                               ***************************************


contig01837/33296-33485/1 GGAAGAAGAG
HO718727/142-331/1        GGAAGAAGAG
HO743869/169-358/1        GGAAGAAGAG
HO718995/174-363/1        GGAAGAAGAG
HO752466/163-352/1        GGAAGAAGAG
HO711633/165-354/1        GGAAGAAGAG
HO749904/163-352/1        GGAAGAAGAG
HO713429/147-336/1        GGAAGAAGAG
HO718300/173-362/1        GGAAGAAGAG
HO715848/147-336/1        GGAAGAAGAG
HO733092/142-331/1        GGAAGAAGAG
HO715849/147-336/1        GGAAGAAGAG
HO732893.rev/47-236/1     GGAAGAAGAG
HO721058/178-367/1        GGAAGAAGAG
HO752367/174-363/1        GGAAGAAGAG
HO715406.rev/134-323/1    GGAAGAAGAG
HO717382/178-367/1        GGAAGAAGAG
HO736305/174-273/1        GGAAGAAGAG
HO737104/142-331/1        GGAAGAAGAG
HO717085/163-352/1        GGAAGAAGAG
HO754975/170-359/1        GGAAGAAGAG
HO721057/178-367/1        GGAAGAAGAG
HO717163/173-362/1        GGAAGAAGAG
HO718261/142-331/1        GGAAGAAGAG
                          **********


::::::::::::::
YMGLESTG51670.1.aln
::::::::::::::
CLUSTAL W(1.81) multiple sequence alignment


contig00905/46286-46443/1 TTCGTAGGTGCGTAACGACTACACCCCGCGCGAGGCTAGAGACTGAGATCGTCAAAGGGG
HO727704/24-131/1         TTCGTAG--------------------------------------------------GGG
HO727498/201-250/1        TTCGTAG--------------------------------------------------GGG
HO724751/207-256/1        TTCGTAG--------------------------------------------------GGG
HO749004/199-298/1        TTCGTAGGTGCGTAACGACTACACCCCGCGCGAGGCTAGAGACTGAGATCGTCAAAGGGG
HO714901/201-250/1        TTCGTAG--------------------------------------------------GGG
HO718963/217-266/1        TTCGTAG--------------------------------------------------GGG
HO717484/38-87/1          TTCGTAG--------------------------------------------------GGG
HO724026/205-254/1        TTCGTAG--------------------------------------------------GGG
                          *******                                                  ***


contig00905/46286-46443/1 ATGGTGTTTTGACTGGTAAGCCGAGTGGCCCTCAGCGCGCTTTGGCGAGCCTGACGCGCT
HO727704/24-131/1         ATGGTGTTTTGACTGGTAAGCCGAGTGGCCCTCAGCGCGCTTTGGCGAGCCTGACGCGCT
HO727498/201-250/1        ATGGTGTTTTGACTG---------------------------------------------
HO724751/207-256/1        ATGGTGTTTTGACTG---------------------------------------------
HO749004/199-298/1        ATGGTGTTTTGACTG---------------------------------------------
HO714901/201-250/1        ATGGTGTTTTGACTG---------------------------------------------
HO718963/217-266/1        ATGGTGTTTTGACTG---------------------------------------------
HO717484/38-87/1          ATGGTGTTTTGACTG---------------------------------------------
HO724026/205-254/1        ATGGTGTTTTGACTG---------------------------------------------
                          ***************
                                                                                      


contig00905/46286-46443/1 TCTTCCATCCTAGCTGCCGTTTGCGGTAGCATCTTCGC
HO727704/24-131/1         TCTTCCATCCTAGCTGCCGTTTGCGGTAGCATCTTCGC
HO727498/201-250/1        -------------CTGCCGTTTGCGGTAGCATCTTCGC
HO724751/207-256/1        -------------CTGCCGTTTGCGGTAGCATCTTCGC
HO749004/199-298/1        -------------CTGCCGTTTGCGGTAGCATCTTCGC
HO714901/201-250/1        -------------CTGCCGTTTGCGGTAGCATCTTCGC
HO718963/217-266/1        -------------CTGCCGTTTGCGGTAGCATCTTCGC
HO717484/38-87/1          -------------CTGCCGTTTGCGGTAGCATCTTCGC
HO724026/205-254/1        -------------CTGCCGTTTGCGGTAGCATCTTCGC
                                       *************************


::::::::::::::
YMGLESTG51670.2.aln
::::::::::::::
CLUSTAL W(1.81) multiple sequence alignment


contig00905/46495-46648/1 GGAAGGGTGAGTCATTCACAGTCAGTATCATATCACTACCTCTGACACGGCTCCTAGGAC
HO727704/183-285/1        GAAAGG---------------------------------------------------GAC
HO727498/302-350/1        GAAAGG---------------------------------------------------GAC
HO724751/308-356/1        GGAAGG---------------------------------------------------GAC
HO749004/350-398/1        GGAAGG---------------------------------------------------GAC
HO714901/302-350/1        GAAAGG---------------------------------------------------GAC
HO718963/318-366/1        GAAAGG---------------------------------------------------GAC
HO717047/73-121/1         GGAAGG---------------------------------------------------GAC
HO717484/139-187/1        GAAAGG---------------------------------------------------GAC
HO724026/306-354/1        GAAAGG---------------------------------------------------GAC
                          * ****                                                   *** 


contig00905/46495-46648/1 CGTCATTATCGTGAAGTGACTCTCGCGTCTTATGCTACTCCTCGGACGTCAATCCTGATA
HO727704/183-285/1        CGTCATTATCGTGAAGTGACTCTCGCGTCTTATGCTACTCCTCGGACGTCAATCCTGATA
HO727498/302-350/1        CGTCATTATCGTGAA---------------------------------------------
HO724751/308-356/1        CGTCATTATCGTGAA---------------------------------------------
HO749004/350-398/1        CGTCATTATCGTGAA---------------------------------------------
HO714901/302-350/1        CGTCATTATCGTGAA---------------------------------------------
HO718963/318-366/1        CGTCATTATCGTGAA---------------------------------------------
HO717047/73-121/1         CGTCATTATCGTGAA---------------------------------------------
HO717484/139-187/1        CGTCATTATCGTGAA---------------------------------------------
HO724026/306-354/1        CGTCATTATCGTGAA---------------------------------------------
                          ***************                                             


contig00905/46495-46648/1 TAAACGTAGGAATTACACGGGAGACATCTTGAAC
HO727704/183-285/1        TAAACGTAGGAATTACACGGGAGACATCTTGAAC
HO727498/302-350/1        ---------GAATTACACGGGAGACATCTTGAAC
HO724751/308-356/1        ---------GAATTACACGGGAGACATCTTGAAC
HO749004/350-398/1        ---------GAATTACACGGGAGACATCTTGAAC
HO714901/302-350/1        ---------GAATTACACGGGAGACATCTTGAAC
HO718963/318-366/1        ---------GAATTACACGGGAGACATCTTGAAC
HO717047/73-121/1         ---------GAATTACACGGGAGACATCTTGAAC
HO717484/139-187/1        ---------GAATTACACGGGAGACATCTTGAAC
HO724026/306-354/1        ---------GAATTACACGGGAGACATCTTGAAC
                                   *************************
                                                            


::::::::::::::
YMGLESTG51836.1.aln
::::::::::::::
CLUSTAL W(1.81) multiple sequence alignment


contig00916/45722-45878/1 GGACGCTGCACAAGATAGACTCGCCTTCTTCCATATCTTAGAGCGACTGAAGGTATGCCA
HO739383/157-298/1        GGACGCTGCACAAGATAGACTCGCCTTCTTCCATATCTTAGAGCGACTGAAGGTATGCCA
HO749054/139-223/1        GGACGCTGCACAAGATAGACTCGCCTTCTTCCATATCTTAGAGCGACTGAAG--------
                          ****************************************************        


contig00916/45722-45878/1 CACGGCAACACACATGTTCGCTTGAGAAGCAAACAGGATCCCTCGATAGACTCAGAAAAG
HO739383/157-298/1        CACGGCAACACACATGTTCGCTTGAGAAGCAAACAGGATCCCTCGATAGACTCAGAAAAG
HO749054/139-223/1        -------------------------------------------------ACTCAGAAAAG
                                                                           ***********


contig00916/45722-45878/1 GACCGGCTGGGTCAATCACAAAGTAAGGTCGTTGGAT
HO739383/157-298/1        GACCGGCTGGGTCAATCACAAA---------------
HO749054/139-223/1        GACCGGCTGGGTCAATCACAAA---------------
                          **********************               


::::::::::::::
YMGLESTG51958.1.aln
::::::::::::::
CLUSTAL W(1.81) multiple sequence alignment


contig00924/75879-76043/1 TCGCGAAGGACTCCGCCGACCTTAAGGATCAGAATGCCTACCCTGCGAAGGTATGGGGGT
HO739303/1-75/1           -------------------------GGATCAGAATGCCTATCCTGCGAAG----------
HO757327.rev/64-228/1     TCGCGAAGGACTCCGCCGACCTTAAGGATCAGAATGCCTACCCTGCGAAGGTATGGGGGT
                                                   *************** *********          


contig00924/75879-76043/1 AGACACAGTCTGACCTGAAGCACCGATTCCTTACCAGTTAGTTGTGGCGGAATAGGTCAC
HO739303/1-75/1           -------------------------------------------------------GTCAC
HO757327.rev/64-228/1     AGACACAGTCTGACCTGAAGCACCGATTCCTTACCAGTTAGTTGTGGCGGAATAGGTCAC
                                                                                 *****


contig00924/75879-76043/1 TTTGAAGAACCTTGAGAACGACTACGTCGAGATCGTGCACGCAAA
HO739303/1-75/1           TTTGAAGAACCTTGAGAATGACCACATCGAGATCGTGCACGCAAA
HO757327.rev/64-228/1     TTTGAAGAACCTTGAGAACGACTACGTCGAGATCGTGCACGCAAA
                          ****************** *** ** *******************


MGLESTG52084	s	contig::contig00936:6530:8485:-1	contig::contig00936:7122:7199:-1	CT-AC
CLUSTAL W(1.81) multiple sequence alignment


contig00936/7072-7249/1 GGGGCTTCGAACCGCTCCGAGCCGATTTTGATCACGCGTCCGTCGGGGAGCTAGCGTCCC
HO733163/599-698/-1     GGGGCTTCGAACCGCTCCGAGCCGATTTTGATCACGCGTCCGTCGGGGAG----------
HO737095.rev/71-248/-1  GGGGCTTCGAACCGCTCCGAGCCGATTTTGATCACGCGTCCGTCGGGGAGCTAGCGTCCC
                                                                                    


contig00936/7072-7249/1 ATCGAGGGGAAGAATGGAACGTCGGTGCTCATTGTGGGGAAAGGAGAAGGGGGAGGAGGG
HO733163/599-698/-1     ------------------------------------------------------------
HO737095.rev/71-248/-1  ATCGAGGGGAAGAATGGAACGTCGGTGCTCATTGTGGGGAAAGGAGAAGGGGGAGGAGGG
                                                                                    


contig00936/7072-7249/1 CAGCTTACGGTGTAGCTCTCGACGAGGACGGTCGTCTCTTCTGATAGCCGCGTGTCGA
HO733163/599-698/-1     --------GGTGTAGCTCTCGACGAGGACGGTCGTCTCTTCTGATAGCCGCGTGTCGA
HO737095.rev/71-248/-1  CAGCTTACGGTGTAGCTCTCGACGAGGACGGTCGTCTCTTCTGATAGCCGCGTGTCGA
                                **************************************************


::::::::::::::
YMGLESTG52192.1.aln
::::::::::::::
CLUSTAL W(1.81) multiple sequence alignment


contig02909/13826-14037/1 CCCCAACCCAACCCACGTGGTATGGTTCTGCACTCGTGAGGAACCCATAGGTACGTGCAT
HO748651/447-658/1        CCCCAACCCAACCCACGTGGTATGGTTCTGCACTCGTGAGGAACCCATAGGTACGTGCAT
HO749590/49-148/1         CCCCAACCCAACCCACGTGGTATGGTTCTGCACTCGTGAGGAACCCATAG----------
                          **************************************************          


contig02909/13826-14037/1 CCACGGCTCAGGACGAAAGGCGGAGTGGGACGGTACTGGTGGATGTTTGAGGAGGTGGAG
HO748651/447-658/1        CCACGGCTCAGGACGAAAGGCGGAGTGGGACGGTACTGGTGGATGTTTGAGGAGGTGGAG
HO749590/49-148/1         ------------------------------------------------------------
                                                                                      


contig02909/13826-14037/1 AGATGATTCAATGGCGGATATTGATGTACTTCAATTTTCAAGTGTACATATCCGGCCGTC
HO748651/447-658/1        AGATGATTCAATGGCGGATATTGATGTACTTCAATTTTCAAGTGTACATATCCGGCCGTC
HO749590/49-148/1         ------------------------------------------TGTACATATCCGGCCGTC
                                                                    ******************


contig02909/13826-14037/1 CCTTCGTCCTGCGGGATGCGTCTGAACCCAGA
HO748651/447-658/1        CCTTCGTCCTGCGGGATGCGTCTGAACCCAGA
HO749590/49-148/1         CCTTCGTCCTGCGGGATGCGTCTGAACCCAGA
                          ********************************


::::::::::::::
YMGLESTG52194.1.aln
::::::::::::::
CLUSTAL W(1.81) multiple sequence alignment


contig02909/11806-11958/1 CGAAAAGCTCGATACCAAGCAGCGAAACCCCCCACCCATCATGGCTACCCGTACGTTCCA
HO717959/46-198/1         CGAAAAGCTCGATACCAAGCAGCGAAACCCCCCACCCATCATGGCTACCCGTACGTTCCA
HO730271/73-172/1         CGAAAAGCTCGATACCAAGCAGCGAAACCCCCCACCCATCATGGCTACCC----------
HO739513/57-209/1         CAAAAAGCTCGATACTAAGCGGCGAAACTCCCCACCCACCATGGCTACCCGTACGTTCGA
HO740811/52-151/1         CAAAAAGCTCGATACTAAGCGGCGAAACTCCCCACCCACCATGGCTACCC----------
HO715762/54-206/1         CAAAAAGCTCGATACTAAGCGGCGAAACTCCCCACCCACCATGGCTACCCGTACGTTCGA
HO717960/47-199/1         CGAAAAGCTCGATACCAAGCAGCGAAACCCCCCACCCATCATGGCTACCCGTACGTTCCA
                          * ************* **** ******* ********* ***********          


contig02909/11806-11958/1 TCGGAGGGCGCGTCGCGGGCTCGGTGAAAAACTTCGCTTGCAGGCATCCAATTCGAAAAC
HO717959/46-198/1         TCGGAGGGCGCGTCGCGGGCTCGGTGAAAAACTTCGCTTGCAGGCATCCAATTCGAAAAC
HO730271/73-172/1         -------------------------------------------GCATCCAATTCGAAAAC
HO739513/57-209/1         TCGGACGGCGCGTCGCGGGCTCGGTGAAAAACTTCGCTTGCAGGCATCCAATTCGAAAAC
HO740811/52-151/1         -------------------------------------------GCATCCAATTCGAAAAC
HO715762/54-206/1         TCGGACGGCGCGTCGCGGGCTCGGTGAAAAACTTCGCTTGCAGGCATCCAATTCGAAAAC
HO717960/47-199/1         TCGGAGGGCGCGTCGCGGGCTCGGTGAAAAACTTCGCTTGCAGGCATCCAATTCGAAAAC
                                                                     *****************


contig02909/11806-11958/1 AGCAGCGACATCGGTGTCTTCTCAAAGCTGACG
HO717959/46-198/1         AGCAGCGACATCGGTGTCTTCTCAAAGCTGACG
HO730271/73-172/1         AGCAGCGACATCGGTGTCTTCTCAAAGCTGACG
HO739513/57-209/1         AGCAGCGACATCGGTGTCTTCTCAAAGCTGACG
HO740811/52-151/1         AGCAGCGACATCGGTGTCTTCTCAAAGCTGACG
HO715762/54-206/1         AGCAGCGACATCGGTGTCTTCTCAAAGCTGACG
HO717960/47-199/1         AGCAGCGACATCGGTGTCTTCTCAAAGCTGACG
                          *********************************


::::::::::::::
YMGLESTG52308.1.aln
::::::::::::::
CLUSTAL W(1.81) multiple sequence alignment


contig02903/12347-12498/1 CCGTCTCCAGATGCGAGGACTTGAGCGCAAGCTGCTCGATCGGGTATCCCCTGGCCCTCC
HO718771/296-358/-1       CCGTCTCCAGATGCGAGGACTTGAGCGCAAGCTGCTCGATCGGGTATCCC----------
HO718538/358-420/-1       CCGTCTCCAGATGCGAGGACTTGAGCGCAAGCTGCTCGATCGGGTATCCC----------
HO715846/359-421/-1       CCGTCTCCAGATGCGAGGACTTGAGCGCAAGCTGCTCGATCGGGTATCCC----------
HO751082/290-352/-1       CCGTCTCCAGATGCGAGGACTTGAGCGCAAGCTGCTCGATCGGGTATCCC----------
HO727755/12-127/-1        CCGTCTCCAGATGCGAGGACTTGAGCGCAAGCTGCTCGATCGGGTATCCCCTGGCCCTCC
HO715967/290-352/-1       CCGTCTCCAGATGCGAGGACTTGAGCGCAAGCTGCTCGATCGGGTATCCC----------
HO722982/294-356/-1       CCGTCTCCAGATGCGAGGACTTGAGCGCAAGCTGCTCGATCGGGTATCCC----------
HO711855/281-343/-1       CCGTCTCCAGATGCGAGGACTTGAGCGCAAGCTGCTCGATCGGGTATCCC----------
HO732211/69-131/-1        CCGTCTCCAGATGCGAGGACTTGAGCGCAAGCTGCTCGATCGGGTATCCC----------
HO729284/262-324/-1       CCGTCTCCAGATGCGAGGACTTGAGCGCAAGCTGCTCGATCGGGTATCCC----------
HO732152/1-63/-1          CCGTCTCCAGATGCGAGGACTTGAGCGCAAGCTGCTCGATCGGGTATCCC----------
HO720872/294-356/-1       CCGTCTCCAGATGCGAGGACTTGAGCGCAAGCTGCTCGATCGGGTATCCC----------
HO751725/373-435/-1       CCGTCTCCAGATGCGAGGACTTGAGCGCAAGCTGCTCGATCGGGTATCCC----------
HO717589/294-356/-1       CCGTCTCCAGATGCGAGGACTTGAGCGCAAGCTGCTCGATCGGGTATCCC----------
HO722426/302-416/-1       CCGTCTCCAGATGCGAGGACTTGAGCGCAAGCTGCTCGATCGGGTATCCCCTGGCCCTCC
HO722983/295-357/-1       CCGTCTCCAGATGCGAGGACTTGAGCGCAAGCTGCTCGATCGGGTATCCC----------
HO711691/80-142/-1        CCGTCTCCAGATGCGAGGACTTGAGCGCAAGCTGCTCGATCGGGTATCCC----------
                          **************************************************          


contig02903/12347-12498/1 GTCAGTCCCGGACCGTCGTTGCCTGGATATTGCATCCCTCACCTGTAGCGGAGGACTACG
HO718771/296-358/-1       ------------------------------------------CTGTAGCGGAGGA-----
HO718538/358-420/-1       ------------------------------------------CTGTAGCGGAGGA-----
HO715846/359-421/-1       ------------------------------------------CTGTAGCGGAGGA-----
HO751082/290-352/-1       ------------------------------------------CTGTAGCGGAGGA-----
HO727755/12-127/-1        GTCAGTCCCGGACCGTCGTTGCCTGGATATTGCATCCCTCACCTGTAGCGGAGGGC----
HO715967/290-352/-1       ------------------------------------------CTGTAGCGGAGGA-----
HO722982/294-356/-1       ------------------------------------------CTGTAGCGGAGGA-----
HO711855/281-343/-1       ------------------------------------------CTGTAGCGGAGGA-----
HO732211/69-131/-1        ------------------------------------------CTGTAGCGGAGGA-----
HO729284/262-324/-1       ------------------------------------------CTGTAGCGGAGGA-----
HO732152/1-63/-1          ------------------------------------------CTGTAGCGGAGGA-----
HO720872/294-356/-1       ------------------------------------------CTGTAGCGGAGGA-----
HO751725/373-435/-1       ------------------------------------------CTGTAGCGGAGGA-----
HO717589/294-356/-1       ------------------------------------------CTGTAGCGGAGGA-----
HO722426/302-416/-1       GTCAGTCCCGGACCGTCGTTGCCTGGATATTGCATCCCTCACCTGTAGCGGAGGA-----
HO722983/295-357/-1       ------------------------------------------CTGTAGCGGAGGA-----
HO711691/80-142/-1        ------------------------------------------CTGTAGCGGAGGA-----
                                                                    ************      


contig02903/12347-12498/1 CAGAGTCCAGATCAGCGCAGGCACACCGGGAC
HO718771/296-358/-1       --------------------------------
HO718538/358-420/-1       --------------------------------
HO715846/359-421/-1       --------------------------------
HO751082/290-352/-1       --------------------------------
HO727755/12-127/-1        --------------------------------
HO715967/290-352/-1       --------------------------------
HO722982/294-356/-1       --------------------------------
HO711855/281-343/-1       --------------------------------
HO732211/69-131/-1        --------------------------------
HO729284/262-324/-1       --------------------------------
HO732152/1-63/-1          --------------------------------
HO720872/294-356/-1       --------------------------------
HO751725/373-435/-1       --------------------------------
HO717589/294-356/-1       --------------------------------
HO722426/302-416/-1       --------------------------------
HO722983/295-357/-1       --------------------------------
HO711691/80-142/-1        --------------------------------
                                                          


::::::::::::::
YMGLESTG52308.2.aln
::::::::::::::
CLUSTAL W(1.81) multiple sequence alignment


contig02903/11978-12131/1 ATCCATGGTGGCCAGCGACGAGGCATCGCCCTTGGTGTATAGACGCTGGCCTTTCAACGC
HO718771/513-612/-1       ATCCATGGTGGCCAGCGACGAGGCATCGCCCTTGGTGTATAGACGCTGGC----------
HO718538/575-674/-1       ATCCATGGTGGCCAGCGACGAGGCATCGCCCTTGGTGTATAGACGCTGGC----------
HO751082/507-606/-1       ATCCATGGTGGCCAGCGACGAGGCATCGCCCTTGGTGTATAGACGCTGGC----------
HO727755/282-435/-1       ATCCATGGTGGCCAGCGACGAGGCATCGCCCTTGGTGTATAGACGCTGGCCTTTCAACGC
HO715967/507-606/-1       ATCCATGGTGGCCAGCGACGAGGCATCGCCCTTGGTGTATAGACGCTGGC----------
HO722982/511-610/-1       ATCCATGGTGGCCAGCGACGAGGCATCGCCCTTGGTGTATAGACGCTGGC----------
HO711855/498-597/-1       ATCCATGGTGGCCAGCGACGAGGCATCGCCCTTGGTGTATAGACGCTGGC----------
HO720872/511-610/-1       ATCCATGGTGGCCAGCGACGAGGCATCGCCCTTGGTGTATAGACGCTGGC----------
HO751725/590-689/-1       ATCCATGGTGGCCAGCGACGAGGCATCGCCCTTGGTGTATAGACGCTGGC----------
HO717589/511-610/-1       ATCCATGGTGGCCAGCGACGAGGCATCGCCCTTGGTGTATAGACGCTGGC----------
HO722426/571-670/-1       ATCCATGGTGGCCAGCGACGAGGCATCGCCCTTGGTGTATAGACGCTGGC----------
HO722983/512-611/-1       ATCCATGGTGGCCAGCGACGAGGCATCGCCCTTGGTGTATAGACGCTGGC----------
HO711691/297-396/-1       ATCCATGGTGGCCAGCGACGAGGCATCGCCCTTGGTGTATAGACGCTGGC----------
                          **************************************************
                                                                                      


contig02903/11978-12131/1 ATACAGTCAGCACTGGTGCGTTCGCCGCTGCCGTTCCAATTTACCTTGCAACGATGGGTT
HO718771/513-612/-1       --------------------------------------------CTTGCAACGATGGGTT
HO718538/575-674/-1       --------------------------------------------CTTGCAACGATGGGTT
HO751082/507-606/-1       --------------------------------------------CTTGCAACGATGGGTT
HO727755/282-435/-1       ATACAGTCAGCACTGGTGCGTTCGCCGCTGCCGTTCCAATTTACCTTGCAACGATGGGTT
HO715967/507-606/-1       --------------------------------------------CTTGCAACGATGGGTT
HO722982/511-610/-1       --------------------------------------------CTTGCAACGATGGGTT
HO711855/498-597/-1       --------------------------------------------CTTGCAACGATGGGTT
HO720872/511-610/-1       --------------------------------------------CTTGCAACGATGGGTT
HO751725/590-689/-1       --------------------------------------------CTTGCAACGATGGGTT
HO717589/511-610/-1       --------------------------------------------CTTGCAACGATGGGTT
HO722426/571-670/-1       --------------------------------------------CTTGCAACGATGGGTT
HO722983/512-611/-1       --------------------------------------------CTTGCAACGATGGGTT
HO711691/297-396/-1       --------------------------------------------CTTGCAACGATGGGTT
                                                                      ****************


contig02903/11978-12131/1 TGCTTCACTGTAGTACGAGCCCAGCATGGCAAAA
HO718771/513-612/-1       TGCTTCACTGTAGTACGAGCCCAGCATGGCAAAA
HO718538/575-674/-1       TGCTTCACTGTAGTACGAGCCCAGCATGGCAAAA
HO751082/507-606/-1       TGCTTCACTGTAGTACGAGCCCAGCATGGCAAAA
HO727755/282-435/-1       TGCTTCACTGTAGTACGAGCCCAGCATGGCAAAA
HO715967/507-606/-1       TGCTTCACTGTAGTACGAGCCCAGCATGGCAAAA
HO722982/511-610/-1       TGCTTCACTGTAGTACGAGCCCAGCATGGCAAAA
HO711855/498-597/-1       TGCTTCACTGTAGTACGAGCCCAGCATGGCAAAA
HO720872/511-610/-1       TGCTTCACTGTAGTACGAGCCCAGCATGGCAAAA
HO751725/590-689/-1       TGCTTCACTGTAGTACGAGCCCAGCATGGCAAAA
HO717589/511-610/-1       TGCTTCACTGTAGTACGAGCCCAGCATGGCAAAA
HO722426/571-670/-1       TGCTTCACTGTAGTACGAGCCCAGCATGGCAAAA
HO722983/512-611/-1       TGCTTCACTGTAGTACGAGCCCAGCATGGCAAAA
HO711691/297-396/-1       TGCTTCACTGTAGTACGAGCCCAGCATGGCAAAA
                          **********************************


::::::::::::::
YMGLESTG52372.1.aln
::::::::::::::
CLUSTAL W(1.81) multiple sequence alignment


contig02899/35484-35635/1 GCTGGTTCGTCCGGCTCATGGCGCAAAGCCATCATTGACAAGTCTGTCGCGTAAGCTTCT
HO750919/94-245/1         GCTGGTTCGTCCGGCTCATGGCGCAAAGCCATCATTGACAAGTCTGTCGCGTAAGCTTCT
HO711017/52-151/1         GCTGGTTCGTCCGGCTCATGGCGCAAAGCCATCATTGACAAGTCTGTCGC----------
HO724888/4-155/1          GCTGGTTCGTCCGGCTCATGGCGCAAAGCCATCATTGACAAGTCTGTCGCGTAAGCTTCT
                          **************************************************          


contig02899/35484-35635/1 CGCGTTGATTCGCCAGAAGCCCCTCCCTATGACCGTCTGCAGGTGGTCCGCCAAAGCTGG
HO750919/94-245/1         CGCGTTGATTCGCCAGAAGCCCCTCCCTATGACCGTCTGCAGGTGGTCCGCCAAAGCTGG
HO711017/52-151/1         ------------------------------------------GTGGTCCGCCAAAGCTGG
HO724888/4-155/1          CGCGTTGATTCGCCAGAAGCCCCTCCCTATGACCGTCTGCAGGTGGTCCGCCAAAGCTGG
                                                                    ******************


contig02899/35484-35635/1 CCCCCACCCGGGTGGCGATCCTGGCCTTCACC
HO750919/94-245/1         CCCCCACCCGGGTGGCGATCCTGGCCTTCACC
HO711017/52-151/1         CCCCCACCCGGGTGGCGATCCTGGCCTTCACC
HO724888/4-155/1          CCCCCACCCGGGTGGCGATCCTGGCCTTCACC
                          ********************************


::::::::::::::
YMGLESTG52400.1.aln
::::::::::::::
CLUSTAL W(1.81) multiple sequence alignment


contig02895/45485-45635/1 GGTGCCCGCGGTCGTCGTCCCCTCCCGGCTCGCAGTGCCGGGCTTGCCTGCGCCTTGTCC
HO749200/48-147/-1        GGTGCCCGCGGTCGTCGTCCCCTCCCGGCTCGCAGTGCCGGGCTTGCCTGCGC-------
HO726866/193-343/-1       GGTGCCCGCGGTCGTCGTCCCCTCCCGGCTCGCAGTGCCGGGCTTGCCTGCGCCTTGTCC
                          *****************************************************       


contig02895/45485-45635/1 GTACATGAACGACTCCGAGTTGTTCGGGTGCTGCTGCAACGCACCAGATCCGTTCGCCGG
HO749200/48-147/-1        --------------------------------------------CAGATCCGTTCGCCGG
HO726866/193-343/-1       GTACATGAACGACTCCGAGTTGTTCGGGTGCTGCTGCAACGCACCAGATCCGTTCGCCGG
                                                                      ****************


contig02895/45485-45635/1 CGCCCCGTTTGGCGGAATAGGAGACTGTCTC
HO749200/48-147/-1        CGCCCCGTTTGGCGGAATAGGAGACTGTCTC
HO726866/193-343/-1       CGCCCCGTTTGGCGGAATAGGAGACTGTCTC
                          *******************************


::::::::::::::
YMGLESTG52461.1.aln
::::::::::::::
CLUSTAL W(1.81) multiple sequence alignment


contig02892/67239-67449/1 TGATTGGATCAGAGGGCCATGTGAGGGGAAGAGTGGGCTGTCAAAATTCGGTGAGTGGGA
HO732825/394-604/1        TGATTGGATCAGAGGGCCATGTGAGGGGAAGAGTGGGCTGTCAAAATTCGGTGAGTGGGA
HO737085/475-574/1        TGATTGGATCAGAGGGCCATGTGAGGGGAAGAGTGGGCTGTCAAAATTCG----------
                          **************************************************
                                                                                      


contig02892/67239-67449/1 CGACTTTGAGGCGCGCGCTTGGAATATAAGCTCGGGGTCGGGGTCCGCGGTTGGGCCGTG
HO732825/394-604/1        CGACTTTGAGGCGCGCGCTTGGAATATAAGCTCGGGGTCGGGGTCCGCGGTTGGGCCGTG
HO737085/475-574/1        ------------------------------------------------------------
                                                                                      


contig02892/67239-67449/1 CTCGTCGCCTCCGACGCTACTCATCGGTTTGCTGCCTTCAGTTAGACGTTTTCGGTCCAG
HO732825/394-604/1        CTCGTCGCCTCCGACGCTACTCATCGGTTTGCTGCCTTCAGTTAGACGTTTTCGGTCCAG
HO737085/475-574/1        -----------------------------------------TTAGACGTTTTCGGTCCAG
                                                                   *******************


contig02892/67239-67449/1 TCTAGCAGCAGCCGCTCCTCCCCCCACAATG
HO732825/394-604/1        TCTAGCAGCAGCCGCTCCTCCCCCCACAATG
HO737085/475-574/1        TCTAGCAGCAGCCGCTCCTCCCCCCACAATG
                          *******************************


::::::::::::::
YMGLESTG52461.2.aln
::::::::::::::
CLUSTAL W(1.81) multiple sequence alignment


contig02892/66855-67014/1 GGGGCCGGATTCTGTGACGTTGATTATGGTGGTGGTTGTGCAATTGGAAGGCGAGTCGTA
HO732825/70-169/1         GGGGCCGGATTCTGTGACGTTGATTATGGTGGTGGTTGTGCAATTGGAAG----------
HO729191/168-267/1        GGGGCCGGATTCTGTGACGTTGATTATGGTGGTGGTTGTGCAATTGGAAG----------
HO737085/91-250/1         GGGGCCGGATTCTGTGACGTTGATTATGGTGGTGGTTGTGCAATTGGAAGGCGAGTCGTA
                          **************************************************          


contig02892/66855-67014/1 CGATGCACCTATGCTTTCCCATTCAAAAGCGCAGGCTCAAGGTTGCCCAGATGCATCTCG
HO732825/70-169/1         --------------------------------------------------ATGCATCTCG
HO729191/168-267/1        --------------------------------------------------ATGCATCTCG
HO737085/91-250/1         CGATGCACCTATGCTTTCCCATTCAAAAGCGCAGGCTCAAGGTTGCCCAGATGCATCTCG
                                                                            **********


contig02892/66855-67014/1 AGGGGGATGTGGGCTGTAGGCATGCCGGGGCGCCACTAGG
HO732825/70-169/1         AGGGGGATGTGGGCTGTAGGCATGCCGGGGCGCCACTAGG
HO729191/168-267/1        AGGGGGATGTGGGCTGTAGGCATGCCGGGGCGCCACTAGG
HO737085/91-250/1         AGGGGGATGTGGGCTGTAGGCATGCCGGGGCGCCACTAGG
                          ****************************************


::::::::::::::
YMGLESTG52517.1.aln
::::::::::::::
CLUSTAL W(1.81) multiple sequence alignment


contig02888/54915-55084/1 TGCGGGGATGAGGCCCAAGAGACCGAACGCGAGCGCATACAAGCCGGTAGCTGCACACCC
HO749536/409-578/-1       TGCGGGGATGAGGCCCAAGAGACCGAACGCGAGCGCATACAAGCCGGTAGCTGCACACCC
HO729206/432-531/-1       TGCGGGGATGAGGCCCAAGAGACCGAACGCGAGCGCATACAAGCCGGTAG----------
                          **************************************************          


contig02888/54915-55084/1 ACGAGGCGTCAGTACAGCTGGGACTGAAGACCGCTGGAAGAGGAAAGCTGACAGACGCAC
HO749536/409-578/-1       ACGAGGCGTCAGTACAGCTGGGACTGAAGACCGCTGGAAGAGGAAAGCTGACAGACGCAC
HO729206/432-531/-1       ------------------------------------------------------------
                                                                                      


contig02888/54915-55084/1 CTGCTATTACACCTTCGAGGTATCCCAGACTCGACCAACGTCCTAGCGTA
HO749536/409-578/-1       CTGCTATTACACCTTCGAGGTATCCCAGACTCGACCAACGTCCTAGCGTA
HO729206/432-531/-1       CTGCTATTACACCTTCGAGGTATCCCAGACTCGACCAACGTCCTAGCGTA
                          **************************************************


::::::::::::::
YMGLESTG52591.1.aln
::::::::::::::
CLUSTAL W(1.81) multiple sequence alignment


contig02879/53576-53724/1 TCTCATGCTGGTGCTCACAGAGCCGAGGATCCAATTGGGCATTCCAATCATCGGTCAGCG
HO723832/666-777/1        --------------------AGCCGAGGATCCAATTGGGCATTCCAATCATCGGTCAGCG
HO746347/607-686/1        --------------------AGCCGAGGATCCAATTGGGCATTCCAATCATCG-------
                                              *********************************       


contig02879/53576-53724/1 CCCAAGGTACCGCTCAACGTACACTTTCTGACAAGACTCCAGGATGCCCAGATTATCTCG
HO723832/666-777/1        CCCAAGGTACCGCTCAACGTACACTTTCTGACAAGACTCCAGGATGCCCAGATTATCTCG
HO746347/607-686/1        ------------------------------------------GATGCCCAGATTATCTCG
                                                                    ******************


contig02879/53576-53724/1 CATTGATGTCCATTCGTGCGGAAGAGTTC
HO723832/666-777/1        CATTGATGTCCA-----------------
HO746347/607-686/1        CATTGATGTCCATTCGTGCGGAAGAGTCC
                          ************                 


::::::::::::::
YMGLESTG52591.2.aln
::::::::::::::
CLUSTAL W(1.81) multiple sequence alignment


contig02879/53270-53442/1 AGACAAACTGACGGTTATGGTTTGCTTCAGCATCGATATGTACGCCATCCAGAGTGCGTC
HO723832/429-571/1        ------------------------------CATCGACATGTACGCCATCCAGAGTGCGTC
HO746347/443-512/1        ------------------------------CATCGACATGTACGCCATCCAGA-------
                                                        ****** ****************       


contig02879/53270-53442/1 TAGATCTCCCAGCTGCTGGCACATTTCCATTCGCACTGGACATGGCACTAACGGAGATTG
HO723832/429-571/1        TAGATCTCCCAGCTGCTGGCACATTTCCATTCGCACTGGACATGGCACTAACGGAGATTG
HO746347/443-512/1        ------------------------------------------------------------
                                                                                      


contig02879/53270-53442/1 GGATAGCCGGAGCTTCCTTAGATGTTTCTTTCCTCATCGACTTTCTTCCGTCC
HO723832/429-571/1        GGATAGCCGGAGCTTCCTTAGATGTTTCTTTCCTCATCGACTTTCTTCCGTCC
HO746347/443-512/1        ------CCGGAGCTTCCTTAGATGTTTCTTTCCTCATCGACTTTCTTCCGTCC
                                ***********************************************


::::::::::::::
YMGLESTG52594.1.aln
::::::::::::::
CLUSTAL W(1.81) multiple sequence alignment


contig02879/47773-47936/1 ATAAGGTGTTTTGCATGGGGGTCTGACGCTCCGCGCGTTTTCCAGAGGAGTATGATTTGA
HO739381/99-153/1         ---------------------------------------------AGGAGTATGATTTGA
HO711276/576-630/1        ---------------------------------------------AGGAGTATGATTTGA
HO724596/493-611/1        ---------------------------------------------AGGAGTATGATTTGA
HO727037/441-495/1        ---------------------------------------------AGGAGTATGACTTGA
HO732490/56-110/1         ---------------------------------------------AGGAGTATGATTTGA
HO738752/466-520/1        ---------------------------------------------AGGAGTATGACTTGA
HO718234/135-189/1        ---------------------------------------------AGGAGTATGACTTGA
HO717726/143-197/1        ---------------------------------------------AGGAGTATGACTTGA
                                                                       ********** ****


contig02879/47773-47936/1 CTGTCCAGTGTGACGGAAAGCGCAGTATTGTACGGAACGCCAGTGCTTCTTCTCGCGCGG
HO739381/99-153/1         CTGTCCAGTGTGACGGAAAGCGCAGTATT-------------------------------
HO711276/576-630/1        CTGTCCAGTGTGACGGAAAGCGCAGTATT-------------------------------
HO724596/493-611/1        CTGTCCAGTGTGACGGAAAGCGCAGTATTGTACGGAACGCCAGTGCTTCTTCTCGCGCGG
HO727037/441-495/1        CTGTCCAGTGCGACGGGAAGCGCAGTATC-------------------------------
HO732490/56-110/1         CTGTCCAGTGTGACGGAAAGCGCAGTATT-------------------------------
HO738752/466-520/1        CTGTCCAGTGCGACGGGAAGCGCAGTATC-------------------------------
HO718234/135-189/1        CTGTCCAGTGCGACGGGAAGCGCAGTATC-------------------------------
HO717726/143-197/1        CTGTCCAGTGCGACGGGAAGCGCAGTATC-------------------------------
                          ********** ***** ***********                              


contig02879/47773-47936/1 TGGGAACCTGATCGTCCGTGTGGGGTGCCGCAGCTTCACGTTAT
HO739381/99-153/1         ---------------------------------CTTCACGTTAT
HO711276/576-630/1        ---------------------------------CTTCACGTTAT
HO724596/493-611/1        TGGGAACCTGATCGTCCGTGTGGGGTGCCGCAGCTTCACGTTAT
HO727037/441-495/1        ---------------------------------CTTCACGTTAT
HO732490/56-110/1         ---------------------------------CTTCACGTTAT
HO738752/466-520/1        ---------------------------------CTTCACGTTAT
HO718234/135-189/1        ---------------------------------CTTCACGTTAT
HO717726/143-197/1        ---------------------------------CTTCACGTTAT
                                                           ***********


::::::::::::::
YMGLESTG52644.1.aln
::::::::::::::
CLUSTAL W(1.81) multiple sequence alignment


contig02867/2342-2495/1 GACCCGCGAACAGATCGTCCTGTTGTTCGTCGAGTTTAGTTTCATGACTGGTGAGCATCG
HO730169/214-300/1      -------------ATCGTCCTGTTGTTCGTCGAGTTTAGTTTCATGACTG----------
HO716826/564-704/1      -------------ATCGTCCTGTTGTTCGTCGAGTTTAGTTTCATGACTGGTGAGCATCG
                                     *************************************


contig02867/2342-2495/1 TCCCCCGGAGCGCAGCACGTATGCTCCGACTGATGGCTTTCTAGCTAGCAGTGTAGTGAG
HO730169/214-300/1      --------------------------------------------CTAGCAGTGTAGTGAG
HO716826/564-704/1      TCCCCCGGAGCGCAGCACGTATGCTCCGACTGATGGCTTTCTAGCTAGCAGTGTAGTGAG
                                                                    ****************
                                                                                    


contig02867/2342-2495/1 ATCCGTGCACAACCTACTCCTCTCGCGAAATCGA
HO730169/214-300/1      ATCCGTGCACAACCTACTCCTCTCGCGAAATCGA
HO716826/564-704/1      ATCCGTGCACAACCTACTCCTCTCGCGAAATCGA
                        **********************************
                                                          


::::::::::::::
YMGLESTG52644.2.aln
::::::::::::::
CLUSTAL W(1.81) multiple sequence alignment


contig02867/2252-2404/1 ATAGACTTGAGCTAGTCAGCTACGGATATCGGCCAACGGTGATCCTTATCGTGCGTTCCA
HO726335/415-492/1      ---------------TCAGCTACGGATATCGGCCAACGGTGATCCTTATC----------
HO733753/653-776/1      ---------------TCAGCTACGGATATCGGCCAACGGTGATCCTTATCGTGCGTTCCA
HO730169/164-250/1      ATAGACTTGAGCTAGTCAGCTACGGATATCGGCCAACGGTGATCCTTATC----------
HO716826/529-613/1      ---------------TCAGCTACGGATATCGGCCAACGGTGATCCTTATC----------
HO725095/777-853/1      ---------------TCAGCTACGGATATCGGCCAACGGTGATCCTTATC----------
                                       ***********************************          


contig02867/2252-2404/1 GTTGATTCCTACCTTGAGCGAGTGCCGACTGACCCGCGAACAGATCGTCCTGTTGTTCGT
HO726335/415-492/1      -------------------------------------------ATCGTCCTGTTGTTCGT
HO733753/653-776/1      GTTGATTCCTACCTTGAGCGAGTGCCGACTGACCCGCGAACAGATCGTCCTGTTGTTCGT
HO730169/164-250/1      -------------------------------------------ATCGTCCTGTTGTTCGT
HO716826/529-613/1      -------------------------------------------ATCGTCCTGTTGTTCGT
HO725095/777-853/1      -------------------------------------------ATCGTCCTGTTGTTCGT
                                                                   *****************


contig02867/2252-2404/1 CGAGTTTAGTTTCATGACTGGTGAGCATCGTCC
HO726335/415-492/1      CGAGTTTAGTTTCATGACTGCT-AGCA------
HO733753/653-776/1      CGAGTTTAGTTTCATGACT--------------
HO730169/164-250/1      CGAGTTTAGTTTCATGACTG-------------
HO716826/529-613/1      CGAGTTTAGTTTCATGACTGGTGAGCATCGTCC
HO725095/777-853/1      CGAGTTTAGTTTCATGACTGCT-AGC-------
                        *******************              


::::::::::::::
YMGLESTG52644.3.aln
::::::::::::::
CLUSTAL W(1.81) multiple sequence alignment


contig02867/2159-2316/1 ACTCAGCTTTATCTTCACTTGTAGGTTTTACACCCGAAGAATCTACATCGGTGAGTTCTC
HO726335/389-449/1      ------------------------GTTTTACACCCGAAGAATCTACATCG----------
HO733753/603-702/1      ACTCAGCTTTATCTTCACTTGTAGGTTTTACACCCGAAGAATCTACATCG----------
HO730169/71-213/1       ACTCAGCTTTATCTTCACTTGTAGGTTTTACACCCGAAGAATCTACATCGGTGAGTTCTC
HO716826/503-563/1      ------------------------GTTTTACACCCGAAGAATCTACATCG----------
HO725095/751-811/1      ------------------------GTTTTACACCCGAAGAATCTACATCG----------
                                                **************************          


contig02867/2159-2316/1 CTGTAAATGTCCTTTGCAACCTGTAAGATATTGATAGACTTGAGCTAGTCAGCTACGGAT
HO726335/389-449/1      ------------------------------------------------TCAGCTACGGAT
HO733753/603-702/1      ------------------------------------------------TCAGCTACGGAT
HO730169/71-213/1       CTGTAAATGTCCTTTGCAACCTGTAAGATATTGATAGACTTGAGCTAGTCAGCTACGGAT
HO716826/503-563/1      ------------------------------------------------TCAGCTACGGAT
HO725095/751-811/1      ------------------------------------------------TCAGCTACGGAT
                                                                        ************


contig02867/2159-2316/1 ATCGGCCAACGGTGATCCTTATCGTGCGTTCCAGTTGA
HO726335/389-449/1      ATCGGCCAACGGTGATCCTTATC---------------
HO733753/603-702/1      ATCGGCCAACGGTGATCCTTATCGTGCGTTCCAGTTGA
HO730169/71-213/1       ATCGGCCAACGGTGATCCTTATC---------------
HO716826/503-563/1      ATCGGCCAACGGTGATCCTTATC---------------
HO725095/751-811/1      ATCGGCCAACGGTGATCCTTATC---------------
                        ***********************               


::::::::::::::
YMGLESTG52644.4.aln
::::::::::::::
CLUSTAL W(1.81) multiple sequence alignment


contig02867/2080-2232/1 TAACCATCATTGAACGGCTATCAGGGCATTACTGTCCTTCTTACCCAGGGGTACGTGGTC
HO726335/363-414/1      ------------------------GGCATTACTGTCCTTCTTACCCAGGG----------
HO733753/548-652/1      ------------------------GGCATTACTGTCCTTCTTACCCAGGGGTACGTGGTC
HO730169/7-144/1        --------------CGGC-ACGAGGGCATTACTGTCCTTCTTACCCAGGGGTACGTGGTC
HO716826/477-528/1      ------------------------GGCATTACTGTCCTTCTTACCCAGGG----------
HO725095/725-776/1      ------------------------GGCATTACTGTCCTTCTTACCCAGGG----------
                                                **************************          


contig02867/2080-2232/1 TTCCCTGTGATATCTGCACACTCAGCTTTATCTTCACTTGTAGGTTTTACACCCGAAGAA
HO726335/363-414/1      -------------------------------------------GTTTTACACCCGAAGAA
HO733753/548-652/1      TTCCCTGTGATATCTGCACACTCAGCTTTATCTTCACTTGTAGGTTTTACACCCGAAGAA
HO730169/7-144/1        TTCCCTGTGATATCTGCACACTCAGCTTTATCTTCACTTGTAGGTTTTACACCCGAAGAA
HO716826/477-528/1      -------------------------------------------GTTTTACACCCGAAGAA
HO725095/725-776/1      -------------------------------------------GTTTTACACCCGAAGAA
                                                                   *****************


contig02867/2080-2232/1 TCTACATCGGTGAGTTCTCCTGTAAATGTCCTT
HO726335/363-414/1      TCTACATCG------------------------
HO733753/548-652/1      TCTACATCG------------------------
HO730169/7-144/1        TCTACATCGGTGAGTTCTCCTGTAAATGTCCTT
HO716826/477-528/1      TCTACATCG------------------------
HO725095/725-776/1      TCTACATCG------------------------
                        *********                        


::::::::::::::
YMGLESTG52644.5.aln
::::::::::::::
CLUSTAL W(1.81) multiple sequence alignment


contig02867/1716-1872/1 TGCCGTAGCATCGCGGACACACTGCATTCTGCGAGCATGATGCATATCTGGTGCGGTAGC
HO726335/165-256/1      --------CATCGCGGACACACTGCATTCTGCGAGCATGATGCATATCTG----------
HO733753/285-441/1      TGCCGTAGCATCGCGGACACACTGCATTCTGCGAGCATGATGCATATCTGGTGCGGTAGC
HO716826/222-370/1      --------CATCGCGGACACACTGCATTCTGCGAGCATGATGCATATCTGGTGCGGTAGC
HO738072/251-407/1      TGCCGTAGCATCGCGGACACACTGCATTCTGCGAGCATGATGCATATCTGGTGCGGTCGC
HO725095/527-618/1      --------CATCGCGGACACACTGCATTCTGCGAGCATGATGCATATCTG----------
                                ******************************************          


contig02867/1716-1872/1 CGGTTTACGCTCGGGTTTCCTTCTCAAGGTTGTTCACGATACGTTAGCTACCACTATCTT
HO726335/165-256/1      -----------------------------------------------CTACCACTATCTT
HO733753/285-441/1      CGGTTTACGCTCGGGTTTCCTTCTCAAGGTTGTTCACGATACGTTAGCTACCACTATCTT
HO716826/222-370/1      CGGTTTACGCTCGGGTTTCCTTCTCAAGGTTGTTCACGATACGTTAGCTACCACTATCTT
HO738072/251-407/1      CGGTTTACGCTCGGGTTTCCTTCTCAAGGTTGTTCACGATACGTTAGCTACCACTATCTT
HO725095/527-618/1      -----------------------------------------------CTACCACTATCTT
                                                                       *************
                                                                                    


contig02867/1716-1872/1 GTCACGAACTACCTCAATCCTTCGACGCTCTCTGCAA
HO726335/165-256/1      GTCACGAACTACCTCAATCCTTCGACGCTCTCTGCAA
HO733753/285-441/1      GTCACGAACTACCTCAATCCTTCGACGCTCTCTGCAA
HO716826/222-370/1      GTCACGAACTACCTCAATCCTTCGACGCTCTCTGCAA
HO738072/251-407/1      GTCACGAACTACCTCAATCCTTCGACGCTCTCTGCAA
HO725095/527-618/1      GTCACGAACTACCTCAATCCTTCGACGCTCTCTGCAA
                        *************************************
                                                             


::::::::::::::
YMGLESTG52644.6.aln
::::::::::::::
CLUSTAL W(1.81) multiple sequence alignment


contig02867/1606-1773/1 CGCTTATCCTCGTTAACCCGGAGGGTCAATGATTAGGTCGCTTCTATCTTGTACGTCACC
HO726335/151-206/1      ------------------------------------GTCGCTTCTATCTT----------
HO733753/175-342/1      CGCTTATCCTCGTTAACCCGGAGGGTCAATGATTAGGTCGCTTCTATCTTGTACGTCACC
HO716826/208-271/1      ------------------------------------GTCGCTTCTATCTT----------
HO738071/141-302/1      CGCTTATCCTCGTTAACCCGGAGGGTCAATGATTAGGTCGCTTCTATCTTGTACGTCACC
HO738074/141-300/1      CGCTTATCCTCGTTAACCCGGAGGGTCAATGATTAGGTCGCTTCTATCTTGTACGTCACC
HO738073/156-315/1      CGCTTATCCTCGTTAACCCGGAGGCTCAATGATTAGGTCGCTTCTATCTTGTACGTCACC
HO738072/141-308/1      CGCTTATCCTCGTTAACCCGGAGGGTCAATGATTAGGTCGCTTCTATCTTGTACGTCACC
HO725095/513-568/1      ------------------------------------GTCGCTTCTATCTT----------
                                                            **************          


contig02867/1606-1773/1 TAGGTGCTTCTGATCGGGCTGCCCTTGTCTGACCGTGTCTCTCCGTGGCCTGCCGTAGCA
HO726335/151-206/1      ----------------------------------------------------------CA
HO733753/175-342/1      TAGGTGCTTCTGATCGGGCTGCCCTTGTCTGACCGTGTCTCTCCGTGGCCTGCCGTAGCA
HO716826/208-271/1      ----------------------------------------------------------CA
HO738071/141-302/1      TAGGTGCTTCTGATCGGGCTGCCCTTGTCTGACCGTGTCTCTCCGTGGCCTGCCGTAGCA
HO738074/141-300/1      TAGGTGCTTCTGATCGGGCTGCCCTTGTCTGACCGTGTCTCTCCGTGGCCTGCCGTAGCA
HO738073/156-315/1      TAGGTGCTTCTGATCGGGCTGCCCTTGTCTGACCGTGTCTCTCCGTGGCCTGCCGTAGCA
HO738072/141-308/1      TAGGTGCTTCTGATCGGGCTGCCCTTGTCTGACCGTGTCTCTCCGTGGCCTGCCGTAGCA
HO725095/513-568/1      ----------------------------------------------------------CA
                                                                                  **


contig02867/1606-1773/1 TCGCGGACACACTGCATTCTGCGAGCATGATGCATATCTGGTGCGGTA
HO726335/151-206/1      TCGCGGACACACTGCATTCTGCGAGCATGATGCATATCTG--------
HO733753/175-342/1      TCGCGGACACACTGCATTCTGCGAGCATGATGCATATCTGGTGCGGTA
HO716826/208-271/1      TCGCGGACACACTGCATTCTGCGAGCATGATGCATATCTGGTGCGGTA
HO738071/141-302/1      TCGCGGACACACTGCATTCTGCGAGCATGATGCATATCTGGT------
HO738074/141-300/1      TCGCGGACACACTGCATTCTGCGAGCATGATGCATATCTG--------
HO738073/156-315/1      TCGCGGACACACTGCATTCTGCGAGCATGATGCATATCTG--------
HO738072/141-308/1      TCGCGGACACACTGCATTCTGCGAGCATGATGCATATCTGGTGCGGTC
HO725095/513-568/1      TCGCGGACACACTGCATTCTGCGAGCATGATGCATATCTG--------
                        ****************************************        


::::::::::::::
YMGLESTG52644.7.aln
::::::::::::::
CLUSTAL W(1.81) multiple sequence alignment


contig02867/1529-1691/1 TCCGATATACCCGCCTGTACCCTTCCGACCGACCATTCTTGAGATTGTTGGTGCGTTCCT
HO726335/101-164/1      TCCGATATACCCGCCTGTACCCTTCCGACCGACCATTCTTGAGATTGTTG----------
HO733753/98-260/1       TCCGATATACCCGCCTGTACCCTTCCGACCGACCATTCTTGAGATTGTTGGTGCGTTCCT
HO716826/158-221/1      TCCGATATACCCGCCTGTACCCTTCCGACCGACCATTCTTGAGATTGTTG----------
HO738071/64-226/1       TCCGATATACCCGCCTGTACCCTTCCGACCGACCATTCTTGAGATTGTTGGTGCGTTCCT
HO738074/64-226/1       TCCGATATACCCGCCTGTACCCTTCCGACCGACCATTCTTGAGATTGTTGGGGCGTTCCT
HO738073/79-241/1       TCCGATATACCCGCCTGTACCCTTCCGACCGACCATTCTTGAGATTGTTGGGGCGTTCCT
HO738072/64-226/1       TCCGATATACCCGCCTGTACCCTTCCGACCGACCATTCTTGAGATTGTTGGTGCGTTCCT
HO725095/463-526/1      TCCGATATACCCGCCTGTACCCTTCCGACCGACCATTCTTGAGATTGTTG----------
                        **************************************************          


contig02867/1529-1691/1 TACCTTCATCACGACGGCGCTTATCCTCGTTAACCCGGAGGGTCAATGATTAGGTCGCTT
HO726335/101-164/1      -----------------------------------------------------GTCGCTT
HO733753/98-260/1       TACCTTCATCACGACGGCGCTTATCCTCGTTAACCCGGAGGGTCAATGATTAGGTCGCTT
HO716826/158-221/1      -----------------------------------------------------GTCGCTT
HO738071/64-226/1       TACCTTCATCACGACGGCGCTTATCCTCGTTAACCCGGAGGGTCAATGATTAGGTCGCTT
HO738074/64-226/1       TACCTTCATCACGACGGCGCTTATCCTCGTTAACCCGGAGGGTCAATGATTAGGTCGCTT
HO738073/79-241/1       TACCTTCATCACGACGGCGCTTATCCTCGTTAACCCGGAGGCTCAATGATTAGGTCGCTT
HO738072/64-226/1       TACCTTCATCACGACGGCGCTTATCCTCGTTAACCCGGAGGGTCAATGATTAGGTCGCTT
HO725095/463-526/1      -----------------------------------------------------GTCGCTT
                                                                             *******


contig02867/1529-1691/1 CTATCTTGTACGTCACCTAGGTGCTTCTGATCGGGCTGCCCTT
HO726335/101-164/1      CTATCTT------------------------------------
HO733753/98-260/1       CTATCTTGTACGTCACCTAGGTGCTTCTGATCGGGCTGCCCTT
HO716826/158-221/1      CTATCTT------------------------------------
HO738071/64-226/1       CTATCTTGTACGTCACCTAGGTGCTTCTGATCGGGCTGCCCTT
HO738074/64-226/1       CTATCTTGTACGTCACCTAGGTGCTTCTGATCGGGCTGCCCTT
HO738073/79-241/1       CTATCTTGTACGTCACCTAGGTGCTTCTGATCGGGCTGCCCTT
HO738072/64-226/1       CTATCTTGTACGTCACCTAGGTGCTTCTGATCGGGCTGCCCTT
HO725095/463-526/1      CTATCTT------------------------------------
                        *******                                    


::::::::::::::
YMGLESTG52705.1.aln
::::::::::::::
CLUSTAL W(1.81) multiple sequence alignment


contig02856/4447-4602/1 CTGAAATCGCGGGGCGAGCCAGGATTCTCGGGCACTGTGTACCGCAGCCTGTAAGTCGCT
HO740278/58-157/1       CTGAAATCGCGGGGCGAGCCAGGATTCTCGGGCACTGTGTACCGCAGCCT----------
HO735567/75-230/1       CTGAAATCGCGGGGCGAGCCAGGATTCTCGGGCACTGTGTACCGCAGCCTGTAAGTCGCT
HO720755/1-144/1        ------------GGCGAGCCAGGATTCTCGGGCACTGTGTACCGCAGCCTGTAAGTCGCT
                                    **************************************          


contig02856/4447-4602/1 GACTTCCTGTGTCCTCGTGTGAGCGGTCAGAACCACCTCGTCGCAGCTTGCAGGCTCGTC
HO740278/58-157/1       ----------------------------------------------CTTGCAGGCTCGTC
HO735567/75-230/1       GACTTCCTGTGTCCTCGTGTGAGCGGTCAGAACCACCTCGTCGCAGCTTGCAGGCTCGTC
HO720755/1-144/1        GACTTCCTGTGTCCTCGTGTGAGCGGTCAGAACCACCTCGTCGCAGCTTGCAGGCTCGTC
                                                                      **************


contig02856/4447-4602/1 TCGGGTCGCCCTGGAACACATCCCTTTACGCCCCCT
HO740278/58-157/1       TCGGGTCGCCCTGGAACACATCCCTTTACGCCCCCT
HO735567/75-230/1       TCGGGTCGCCCTGGAACACATCCCTTTACGCCCCCT
HO720755/1-144/1        TCGGGTCGCCCTGGAACACATCCCTTTACGCCCCCT
                        ************************************


::::::::::::::
YMGLESTG52739.1.aln
::::::::::::::
CLUSTAL W(1.81) multiple sequence alignment


contig00516/1017-1188/1 ATATCAACATCCCCTGCTCGTGCCCGCCGTCCCGCGACTCATTCATCACCGTGCGTTCCA
HO722816/228-327/1      ATATCAACATCCCCTGCTCGTGCCCGCCGTCCCGCGACTCATTCATCACC----------
HO733326/578-749/1      ATATCAACATCCCCTGCTCGTGCCCGCCGTCCCGCGACTCATTCATCACCGTGCGTTCCA
HO722817/229-328/1      ATATCAACATCCCCTGCTCGTGCCCGCCGTCCCGCGACTCATTCATCACC----------
                        **************************************************


contig00516/1017-1188/1 CTCTCTCTCGTTGCCATGTTTCATGCTTCAGGCGCGCTTACTCACATTGTCCCTCTTTGC
HO722816/228-327/1      ------------------------------------------------------------
HO733326/578-749/1      CTCTCTCTCGTTGCCATGTTTCATGCTTCAGGCGCGCTTACTCACATTGTCCCTCTTTGC
HO722817/229-328/1      ------------------------------------------------------------
                                                                                    


contig00516/1017-1188/1 AGGCTCTGAACGCGAACGTCGCGGCGGGCCACATGATCCACAACCCGCCCAT
HO722816/228-327/1      --GCTCTGAACGCGAACGTCGCGGCGGGCCACATGATCCACAACCCGCCCAT
HO733326/578-749/1      AGGCTCTGAACGCGAACGTCGCGGCGGGCCACATGATCCACAACCCGCCCAT
HO722817/229-328/1      --GCTCTGAACGCGAACGTCGCGGCGGGCCACATGATCCACAACCCGCCCAT
                          **************************************************
                                                                            


::::::::::::::
YMGLESTG52774.1.aln
::::::::::::::
CLUSTAL W(1.81) multiple sequence alignment


contig01767/75831-75990/1 TGGCGTCGCTCAGGTTGACCTCGTTGGCACGGGGCGCGGTGGCTTCTGCGGTATCCCGTC
HO728464/50-209/1         TGGCGTCGCTCAGGTTGACCTCGTTGGCACGGGGCGCGGTGGCTTCTGCGGTATCCCGTC
HO719276/51-210/1         TGGCGTCGCTCAGGTTGACCTCGTTGGCACGGGGCGCGGTGGCTTCTGCGGTATCCCGTC
HO724286/39-138/1         TGGCGTCGCTCAGGTTGACCTCGTTGGCACGGGGCGCGGTGGCTTCTGCG----------
HO724285/40-139/1         TGGCGTCGCTCAGGTTGACCTCGTTGGCACGGGGCGCGGTGGCTTCTGCG----------
HO753473/62-221/1         TGGCGTCGCTCAGGTTGACCTCGTTGGCACGGGGCGCGGTGGCTTCTGCGGTATCCCGTC
HO738895/109-268/1        TGGCGTCGCTCAGGTTGACCTCGTTGGCACGGGGCGCGGTGGCTTCTGCGGTATCCCGTC
HO720216/67-226/1         TGGCGTCGCTCAGGTTGACCTCGTTGGCACGGGGCGCGGTGGCTTCTGCGGTATCCCGTC
HO734322/72-231/1         TGGCGTCGCTCAGGTTGACCTCGTTGGCACGGGGCGCGGTGGCTTCTGCGGTATCCCGTC
HO727351/50-209/1         TGGCGTCGCTCAGGTTGACCTCGTTGGCACGGGGCGCGGTGGCTTCTGCGGTATCCCGTC
HO711328/39-198/1         TGGCGTCGCTCAGGTTGACCTCGTTGGCACGGGGCGCGGTGGCTTCTGCGGTATCCCGTC
                          **************************************************
                                                                                      


contig01767/75831-75990/1 CAAGTTCCGTTGCCACCCGTGCGTTCTCAACATCTCTCGCCCCCCACCAGCCAGAACATG
HO728464/50-209/1         CAAGTTCCGTTGCCACCCGTGCGTTCTCAACATCTCTCGCCCCCCACCAGCCAGAACATG
HO719276/51-210/1         CAAGTCCCGTTGCCACCCGTGCGTTCTCAACATCTCTCGCCCCCCACCAGCCAGAACATG
HO724286/39-138/1         --------------------------------------------------CCAGAACATG
HO724285/40-139/1         --------------------------------------------------CCAGAACATG
HO753473/62-221/1         CAAGTCCCGTTGCCACCCGTGCGTTCTCAACATCTCTCGCCCCCCACCAGCCAGAACATG
HO738895/109-268/1        CAAGTTCCGTTGCCACCCGTGCGTTCTCAACATCTCTCGCCCCCCACCAGCCAGAACATG
HO720216/67-226/1         CAAGTCCCGTTGCCACCCGTGCGTTCTCAACATCTCTCGCCCCCCACCAGCCAGAACATG
HO734322/72-231/1         CAAGTCCCGTTGCCACCCGTGCGTTCTCAACATCTCTCGCCCCCCACCAGCCAGAACATG
HO727351/50-209/1         CAAGTTCCGTTGCCACCCGTGCGTTCTCAACATCTCTCGCCCCCCACCAGCCAGAACATG
HO711328/39-198/1         CAAGTCCCGTTGCCACCCGTGCGTTCTCAACATCTCTCGCCCCCCACCAGCCAGAACATG
                                                                            **********


contig01767/75831-75990/1 CCTCGAACTCAAGCGGCAAGAAACCGACTTTCGCATTCGC
HO728464/50-209/1         CCTCGAACTCAAGCGGCAAGAAACCGACTTTCGCATTCGC
HO719276/51-210/1         CCTCGAACTCAAGCGGCAAGAAACCGACTTTCGCATTCGC
HO724286/39-138/1         CCTCGAACTCAAGCGGCAAGAAACCGACTTTCGCATTCGC
HO724285/40-139/1         CCTCGAACTCAAGCGGCAAGAAACCGACTTTCGCATTCGC
HO753473/62-221/1         CCTCGAACTCAAGCGGCAAGAAACCGACTTTCGCATTCGC
HO738895/109-268/1        CCTCGAACTCAAGCGGCAAGAAACCGACTTTCGCATTCGC
HO720216/67-226/1         CCTCGAACTCAAGCGGCAAGAAACCGACTTTCGCATTCGC
HO734322/72-231/1         CCTCGAACTCAAGCGGCAAGAAACCGACTTTCGCATTCGC
HO727351/50-209/1         CCTGGGACTCAAGCGGCAAGAAACCGACTTTCGCATTCGC
HO711328/39-198/1         CCTCGAACTCAAGCGGCAAGAAACCGACTTTCGCATTCGC
                          ****************************************


::::::::::::::
YMGLESTG52891.1.aln
::::::::::::::
CLUSTAL W(1.81) multiple sequence alignment


contig00764/36227-36439/1 AGTCGGCAACGACGATGGGGAACGGCTGGGCGTGGCTTGCGAACGAGAACCTAAATAATA
HO737609/102-313/-1       AGTCGGCAACGACGATGGGGAACGGCTGGGCGTGGCTTGCGAACGAGAACCTAAATAATA
HO741274/71-170/-1        AGTCGGCAACGACGATGGGGAACGGCTGGGCGTGGCTTGCGAACGAGAAC----------
                          **************************************************          


contig00764/36227-36439/1 CGTACGCGAAAGCAAGCAGCGTCAGCAAGCCGAGATTCGAGCGGGCGCGTTCTATGTCCG
HO737609/102-313/-1       CGTACGCGAAAGCAAGCAGCGTCAGCAAGCCGA-ATTCGAGCGGGCGCGTTCTATGTCCG
HO741274/71-170/-1        ------------------------------------------------------------
                                                                                      


contig00764/36227-36439/1 CGCGGCCTCCGTCGACGCGTGAGGCAGAAAGAACACCACGCACACGTTCGCAATCGACGA
HO737609/102-313/-1       CGCGGCCTCCGTCGGCGCGTGAGGCAGAAAGAACACCACGCACACGTTCGCAATCGACGA
HO741274/71-170/-1        -------------------------------------------ACGTTCGCAATCGACGA
                                                                     *****************


contig00764/36227-36439/1 GAAGGTCAAGCCCGCGCCGTGCGTAAGAGAAGG
HO737609/102-313/-1       GAAGGTCAAGCCCGCGCCGTGCGTAAGAGAAGG
HO741274/71-170/-1        GAAGGTCAAGCCCGCGCCGTGCGTAAGAGAAGG
                          *********************************


::::::::::::::
YMGLESTG52891.2.aln
::::::::::::::
CLUSTAL W(1.81) multiple sequence alignment


contig00764/36033-36189/1 CTTGGTAGGCGTGAAGGCTCCCAGCGAGGGATCAAACGATCCCATTTCGACTGGAAGTGC
HO737609/351-506/-1       CTTGGTAGGCGTGAAGGCTCCCAGTGAGGGATCAAACGATCCCATTTCGACTGGAAGTGC
HO741274/208-307/-1       CTTGGTAGGCGTGAAGGCTCCCAGTGAGGGATCAAACGATCCCATTTCGA----------
                          ************************ *************************          


contig00764/36033-36189/1 ACATGTTAGCCAAGAAGGCCGAGAGCGGCGAATGTTCCTTCGCTCACATGCAGAGAACTC
HO737609/351-506/-1       ACGCGTTAGCCAAGAAGGCCGAGAGCGGCGG-TGGTCGTTCGCTCACATGCAGAGAACTC
HO741274/208-307/-1       -----------------------------------------------ATGCAGAGAACTC
                                                                         *************


contig00764/36033-36189/1 ATAAATGGGATTAGTCAAGGGCACAATGTCCCCGGCT
HO737609/351-506/-1       ATAAATGGGATTAGTCAAGGGCACAATGTCCCCGGCT
HO741274/208-307/-1       ATAAATGGGATTAGTCAAGGGCACAATGTCCCCGGCT
                          *************************************


::::::::::::::
YMGLESTG53040.1.aln
::::::::::::::
CLUSTAL W(1.81) multiple sequence alignment


contig00748/5213-5373/1 TTCTCGGAAGTGTTTGGAGAGGTGATTGGCGTTGGTTGGAACACAAGGTGCTTGGGGGAG
HO716866/139-299/-1     TTCTCGGAAGTGTTTGGAGAGGTGATTGGCGTTGGTTGGAACACAAGGTGCTTGGGGGAG
HO750187/176-336/-1     TTCTCGGAAGTGTTTGGAGAGGTGATTGGCGTTGGTTGGAACACAAGGTGCTTGGGGGAG
HO749918/165-264/-1     TTCTCGGAAGTGTTTGGAGAGGTGATTGGCGTTGGTTGGAACACAAGGTG----------
                        **************************************************          


contig00748/5213-5373/1 GATATGATCCTGCTTATGGAGGGATGGGGCGTTCGATTGGGGTGGCCGAACCTTATTGCA
HO716866/139-299/-1     GATATGATCCTGCTTATGGAGGGATGGGGCGTTCGATTGGGGTGGCCGAACCTTATTGCA
HO750187/176-336/-1     GATATGATCCTGCTTATGGAGGGATGGGGCGTTCGATTGGGGTGGCCGAACCTTATTGCA
HO749918/165-264/-1     ---------------------------------------------------CTTATTGCA
                                                                           *********


contig00748/5213-5373/1 AAGAGTCGTTGGATTCAATCAGACTTTGGAGTGTCTCCCAT
HO716866/139-299/-1     TAGAGTCGTTGGATTCAATCAGACTTTGGAGGGTCTCCCAT
HO750187/176-336/-1     TAGAGTCGTTGGATTCAATCAGACTTTGGAGGGTCTCCCAT
HO749918/165-264/-1     TAGAGTCGTTGGATTCAATCAGACTTTGGAGGGTCTCCCAT
                         ****************************** *********


::::::::::::::
YMGLESTG53092.1.aln
::::::::::::::
CLUSTAL W(1.81) multiple sequence alignment


contig00741/20823-21018/1 GCGCAATCCGCGCGGACCCTTCTCACTCACTGATCGTCCTCACTGACCTGGTCCGTCGCC
HO747045/21-216/1         GCGCAATCCGCGCGGACCCTTCTCCCTCACTGATCGTCCTCCCTGACCTGGTCCGTCGCC
HO747342/1-185/1          -----------GCGGACCCTTCTCCCTCACTGATCGTCCTCCCTGACCTGGTCCGTCGCC
HO731745/185-380/1        GCGCAATCCGCGCGGACCCTTCTCACTCACTGATCGTCCTCACTGACCTGGTCCGTCGCC
HO748496/16-211/1         GCGCAATCCGCGCGGACCCTTCTCCCTCACTGATCGTCCTCCCTGACCTGGTCCGTCGCC
HO723082/171-366/1        GCGCAATCCGCGCGGACCCTTCTCACTCACTGATCGTCCTCACTGACCTGGTCCGTCGCC
HO755522/41-140/1         GCGCAATCCGCGCGGACCCTTCTCCCTCACTGATCGTCCTCCCTGACCTG----------
HO755079/13-208/1         GCGCAATCCGCGCGGACCCTTCTCCCTCACTGATCGTCCTCCCTGACCTGGTCCGTCGCC
                                     ************* **************** ********
                                                                                      


contig00741/20823-21018/1 AAGCCCCTCCGATTTTTCATTCTTCCTCTCGCACCCAACAAAACACAATGGCTTCGACTT
HO747045/21-216/1         AAGCCCCTCCGATTTTTCATTCTTCCTCTCGCACCCAACAAAACACAATGGCTTCGACTT
HO747342/1-185/1          AAGCCCCTCCGATTTTTCATTCTTCCTCTCGCACCCAACAAAACACAATGGCTTCGACTT
HO731745/185-380/1        AAGCCCCTCCGATTTTTCATTCTTCCTCTCGCACCCAACAAAACACAATGGCTTCGACTT
HO748496/16-211/1         AAGCCCCTCCGATTTTTCATTCTTCCTCTCGCACCCAACAAAACACAATGGCTTCGACTT
HO723082/171-366/1        AAGCCCCTCCGATTTTTCATTCTTCCTCTCGCACCCAACAAAACACAATGGCTTCGACTT
HO755522/41-140/1         ------------------------------------------------------------
HO755079/13-208/1         AAGCCCCTCCGATTTTTCATTCTTCCTCTCGCACCCAACAAAACACAATGGCTTCGACTT
                                                                                      


contig00741/20823-21018/1 CGACCTCTAATGCCAACTTGATCCAGTTTCCGCGACTTCCTTCCGTTTCGCCTGCCTGGG
HO747045/21-216/1         CGACCTCTAATGCCAACTTGATCCAGTTTCCGCGACTTCCTTCCGTTTCGCCTGCTTGGG
HO747342/1-185/1          CGACCTCTAATGCCAACTTGATCCAGTTTCCGCGACTTCCTTCCGTTTCGCCTGCTTGGG
HO731745/185-380/1        CGACCTCTAATGCCAACTTGATCCAGTTTCCGCGACTTCCTTCCGTTTCGCCTGCCTGGG
HO748496/16-211/1         CGACCTCTAATGCCAACTTGATCCAGTTTCCGCGACTTCCTTCCGTTTCGCCTGCTTGGG
HO723082/171-366/1        CGACCTCTAATGCCAACTTGATCCAGTTTCCGCGACTTCCTTCCGTTTCGCCTGCCTGGG
HO755522/41-140/1         --------------------------TTTCCGCGACTTCCTTCCGTTTCGCCTGCTTGGG
HO755079/13-208/1         CGACCTCTAATGCCAACTTGATCCAGTTTCCGCGACTTCCTTCCGTTTCGCCTGCTTGGG
                                                    ***************************** ****


contig00741/20823-21018/1 ACAGTGCCGGAGACAA
HO747045/21-216/1         ACAGTGCCGGAGACAA
HO747342/1-185/1          ACAGTGCCGGAGACAA
HO731745/185-380/1        ACAGTGCCGGAGACAA
HO748496/16-211/1         ACAGTGCCGGAGACAA
HO723082/171-366/1        ACAGTGCCGGAGACAA
HO755522/41-140/1         ACAGTGCCGGAGACAA
HO755079/13-208/1         ACAGTGCCGGAGACAA
                          ****************


::::::::::::::
YMGLESTG53176.1.aln
::::::::::::::
CLUSTAL W(1.81) multiple sequence alignment


contig00733/6112-6280/1 TCGGATGACGACTTCGGCGACGAGGAAGAACGTGCTCGCGGTGCGAAAAGGCAGCATATC
HO751575/236-404/1      TCGGATGACGACTTCGGCGACGAGGAAGAACGTGCTCGCGGTGCGAAAAGGCAGCATATC
HO711021.rev/384-483/1  TCGGATGACGACTTCGGCGACGAGGAAGAACGTGCTCGCGGTGCGAAAAG----------
                        **************************************************          


contig00733/6112-6280/1 TCCTCTTCTTCCCCTGCGGCACGTCGTGCCAACATACATGCCTCTGTTTTGTCTGGCAGC
HO751575/236-404/1      TCCTCTTCTTCCCCTGCGGCACGTCGTGCCAACATACATGCCTCTGTTTTGTCTGGCAGC
HO711021.rev/384-483/1  -----------------------------------------------------------C
                                                                                    


contig00733/6112-6280/1 GCCGCCGCCCTACCGCTACGTCGAGCAGAGTGCAAGCAGACCTGCGGTC
HO751575/236-404/1      GCCGCCGCCCTACCGCTACGTCGAGCAGAGTGCAAGCAGACCTGCGGTC
HO711021.rev/384-483/1  GCCGCCGCCCTACCGCTACGTCGAGCAGAGTGCAAGCAGACCTGCGGTC
                        *************************************************
                                                                         


::::::::::::::
YMGLESTG53187.1.aln
::::::::::::::
CLUSTAL W(1.81) multiple sequence alignment


contig00731/85062-85219/1 TCGCCTCTGCTGACCGCGGCGCAAGGGTGACGTAGACCTCCTCGATACGGCTGTTCAAGT
HO714785.rev/310-409/-1   TCGCCTCTGCTGACCGCGGCGCAAGGGTGACGTAGACCTCCTCGATACGG----------
HO738713.rev/256-355/-1   TCGCCTCTGCTGACCGCGGCGCAAGGGTGACGTAGACCTCCTCGATACGG----------
HO715408.rev/200-299/-1   TCGCCTCTGCTGACCGCGGCGCAAGGGTGACGTAGACCTCCTCGATACGG----------
HO713611/672-771/-1       TCGCCTCTGCTGACCGCGGCGCAAGGGTGACGTAGACCTCCTCGATACGG----------
HO730548/637-730/-1       ------CTGCTGACCGCGGCGCAAGGGTGACGTAGACCTCCTCGATACGG----------
HO749645/277-376/-1       TCGCCTCTGCTGACCGCGGCGCAAGGGTGACGTAGACCTCCTCGATACGG----------
HO735041.rev/279-378/-1   TCGCCTCTGCTGACCGCGGCGCAAGGGTGACGTAGACCTCCTCGATACGG----------
HO734689/150-249/-1       TCGCCTCTGCTGACCGCGGCGCAAGGGTGACGTAGACCTCCTCGATACGG----------
HO735704.rev/116-215/-1   TCGCCTCTGCTGACCGCGGCGCAAGGGTGACGTAGACCTCCTCGATACGG----------
HO740689/615-714/-1       TCGCCTCTGCTGACCGCGGCGCAAGGGTGACGTAGACCTCCTCGATACGG----------
HO712169.rev/134-233/-1   TCGCCTCTGCTGACCGCGGCGCAAGGGTGACGTAGACCTCCTCGATACGG----------
HO728220/680-779/-1       TCGCCTCTGCTGACCGCGGCGCAAGGGTGACGTAGACCTCCTCGATACGG----------
HO732370.rev/82-181/-1    TCGCCTCTGCTGACCGCGGCGCAAGGGTGACGTAGACCTCCTCGATACGG----------
HO753458.rev/309-408/-1   TCGCCTCTGCTGACCGCGGCGCAAGGGTGACGTAGACCTCCTCGATACGG----------
HO739453.rev/321-420/-1   TCGCCTCTGCTGACCGCGGCGCAAGGGTGACGTAGACCTCCTCGATACGG----------
HO732197/687-815/-1       -----------------------------ACGTAGACCTCCTCGATACGGCTGTTCAAGT
HO712160.rev/89-188/-1    TCGCCTCTGCTGACCGCGGCGCAAGGGTGACGTAGACCTCCTCGATACGG----------
HO737103.rev/194-293/-1   TCGCCTCTGCTGACCGCGGCGCAAGGGTGACGTAGACCTCCTCGATACGG----------
HO754711/202-301/-1       TCGCCTCTGCTGACCGCGGCGCAAGGGTGACGTAGACCTCCTCGATACGG----------
HO737704.rev/101-200/-1   TCGCCTCTGCTGACCGCGGCGCAAGGGTGACGTAGACCTCCTCGATACGG----------
HO732997/641-740/-1       TCGCCTCTGCTGACCGCGGCGCAAGGGTGACGTAGACCTCCTCGATACGG----------
HO732134.rev/283-382/-1   TCGCCTCTGCTGACCGCGGCGCAAGGGTGACGTAGACCTCCTCGATACGG----------
HO754627/202-301/-1       TCGCCTCTGCTGACCGCGGCGCAAGGGTGACGTAGACCTCCTCGATACGG----------
HO750495/485-584/-1       TCGCCTCTGCTGACCGCGGCGCAAGGGTGACGTAGACCTCCTCGATACGG----------
HO733236.rev/360-459/-1   TCGCCTCTGCTGACCGCGGCGCAAGGGTGACGTAGACCTCCTCGATACGG----------
HO724737/668-767/-1       TCGCCTCTGCTGACCGCGGCGCAAGGGTGACGTAGACCTCCTCGATACGG----------
                                                       *********************
                                                                                      


contig00731/85062-85219/1 GGCGCTGTCAGCTCTTCTCATTCAGTCCAAGGTTGAGGAGATACGCACCAGGCCGCACCG
HO714785.rev/310-409/-1   ------------------------------------------------CAGGCCGCACCG
HO738713.rev/256-355/-1   ------------------------------------------------CAGGCCGCACCG
HO715408.rev/200-299/-1   ------------------------------------------------CAGGCCGCACCG
HO713611/672-771/-1       ------------------------------------------------CAGGCCGCACCG
HO730548/637-730/-1       ------------------------------------------------CAGGCCGCACCG
HO749645/277-376/-1       ------------------------------------------------CAGGCCGCACCG
HO735041.rev/279-378/-1   ------------------------------------------------CAGGCCGCACCG
HO734689/150-249/-1       ------------------------------------------------CAGGCCGCACCG
HO735704.rev/116-215/-1   ------------------------------------------------CAGGCCGCACCG
HO740689/615-714/-1       ------------------------------------------------CAGGCCGCACCG
HO712169.rev/134-233/-1   ------------------------------------------------CAGGCCGCACCG
HO728220/680-779/-1       ------------------------------------------------CAGGCCGCACCG
HO732370.rev/82-181/-1    ------------------------------------------------CAGGCCGCACCG
HO753458.rev/309-408/-1   ------------------------------------------------CAGGCCGCACCG
HO739453.rev/321-420/-1   ------------------------------------------------CAGGCCGCACCG
HO732197/687-815/-1       GGCGCTGTCAGCTCTTCTCATTCAGTCCAAGGTTGAGGAGATACGCACCAGGCCGCACCG
HO712160.rev/89-188/-1    ------------------------------------------------CAGGCCGCACCG
HO737103.rev/194-293/-1   ------------------------------------------------CAGGCCGCACCG
HO754711/202-301/-1       ------------------------------------------------CAGGCCGCACCG
HO737704.rev/101-200/-1   ------------------------------------------------CAGGCCGCACCG
HO732997/641-740/-1       ------------------------------------------------CAGGCCGCACCG
HO732134.rev/283-382/-1   ------------------------------------------------CAGGCCGCACCG
HO754627/202-301/-1       ------------------------------------------------CAGGCCGCACCG
HO750495/485-584/-1       ------------------------------------------------CAGGCCGCACCG
HO733236.rev/360-459/-1   ------------------------------------------------CAGGCCGCACCG
HO724737/668-767/-1       ------------------------------------------------CAGGCCGCACCG
                                                                          ************
                                                                                      


contig00731/85062-85219/1 TTGCTCTTCACCTTCATTTTCGCGTCGGCCGCCCGCTT
HO714785.rev/310-409/-1   TTGCTCTTCACCTTCATTTTCGCGTCGGCCGCCCGCTT
HO738713.rev/256-355/-1   TTGCTCTTCACCTTCATTTTCGCGTCGGCCGCCCGCTT
HO715408.rev/200-299/-1   TTGCTCTTCACCTTCATTTTCGCGTCGGCCGCCCGCTT
HO713611/672-771/-1       TTGCTCTTCACCTTCATTTTCGCGTCGGCCGCCCGCTT
HO730548/637-730/-1       TTGCTCTTCACCTTCATTTTCGCGTCGGCCGCCCGCTT
HO749645/277-376/-1       TTGCTCTTCACCTTCATTTTCGCGTCGGCCGCCCGCTT
HO735041.rev/279-378/-1   TTGCTCTTCACCTTCATTTTCGCGTCGGCCGCCCGCTT
HO734689/150-249/-1       TTGCTCTTCACCTTCATTTTCGCGTCGGCCGCCCGCTT
HO735704.rev/116-215/-1   TTGCTCTTCACCTTCATTTTCGCGTCGGCCGCCCGCTT
HO740689/615-714/-1       TTGCTCTTCACCTTCATTTTCGCGTCGGCCGCCCGCTT
HO712169.rev/134-233/-1   TTGCTCTTCACCTTCATTTTCGCGTCGGCCGCCCGCTT
HO728220/680-779/-1       TTGCTCTTCACCTTCATTTTCGCGTCGGCCGCCCGCTT
HO732370.rev/82-181/-1    TTGCTCTTCACCTTCATTTTCGCGTCGGCCGCCCGCTT
HO753458.rev/309-408/-1   TTGCTCTTCACCTTCATTTTCGCGTCGGCCGCCCGCTT
HO739453.rev/321-420/-1   TTGCTCTTCACCTTCATTTTCGCGTCGGCCGCCCGCTT
HO732197/687-815/-1       TTGCTCTTCACCTTCATTTTCGCGTCGGCCGCCCGCTT
HO712160.rev/89-188/-1    TTGCTCTTCACCTTCATTTTCGCGTCGGCCGCCCGCTT
HO737103.rev/194-293/-1   TTGCTCTTCACCTTCATTTTCGCGTCGGCCGCCCGCTT
HO754711/202-301/-1       TTGCTCTTCACCTTCATTTTCGCGTCGGCCGCCCGCTT
HO737704.rev/101-200/-1   TTGCTCTTCACCTTCATTTTCGCGTCGGCCGCCCGCTT
HO732997/641-740/-1       TTGCTCTTCACCTTCATTTTCGCGTCGGCCGCCCGCTT
HO732134.rev/283-382/-1   TTGCTCTTCACCTTCATTTTCGCGTCGGCCGCCCGCTT
HO754627/202-301/-1       TTGCTCTTCACCTTCATTTTCGCGTCGGCCGCCCGCTT
HO750495/485-584/-1       TTGCTCTTCACCTTCATTTTCGCGTCGGCCGCCCGCTT
HO733236.rev/360-459/-1   TTGCTCTTCACCTTCATTTTCGCGTCGGCCGCCCGCTT
HO724737/668-767/-1       TTGCTCTTCACCTTCATTTTCGCGTCGGCCGCCCGCTT
                          **************************************


::::::::::::::
YMGLESTG53203.1.aln
::::::::::::::
CLUSTAL W(1.81) multiple sequence alignment


contig00731/13618-13790/1 ACTGAGAGAATGCAAACTTACGCTTTTGCTCTGCTTGATCGTCTTGATTAGCTGTGAAAT
HO726040/260-337/-1       ---------------------GCTTTTGCTCTGCTTGATCGTCTTGATTAG---------
HO727616/260-337/-1       ---------------------GCTTTTGCTCTGCTTGATCGTCTTGATTAG---------
HO711292/261-338/-1       ---------------------GCTTTTGCTTTGCTTGATCGTCTTGATTAG---------
HO724100/261-338/-1       ---------------------GCTTTTGCTTTGCTTGATCGTCTTGATTAG---------
HO745654/224-301/-1       ---------------------GCTTTTGCTTTGCTTGATCGTCTTGATTAG---------
HO714343/252-329/-1       ---------------------GCTTTTGCTTTGCTTGATCGTCTTGATTAG---------
HO722410/255-406/-1       ---------------------GCTTTTGCTCTGCTTGATCGTCTTGATTAGCTGTGAAAT
HO731369/146-223/-1       ---------------------GCTTTTGCTTTGCTTGATCGTCTTGATTAG---------
HO718017/410-487/-1       ---------------------GCTTTTGCTTTGCTTGATCGTCTTGATTAG---------
HO717681/250-327/-1       ---------------------GCTTTTGCTTTGCTTGATCGTCTTGATTAG---------
HO718915/248-325/-1       ---------------------GCTTTTGCTTTGCTTGATCGTCTTGATTAG---------
HO733334/246-323/-1       ---------------------GCTTTTGCTCTGCTTGATCGTCTTGATTAG---------
                                               ********* ********************         


contig00731/13618-13790/1 GATCATGCACGGTCAGCCCGCGAGACCAATCGACAGACGGATACCTGAATGAAAAATGAA
HO726040/260-337/-1       ------------------------------------------------------------
HO727616/260-337/-1       ------------------------------------------------------------
HO711292/261-338/-1       ------------------------------------------------------------
HO724100/261-338/-1       ------------------------------------------------------------
HO745654/224-301/-1       ------------------------------------------------------------
HO714343/252-329/-1       ------------------------------------------------------------
HO722410/255-406/-1       GATCATGCACGGTCAGCCCGCGAGACCAATCGACAGACGGATACCTGAATGAAAAATGAA
HO731369/146-223/-1       ------------------------------------------------------------
HO718017/410-487/-1       ------------------------------------------------------------
HO717681/250-327/-1       ------------------------------------------------------------
HO718915/248-325/-1       ------------------------------------------------------------
HO733334/246-323/-1       ------------------------------------------------------------
                                                                                      


contig00731/13618-13790/1 CATACAGCCTCGAAAGCCTTCCTCTCGTCCGGGGTCATCTCAGCCATGGCCTT
HO726040/260-337/-1       -----AGCCTCGAAAGCCTTCCTCTCGTCCGGGGTCATCTCAGCCATGGCCTT
HO727616/260-337/-1       -----AGCCTCGAAAGCCTTCCTCTCGTCCGGGGTCATCTCAGCCATGGCCTT
HO711292/261-338/-1       -----AGCCTCGAAAGCCTTCCTCTCGTCCGGGGTCATCTCAGCCATGGCCTT
HO724100/261-338/-1       -----AGCCTCGAAAGCCTTCCTCTCGTCCGGGGTCATCTCAGCCATGGCCTT
HO745654/224-301/-1       -----AGCCTCGAAAGCCTTCCTCTCGTCCGGGGTCATCTCAGCCATGGCCTT
HO714343/252-329/-1       -----AGCCTCGAAAGCCTTCCTCTCGTCCGGGGTCATCTCAGCCATGGCCTT
HO722410/255-406/-1       CATACAGCCTCGAAAGCCTTCCTCTCGTCCGGGGTCATCTCAGCCATGGCCTT
HO731369/146-223/-1       -----AGCCTCGAAAGCCTTCCTCTCGTCCGGGGTCATCTCAGCCATGGCCTT
HO718017/410-487/-1       -----AGCCTCGAAAGCCTTCCTCTCGTCCGGGGTCATCTCAGCCATGGCCTT
HO717681/250-327/-1       -----AGCCTCGAAAGCCTTCCTCTCGTCCGGGGTCATCTCAGCCATGGCCTT
HO718915/248-325/-1       -----AGCCTCGAAAGCCTTCCTCTCGTCCGGGGTCATCTCAGCCATGGCCTT
HO733334/246-323/-1       -----AGCCTCGAAAGCCTTCCTCTCGTCCGGGGTCATCTCAGCCATGGCCTT
                               ************************************************


::::::::::::::
YMGLESTG53203.2.aln
::::::::::::::
CLUSTAL W(1.81) multiple sequence alignment


contig00731/13212-13380/1 CCTGGAGGGTCTTCTCGGCCTCTTCGGCCCCGCTGGCCACCTCCTCCGCAGCTACGTTAT
HO745994/186-285/-1       CCTGGAGGGTCTTCTCGGCCTCTTCGGCCCCGCTGGCCACCTCCTCCGCAG---------
HO727616/461-560/-1       CCTGGAGGGTCTTCTCGGCCTCTTCGGCCCCGCTGGCCACCTCCTCCGCAG---------
HO711292/462-561/-1       CCTGGAGGGTCTTCTCGGCCTCTTCGGCCCCGCTGGCCACCTCCTCCGCAG---------
HO724100/462-561/-1       CCTGGAGGGTCTTCTCGGCCTCTTCGGCCCCGCTGGCCACCTCCTCCGCAG---------
HO745654/425-524/-1       CCTGGAGGGTCTTCTCGGCCTCTTCGGCCCCGCTGGCCACCTCCTCCGCAG---------
HO714343/453-552/-1       CCTGGAGGGTCTTCTCGGCCTCTTCGGCCCCGCTGGCCACCTCCTCCGCAG---------
HO732202.rev/60-159/-1    CCTGGAGGGTCTTCTCGGCCTCTTCGGCCCCGCTGGCCACCTCCTCCGCAG---------
HO722410/530-698/-1       CCTGGAGGGTCTTCTCGGCCTCTTCGGCCCCGCTGGCCACCTCCTCCGCAGCTACGTTAT
HO717070/72-240/-1        CCTGGAGGGTCTTCTCGGCCTCTTCGGCCCCGCTGGCCACCTCCTCCGCAGCTACGTTAT
HO724187/89-188/-1        CCTGGAGGGTCTTCTCGGCCTCTTCGGCCCCGCTGGCCACCTCCTCCGCAG---------
HO717681/451-550/-1       CCTGGAGGGTCTTCTCGGCCTCTTCGGCCCCGCTGGCCACCTCCTCCGCAG---------
HO718915/449-548/-1       CCTGGAGGGTCTTCTCGGCCTCTTCGGCCCCGCTGGCCACCTCCTCCGCAG---------
HO717909/71-170/-1        CCTGGAGGGTCTTCTCGGCCTCTTCGGCCCCGCTGGCCACCTCCTCCGCAG---------
HO733334/447-546/-1       CCTGGAGGGTCTTCTCGGCCTCTTCGGCCCCGCTGGCCACCTCCTCCGCAG---------
                          ***************************************************
                                                                                      


contig00731/13212-13380/1 GGATCACAAGGCGCGGTGATCAGCGACGGAGGGACTGAGAGGGGGAGAAAGGATCATCAC
HO745994/186-285/-1       ------------------------------------------------------------
HO727616/461-560/-1       ------------------------------------------------------------
HO711292/462-561/-1       ------------------------------------------------------------
HO724100/462-561/-1       ------------------------------------------------------------
HO745654/425-524/-1       ------------------------------------------------------------
HO714343/453-552/-1       ------------------------------------------------------------
HO732202.rev/60-159/-1    ------------------------------------------------------------
HO722410/530-698/-1       GGATCACAAGGCGCGGTGATCAGCGACGGAGGGACTGAGAGGGGGAGAAAGGATCATCAC
HO717070/72-240/-1        GGATCACAAGGCGCGGTGATCAGCGACGGAGGGACTGAGAGGGGGAGAAAGGATCATCAC
HO724187/89-188/-1        ------------------------------------------------------------
HO717681/451-550/-1       ------------------------------------------------------------
HO718915/449-548/-1       ------------------------------------------------------------
HO717909/71-170/-1        ------------------------------------------------------------
HO733334/447-546/-1       ------------------------------------------------------------
                                                                                      


contig00731/13212-13380/1 CTGCGGCGGCAGCGTCGGTACCCGCCTCTGCAGCCTTGAAGAAGTTTGC
HO745994/186-285/-1       CTGCGGCGGCAGCGTCGGTACCCGCCTCTGCAGCCTTGAAGAAGTTTGC
HO727616/461-560/-1       CTGCGGCGGCAGCGTCGGTACCCGCCTCTGCAGCCTTGAAGAAGTTTGC
HO711292/462-561/-1       CTGCGGCGGCAGCGTCGGTACCCGCCTCTGCAGCCTTGAAGAAGTTTGC
HO724100/462-561/-1       CTGCGGCGGCAGCGTCGGTACCCGCCTCTGCAGCCTTGAAGAAGTTTGC
HO745654/425-524/-1       CTGCGGCGGCAGCGTCGGTACCCGCCTCTGCAGCCTTGAAGAAGTTTGC
HO714343/453-552/-1       CTGCGGCGGCAGCGTCGGTACCCGCCTCTGCAGCCTTGAAGAAGTTTGC
HO732202.rev/60-159/-1    CTGCGGCGGCAGCGTCGGTACCCGCCTCTGCAGCCTTGAAGAAGTTTGC
HO722410/530-698/-1       CTGCGGCGGCAGCGTCGGTACCCGCCTCTGCAGCCTTGAAGAAGTTTGC
HO717070/72-240/-1        CTGCGGCGGCAGCGTCGGTACCCGCCTCTGCAGCCTTGAAGAAGTTTGC
HO724187/89-188/-1        CTGCGGCGGCAGCGTCGGTACCCGCCTCTGCAGCCTTGAAGAAGTTTGC
HO717681/451-550/-1       CTGCGGCGGCAGCGTCGGTACCCGCCTCTGCAGCCTTGAAGAAGTTTGC
HO718915/449-548/-1       CTGCGGCGGCAGCGTCGGTACCCGCCTCTGCAGCCTTGAAGAAGTTTGC
HO717909/71-170/-1        CTGCGGCGGCAGCGTCGGTACCCGCCTCTGCAGCCTTGAAGAAGTTTGC
HO733334/447-546/-1       CTGCGGCGGCAGCGTCGGTACCCGCCTCTGCAGCCTTGAAGAAGTTTGC
                          *************************************************
                                                                           


::::::::::::::
YMGLESTG53218.1.aln
::::::::::::::
CLUSTAL W(1.81) multiple sequence alignment


contig00725/22359-22537/1 AGACGAAACATACGGTGTCATGGAGCATCACGACTCACACAACACCATGGCTAGCAGATC
HO731156/532-647/-1       --------------------------------------ACAACACCATGGCTAGCAGATC
HO712901/585-621/-1       --------------------------------------ACAACACCATGG----------
HO712868/585-621/-1       --------------------------------------ACAACACCATGG----------
                                                                ************          


contig00725/22359-22537/1 ATAACAGAAATGTCTGATATGAGAGCGCGAATTCGAACCACGGGAACTCGGTCGGCGACG
HO731156/532-647/-1       ATAACAGAAATGTCTGATATGAGAGCGCGAATTCGAACCACGGGAACTCGGTCGGCGACG
HO712901/585-621/-1       ------------------------------------------------------------
HO712868/585-621/-1       ------------------------------------------------------------
                                                                                      


contig00725/22359-22537/1 CCGACGTACCCAAATGAGCGACCGTAAGCACCATCTGAAGGTGGGAGGGGACCGACGTT
HO731156/532-647/-1       CCGACGTACCCAAATGAGCGACCGTAAGCACCAT-------------------------
HO712901/585-621/-1       ---------CCAAATGAGCGACCGTAAGCACCAT-------------------------
HO712868/585-621/-1       ---------CCAAATGAGCGACCGTAAGCACCAT-------------------------
                                   *************************                         


::::::::::::::
YMGLESTG53250.1.aln
::::::::::::::
CLUSTAL W(1.81) multiple sequence alignment


contig02696/728-879/1  GGGGACTCGATGATGGTTGGCTTTGTGTTCACGGTGGCTACGTCCCAAGGGTGAGAAATT
HO718098/68-167/1      GGGGACTCGATGATGGTTGGCTTTGTGTTCACGGTGGCTACGTCCCAAGG----------
HO730483/1-99/1        -GGGACTCGATGATGGTTGGCTTTGTGTTCACGGTGGCTACGTCCCAAGG----------
HO734455/28-179/1      GGGGACTCGATGATGGTTGGCTTTGTGTTCACGGTGGCTACGTCCCAAGGGTGAGAAATT
HO732815/74-225/1      GGGGACTCGATGATGGTTGGCTTTGTGTTCACGGTGGCTACGTCCCAAGGGTGAGAAATT
HO716893/51-150/1      GGGGACTCGATGATGGTTGGCTTTGTGTTCACGGTGGCTACGTCCCAAGG----------
                        *************************************************          


contig02696/728-879/1  ACCTAGGTTGATGCTCTGTGCGATGATAAGGCTTGTTTTCAGGACTATCCGACATGTTCC
HO718098/68-167/1      ------------------------------------------GACTATCCGACATGTTCC
HO730483/1-99/1        ------------------------------------------GACTATCCGACATGTTCC
HO734455/28-179/1      ACCTAGGTTGATGCTCTGTGCGATGATAAGGCTTGTTTTCAGGACTATCCGACATGTTCC
HO732815/74-225/1      ACCTAGGTTGATGCTCTGTGCGATGATAAGGCTTGTTTTCAGGACTATCCGACATGTTCC
HO716893/51-150/1      ------------------------------------------GACTATCCGACATGTTCC
                                                                 ******************


contig02696/728-879/1  CCCCCCTGCGAACTCATCCCCATGGATGGTCC
HO718098/68-167/1      CCCCCCTGCGAACTCATCCCCATGGATGGTCC
HO730483/1-99/1        CCCCCCTGCGAACTCATCCCCATGGATGGTCC
HO734455/28-179/1      CCCCCCTGCGAACTCATCCCCATGGATGGTCC
HO732815/74-225/1      CCCCCCTGCGAACTCATCCCCATGGATGGTCC
HO716893/51-150/1      CCCCCCTGCGAACTCATCCCCATGGATGGTCC
                       ********************************


::::::::::::::
YMGLESTG53261.1.aln
::::::::::::::
CLUSTAL W(1.81) multiple sequence alignment


contig02692/13844-14002/1 GTCAACACTTCCAACGACTTCGTCTCCTTCGGCCACGGCAAGCACGCCTGGTGAGTCATC
HO717472/599-757/1        GTCAACACTTCCAACGACTTCGTCTCCTTCGGCCACGGCAAGCACGCCTGGTGAGTCATC
HO731770/437-536/1        GTCAACACTTCCAACGACTTCGTCTCCTTCGGCCACGGCAAGCACGCCTG----------
HO719970/532-631/1        GTCAACACTTCCAACGACTTCGTCTCCTTCGGCCACGGCAAGCACGCCTG----------
                          **************************************************          


contig02692/13844-14002/1 CCCCCTCACCCTCGCGTACCGAAGGGTTCTCATCGCCATGTACATGCAGCCCGGGACGGT
HO717472/599-757/1        CCCCCTCACCCTCGCGTACCGAAGGGTTCTCATCGCCATGTACATGCAGCCCGGGACGGT
HO731770/437-536/1        -------------------------------------------------CCCGGGACGGT
HO719970/532-631/1        -------------------------------------------------CCCGGGACGGT
                                                                           ***********


contig02692/13844-14002/1 TCTTCGCGGCGAGCGAGCTAAAGGCGCTGCTCGCGTACA
HO717472/599-757/1        TCTTCGCGGCGAGCGAGCTAAAGGCGCTGCTCGCGTACA
HO731770/437-536/1        TCTTCGCGGCGAGCGAGCTAAAGGCGCTGCTCGCGTACA
HO719970/532-631/1        TCTTCGCGGCGAGCGAGCTAAAGGCGCTGCTCGCGTACA
                          ***************************************


::::::::::::::
YMGLESTG53261.2.aln
::::::::::::::
CLUSTAL W(1.81) multiple sequence alignment


contig02692/13537-13699/1 GCTCGACAGCCTGTTCAGGGAGTCTTCTCGCTACCACGGGATCTCCCTTAGTCCGCATTT
HO717472/292-454/1        GCTCGACAGCCTGTTCAGGGAGTCTTCTCGCTACCACGGGATCTCCCTTAGTCCGCATTT
HO731770/193-292/1        GCTCGACAGCCTGTTCAGGGAGTCTTCTCGCTACCACGGGATCTCCCTTA----------
HO719970/288-387/1        GCTCGACAGCCTGTTCAGGGAGTCTTCTCGCTACCACGGGATCTCCCTTA----------
                          *************************************************           


contig02692/13537-13699/1 CCCCCACGTTTTCGCCGGGCCATCAGTAATCTGACTGTGCTTGTATCCTGCAGTTGGTCT
HO717472/292-454/1        CCCCCACGTTTTCGCCGGGCCATCAGTAATCTGACTGTGCTTGTATCCTGCAGTTGGTCT
HO731770/193-292/1        -----------------------------------------------------TTGGTCT
HO719970/288-387/1        -----------------------------------------------------TTGGTCT
                                                                               *******


contig02692/13537-13699/1 CACGCGGAAGTCCGTGAAAGACATCACCCTCGACGACGGGACG
HO717472/292-454/1        CACGCGGAAGTCCGTGAAAGACATCACCCTCGACGACGGGACG
HO731770/193-292/1        CACGCGGAAGTCCGTGAAAGACATCACCCTCGACGACGGGACG
HO719970/288-387/1        CACGCGGAAGTCCGTGAAAGACATCACCCTCGACGACGGGACG
                          *******************************************
                                                                     


::::::::::::::
YMGLESTG53280.1.aln
::::::::::::::
CLUSTAL W(1.81) multiple sequence alignment


contig01117/20156-20305/1 CTCGATGTTCAACTGAGTGACCTCCTGCGCAGTTTGCCCATTCACCATTGCTATCGCGGC
HO746718/527-677/-1       CTCAATGTTCAACTGGGTGACCTCCTGCGTAGTTTTCCCGTTCACCATTGCTGTCGCGGC
HO728915/595-693/-1       CTCAATGTTCAACTGGGTGACCTCCTGCGTAGTTTTCCCGTTCACCATTG----------
                          *** *********** ************* ***** *** **********          


contig01117/20156-20305/1 GTCGTTAAAGGCGAA-TCTAGACATCACGTCATTCAACTGACCTGCGAGATACCCATTTC
HO746718/527-677/-1       GTCGTTGGAGGCGAAATCTAGACATCACGTCATTTAACTGACCTGCCAGATACCCATTTC
HO728915/595-693/-1       ------------------------------------------CTGCCAGATACCCATTTC
                                                                    **** *************


contig01117/20156-20305/1 CGATGGGCAGCCAATCATCTGCCCAAGAGTC
HO746718/527-677/-1       CGACGGGCAGCCAATCATCTGCCCAAGAATC
HO728915/595-693/-1       CGACGGGCAGCCAATCATCTGCCCAAGAATC
                          *** ************************ **


::::::::::::::
YMGLESTG53388.1.aln
::::::::::::::
CLUSTAL W(1.81) multiple sequence alignment


contig01136/111982-112154/1 ACGTGGGCGGCGACATGGCCGTCGTCAGCAGGCGACCGCGCGATGAGGGTGTGAGTCGTG
HO729888/554-726/1          ACGTGGGCGGCGACATGGCCGTCGTCAGCAGGCGACCGCGCGATGAGGGTGTGAGTCGTG
HO718908/275-374/1          ACGTGGGCGGCGACATGGCCGTCGTCAGCAGGCGACCGCGCGATGAGGGT----------
HO730303.rev/62-161/1       ACGTGGGCGGCGACATGGCCGTCGTCAGCAGGCGACCGCGCGATGAGGGT----------
                            **************************************************          


contig01136/111982-112154/1 TTCCTCTCGCTTAACTTGTGTACAGGGTTACTTGCTGATGTTGCGCTGGACTTATCCTCG
HO729888/554-726/1          TTCCTCTCGCTTAACTTGTGTACAGGGTTACTTGCTGATGTTGCGCTGGACTTATCCTCG
HO718908/275-374/1          ------------------------------------------------------------
HO730303.rev/62-161/1       ------------------------------------------------------------
                                                                                        


contig01136/111982-112154/1 CAGTGATTATGTCAAAATGTGGAAGCTCGGCTCGTGCTAACCGCCCGGAACCT
HO729888/554-726/1          CAGTGATTATGTCAAAATGTGGAAGCTCGGCTCGTGCTAACCGCCCGGAACCT
HO718908/275-374/1          ---TGATTATGTCAAAATGTGGAAGCTCGGCTCGTGCTAACCGCCCGGAACCT
HO730303.rev/62-161/1       ---TGATTATGTCAAAATGTGGAAGCTCGGCTCGTGCTAACCGCCCGGAACCT
                               **************************************************


::::::::::::::
YMGLESTG53395.1.aln
::::::::::::::
CLUSTAL W(1.81) multiple sequence alignment


contig01136/136468-136639/1 GCAGGACGATGATACCGCGAGTAAGATTGGCGAAGGCATCAAGGACGGTCTCAGCAAGTT
HO741740/409-504/1          ----GACGATGATACCGCGAGTAAGATTGGCGAAGGCATCAAGGACGGTCTCAGCAAGTT
HO745141/708-787/1          ----GACGATGATACCGCGAGTAAGATTGGCGAAGGCATCAAGGACGGTCTCAGCAAGTT
HO732889/625-720/1          ----GACGATGATACCGCGAGTAAGATTGGCGAAGGCATCAAGGACGGTCTCAGCAAGTT
HO716278.rev/483-578/1      ----GACGATGATACCGCGAGTAAGATTGGCGAAGGCATCAAGGACGGTCTCAGCAAGTT
HO744633/793-872/1          ----GACGATGATACCGCGAGTAAGATTGGCGAAGGCATCAAGGACGGTCTCAGCAAGTT
HO713393/393-488/1          ----GACGATGATACCGCGAGTAAGATTGGCGAAGGCATCAAGGACGGTCTCAGCAAGTT
HO727761.rev/595-690/1      ----GACGATGATACCGCGAGTAAGATTGGCGAAGGCATCAAGGACGGTCTCAGCAAGTT
HO728775/758-853/1          ----GACGATGATACCGCGAGTAAGATTGGCGAAGGCATCAAGGACGGTCTCAGCAAGTT
HO713039/741-836/1          ----GACGATGATACCGCGAGTAAGATTGGCGAAGGCATCAAGGACGGTCTCAGCAAGTT
HO741741/393-488/1          ----GACGATGATACCGCGAGTAAGATTGGCGAAGGCATCAAGGACGGTCTCAGCAAGTT
HO732184/781-876/1          ----GACGATGATACCGCGAGTAAGATTGGCGAAGGCATCAAGGACGGTCTCAGCAAGTT
HO732657/753-848/1          ----GACGATGATACCGCGAGTAAGATTGGCGAAGGCATCAAGGACGGTCTCAGCAAGTT
HO755220/754-834/1          ----GACGATGATACCGCGAGTAAGATTGGCGAAGGCATCAAGGACGGTCTCAGCAAGTT
HO735231/760-840/1          ----GACGATGATACCGCGAGTAAGATTGGCGAAGGCATCAAGGACGGTCTCAGCAAGTT
HO728256.rev/570-665/1      ----GACGATGATACCGCGAGTAAGATTGGCGAAGGCATCAAGGACGGTCTCAGCAAGTT
HO719263/762-841/1          ----GACGATGATACCGCGAGTAAGATTGGCGAAGGCATCAAGGACGGTCTCAGCAAGTT
HO744097/347-514/1          ----GACGATGATACCGCGAGTAAGATTGGCGAAGGCATCAAGGACGGTCTCAGCAAGTT
HO728639/688-783/1          ----GACGATGATACCGCGAGTAAGATTGGCGAAGGCATCAAGGACGGTCTCAGCAAGTT
HO735053/753-848/1          ----GACGATGATACCGCGAGTAAGATTGGCGAAGGCATCAAGGACGGTCTCAGCAAGTT
HO713067/753-839/1          ----GACGATGATACCGCGAGTAAGATTGGCGAAGGCATCAAGGACGGTCTCAGCAAGTT
HO725265/760-852/1          ----GACGATGATACCGCGAGTAAGATTGGCGAAGGCATCAAGGACGGTCTCAGCAAGTT
HO712762/687-782/1          ----GACGATGATACCGCGAGTAAGATTGGCGAAGGCATCAAGGACGGTCTCAGCAAGTT
HO720888/760-855/1          ----GACGATGATACCGCGAGTAAGATTGGCGAAGGCATCAAGGACGGTCTCAGCAAGTT
                                ********************************************************


contig01136/136468-136639/1 CGGTACGTCGTTCAGGGCTGCAAACGGCCAAGTTCACCACGGCATTAACGCTTGGCTTTG
HO741740/409-504/1          CG----------------------------------------------------------
HO745141/708-787/1          CG----------------------------------------------------------
HO732889/625-720/1          CG----------------------------------------------------------
HO716278.rev/483-578/1      CG----------------------------------------------------------
HO744633/793-872/1          CG----------------------------------------------------------
HO713393/393-488/1          CG----------------------------------------------------------
HO727761.rev/595-690/1      CG----------------------------------------------------------
HO728775/758-853/1          CG----------------------------------------------------------
HO713039/741-836/1          CG----------------------------------------------------------
HO741741/393-488/1          CG----------------------------------------------------------
HO732184/781-876/1          CG----------------------------------------------------------
HO732657/753-848/1          CG----------------------------------------------------------
HO755220/754-834/1          CG----------------------------------------------------------
HO735231/760-840/1          CG----------------------------------------------------------
HO728256.rev/570-665/1      CG----------------------------------------------------------
HO719263/762-841/1          CG----------------------------------------------------------
HO744097/347-514/1          CGGTACGTCGTTCAGGGCTGCAAACGGCCAAGTTCACCACGGCATTAACGCTTGGCTTTG
HO728639/688-783/1          CG----------------------------------------------------------
HO735053/753-848/1          CG----------------------------------------------------------
HO713067/753-839/1          CG----------------------------------------------------------
HO725265/760-852/1          CG----------------------------------------------------------
HO712762/687-782/1          CG----------------------------------------------------------
HO720888/760-855/1          CG----------------------------------------------------------
                            **
                                                                                        


contig01136/136468-136639/1 CGCATTCGTTCTAGGTGGATTCGGTAACTAATCGTCATGGGAGAATTGGGTC
HO741740/409-504/1          --------------GTGGATTCGGTAACTAATCGTCATGGGAGAATTGGGTC
HO745141/708-787/1          --------------GTGGATTCGGTAACTAATCGTC----------------
HO732889/625-720/1          --------------GTGGATTCGGTAACTAATCGTCATGGGAGAATTGGGTC
HO716278.rev/483-578/1      --------------GTGGATTCGGTAACTAATCGTCATGGGAGAATTGGGTC
HO744633/793-872/1          --------------GTGGATTCGGTAACTAATCGTC----------------
HO713393/393-488/1          --------------GTGGATTCGGTAACTAATCGTCATGGGAGAATTGGGTC
HO727761.rev/595-690/1      --------------GTGGATTCGGTAACTAATCGTCATGGGAGAATTGGGTC
HO728775/758-853/1          --------------GTGGATTCGGTAACTAATCGTCATGGGAGAATTGGGTC
HO713039/741-836/1          --------------GTGGATTCGGTAACTAATCGTCATGGGAGAATTGGGTC
HO741741/393-488/1          --------------GTGGATTCGGTAACTAATCGTCATGGGAGAATTGGGTC
HO732184/781-876/1          --------------GTGGATTCGGTAACTAATCGTCATGGGAGAATTGGGTC
HO732657/753-848/1          --------------GTGGATTCGGTAACTAATCGTCATGGGAGAATTGGGTC
HO755220/754-834/1          --------------GTGGATTCGGTAACTAATCGTCA---------------
HO735231/760-840/1          --------------GTGGATTCGGTAACTAATCGTCA---------------
HO728256.rev/570-665/1      --------------GTGGATTCGGTAACTAATCGTCATGGGAGAATTGGGTC
HO719263/762-841/1          --------------GTGGATTCGGTAACTAATCGTC----------------
HO744097/347-514/1          CGCATTCGTTCTAGGTGGATTCGGTAACTAATCGTCATGGGAGAATTGGGTC
HO728639/688-783/1          --------------GTGGATTCGGTAACTAATCGTCATGGGAGAATTGGGTC
HO735053/753-848/1          --------------GTGGATTCGGTAACTAATCGTCATGGGAGAATTGGGTC
HO713067/753-839/1          --------------GTGGATTCGGTAACTAATCGTCATGGGAG---------
HO725265/760-852/1          --------------GTGGATTCGGTAACTAATCGTCATGGGAGAATTGG---
HO712762/687-782/1          --------------GTGGATTCGGTAACTAATCGTCATGGGAGAATTGGGTC
HO720888/760-855/1          --------------GTGGATTCGGTAACTAATCGTCATGGGAGAATTGGGTC
                                          **********************
                                                                                


::::::::::::::
YMGLESTG53422.1.aln
::::::::::::::
CLUSTAL W(1.81) multiple sequence alignment


contig01137/49188-49362/1 TCTGACTCAATCTGTTCATTCCAGCCGTCGTAATGGCTGCCGCCTTGGTGGTGAGTGACA
HO755686/187-337/1        ------------------------CCGTCGTAATGGCTGCCGCCTTGGTGGTGAGTGACA
HO757421/189-339/1        ------------------------CCGTCGTAATGGCTGCCGCCTTGGTGGTGAGTGACA
HO756422/711-786/1        ------------------------CCGTCGTAATGGCTGCCGCCTTGGTG----------
HO747858/689-764/1        ------------------------CCGTCGTAATGGCTGCCGCCTTGGTG----------
                                                  **************************          


contig01137/49188-49362/1 TACGCCGCGCAGCGCGTCTCATGTCCGGATCATCGGGTCTAACAACATTCCTGCTGACGC
HO755686/187-337/1        TACGCCGCGCAGCGCGTCTCATGTCCGGGTCATCGGGTCTAACAACATTCCTGCTGACGC
HO757421/189-339/1        TACGCCGCGCAGCGCGTCTCATGTCCGGGTCATCGGGTCTAACAACATTCCTGCTGACGC
HO756422/711-786/1        ------------------------------------------------------------
HO747858/689-764/1        ------------------------------------------------------------
                                                                                      


contig01137/49188-49362/1 CACAGCCTATCACATTCGTCTGGTGGAGCTCGGAAAGCATATTGCTCTTCCTCAA
HO755686/187-337/1        CACAGCCTATCACATTCGTCTGGTGGAGCTCGGAAAGCATATTGCTCTTCCTCAA
HO757421/189-339/1        CACAGCCTATCACATTCGTCTGGTGGAGCTCGGAAAGCATATTGCTCTTCCTCAA
HO756422/711-786/1        -----CCTATCACATTCGTCTGGTGGAGCTCGGAAAGCATATTGCTCTTCCTCAA
HO747858/689-764/1        -----CCTATCACATTCGTCTGGTGGAGCTCGGAAAGCATATTGCTCTTCCTCAA
                               **************************************************


::::::::::::::
YMGLESTG53436.1.aln
::::::::::::::
CLUSTAL W(1.81) multiple sequence alignment


contig01139/16860-17063/1 GAAATCACAAACAAGTCTATGTACATGGAACAGGATGCATCATCCCATCTCTGCGACGAT
HO730342.rev/501-704/-1   GAAATCACAAACAAGTCTATGTACATGGAACAGGATGCATCATCCCATCTCTGCGACGAT
HO726815/546-749/-1       GAAATCACAAACAAGTCTATGTACATGGAACAGGATGCATCATCCCATCTCTGCGACGAT
HO712745.rev/549-752/-1   GAAATCACAAACAAGTCTATGTACATGGAACAGGATGCATCATCCCATCTCTGCGACGAT
HO747845.rev/435-534/-1   GAAATCACAAACAAGTCTATGTACATGGAACAGGATGCATCATCCCATCT----------
HO737514/514-717/-1       GAAATCACAAACAAGTCTATGTACATGGAACAGGATGCATCATCCCATCTCTGCGACGAT
                          **************************************************
                                                                                      


contig01139/16860-17063/1 TATTGCGCGTGGTATCAGTACCATCTTTCCAAGCCAGTCAACGTCCCGCTCACACCATAA
HO730342.rev/501-704/-1   TATTGCGCGTGGTATCAGTACCATCTTTCCAAGCCAGTCAACGTCCCGCTCACACCATAA
HO726815/546-749/-1       TATTGCGCGTGGTATCAGTACCATCTTTCCAAGCCAGTCAACGTCCCGCTCACACCATAA
HO712745.rev/549-752/-1   TATTGCGCGTGGTATCAGTACCATCTTTCCAAGCCAGTCAACGTCCCGCTCACACCATAA
HO747845.rev/435-534/-1   ------------------------------------------------------------
HO737514/514-717/-1       TATTGCGCGTGGTATCAGTACCATCTTTCCAAGCCAGTCAACGTCCCGCTCACACCATAA
                                                                                      


contig01139/16860-17063/1 GGAGCAGTGACGCCAATATACAACAATAACTCACATCGCATCTAAAACCCCTCAGTCTCT
HO730342.rev/501-704/-1   GGAGCAGTGACGCCAATATACAACAATAACTCACATCGCATCTAAAACCCCTCAGTCTCT
HO726815/546-749/-1       GGAGCAGTGACGCCAATATACAACAATAACTCACATCGCATCTAAAACCCCTCAGTCTCT
HO712745.rev/549-752/-1   GGAGCAGTGACGCCAATATACAACAATAACTCACATCGCATCTAAAACCCCTCAGTCTCT
HO747845.rev/435-534/-1   ----------------------------------ATCGCATCTAAAACCCCTCAGTCTCT
HO737514/514-717/-1       GGAGCAGTGACGCCAATATACAACAATAACTCACATCGCATCTAAAACCCCTCAGTCTCT
                                                            **************************


contig01139/16860-17063/1 ATTGCTTATCCACAACGACTTGCC
HO730342.rev/501-704/-1   ATTGCTTATCCACAACGACTTGCC
HO726815/546-749/-1       ATTGCTTATCCACAACGACTTGCC
HO712745.rev/549-752/-1   ATTGCTTATCCACAACGACTTGCC
HO747845.rev/435-534/-1   ATTGCTTATCCACAACGACTTGCC
HO737514/514-717/-1       ATTGCTTATCCACAACGACTTGCC
                          *************************


::::::::::::::
YMGLESTG53452.1.aln
::::::::::::::
CLUSTAL W(1.81) multiple sequence alignment


contig01140/40880-41032/1 GCTGCAAGCAACGTCGATCACGAACCAGACCGCGTCCGTCGACGACATGGCAGGCAAGAT
HO745822/246-398/1        GCTGCAAGCAACGTCGATCACGAACCAGACCGCGTCCGTCGACGACATGGCAGGCAAGAT
HO744458/240-392/1        GCTGCAAGCAACGTCGATCACGAACCAGACCGCGTCCGTCGACGACATGGCAGGCAAGAT
HO740790/221-373/1        GCTGCAAGCAACGTCGATCACGAACCAGACCGCGTCCGTCGACGACATGGCAGGCAAGAT
HO731513/228-380/1        GCTGCAAGCAACGTCGATCACGAACCAGACCGCGTCCGTCGACGACATGGCAGGCAAGAT
HO747630/230-382/1        GCTGCAAGCAACGTCGATCACGAACCAGACCGCGTCCGTCGACGACATGGCAGGCAAGAT
HO712933/239-391/1        GCTGCAAGCAACGTCGATCACGAACCAGACCGCGTCCGTCGACGACATGGCAGGCAAGAT
HO746029/246-398/1        GCTGCAAGCAACGTCGATCACGAACCAGACCGCGTCCGTCGACGACATGGCAGGCAAGAT
HO713295/239-391/1        GCTGCAAGCAACGTCGATCACGAACCAGACCGCGTCCGTCGACGACATGGCAGGCAAGAT
HO726806/239-391/1        GCTGCAAGCAACGTCGATCACGAACCAGACCGCGTCCGTCGACGACATGGCAGGCAAGAT
HO741672/239-391/1        GCTGCAAGCAACGTCGATCACGAACCAGACCGCGTCCGTCGACGACATGGCAGGCAAGAT
HO719499/242-394/1        GCTGCAAGCAACGTCGATCACGAACCAGACCGCGTCCGTCGACGACATGGCAGGCAAGAT
HO741166/231-383/1        GCTGCAAGCAACGTCGATCACGAACCAGACCGCGTCCGTCGACGACATGGCAGGCAAGAT
HO751264/144-296/1        GCTGCAAGCAACGTCGATCACGAACCAGACCGCGTCCGTCGACGACATGGCAGGCAAGAT
HO727273/243-395/1        GCTGCAAGCAACGTCGATCACGAACCAGACCGCGTCCGTCGACGACATGGCAGGCAAGAT
HO720322/239-391/1        GCTGCAAGCAACGTCGATCACGAACCAGACCGCGTCCGTCGACGACATGGCAGGCAAGAT
HO743795/243-395/1        GCTGCAAGCAACGTCGATCACGAACCAGACCGCGTCCGTCGACGACATGGCAGGCAAGAT
HO742339/243-395/1        GCTGCAAGCAACGTCGATCACGAACCAGACCGCGTCCGTCGACGACATGGCAGGCAAGAT
HO713823/217-369/1        GCTGCAAGCAACGTCGATCACGAACCAGACCGCGTCCGTCGACGACATGGCAGGCAAGAT
HO742092/94-246/1         GCTGCAAGCAACGTCGATCACGAACCAGACCGCGTCCGTCGACGACATGGCAGGCAAGAT
HO742387/227-379/1        GCTGCAAGCAACGTCGATCACGAACCAGACCGCGTCCGTCGACGACATGGCAGGCAAGAT
HO744031/243-395/1        GCTGCAAGCAACGTCGATCACGAACCAGACCGCGTCCGTCGACGACATGGCAGGCAAGAT
HO742621/240-392/1        GCTGCAAGCAACGTCGATCACGAACCAGACCGCGTCCGTCGACGACATGGCAGGCAAGAT
HO713824/217-369/1        GCTGCAAGCAACGTCGATCACGAACCAGACCGCGTCCGTCGACGACATGGCAGGCAAGAT
HO740148/134-286/1        GCTGCAAGCAACGTCGATCACGAACCAGACCGCGTCCGTCGACGACATGGCAGGCAAGAT
HO747989/239-338/1        GCTGCAAGCAACGTCGATCACGAACCAGACCGCGTCCGTCGACGACATGGCAG-------
HO751352/143-295/1        GCTGCAAGCAACGTCGATCACGAACCAGACCGCGTCCGTCGACGACATGGCAGGCAAGAT
                          *****************************************************
                                                                                      


contig01140/40880-41032/1 CGCGCAGTTCCTCGTCGACACGTTTGCGCTCAAGGCGGCAAACCAGGACGGACTAAAGGC
HO745822/246-398/1        CGCGCAGTTCCTCGTCGACACGTTTGCGCTCAAGGCGGCAAACCAGGACGGACTAAAGGC
HO744458/240-392/1        CGCGCAGTTCCTCGTCGACACGTTTGCGCTCAAGGCAGCAAACCAGGACGGACTAAAGGC
HO740790/221-373/1        CGCGCAGTTCCTCGTCGACACGTTTGCGCTCAAGGCAGCAAACCAGGACGGACTAAAGGC
HO731513/228-380/1        CGCGCAGTTCCTCGTCGACACGTTTGCGCTCAAGGCAGCAAACCAGGACGGACTAAAGGC
HO747630/230-382/1        CGCGCAGTTCCTCGTCGACACGTTTGCGCTCAAGGCAGCAAACCAGGACGGACTAAAGGC
HO712933/239-391/1        CGCGCAGTTCCTCGTCGACACGTTTGCGCTCAAGGCGGCAAACCAGGACGGACTAAAGGC
HO746029/246-398/1        CGCGCAGTTCCTCGTCGACACGTTTGCGCTCAAGGCAGCAAACCAGGACGGACTAAAGGC
HO713295/239-391/1        CGCGCAGTTCCTCGTCGACACGTTTGCGCTCAAGGCGGCAAACCAGGACGGACTAAAGGC
HO726806/239-391/1        CGCGCAGTTCCTCGTCGACACGTTTGCGCTCAAGGCAGCAAACCAGGACGGACTAAAGGC
HO741672/239-391/1        CGCGCAGTTCCTCGTCGACACGTTTGCGCTCAAGGCGGCAAACCAGGACGGACTAAAGGC
HO719499/242-394/1        CGCGCAGTTCCTCGTCGACACGTTTGCGCTCAAGGCGGCAAACCAGGACGGACTAAAGGC
HO741166/231-383/1        CGCGCAGTTCCTCGTCGACACGTTTGCGCTCAAGGCGGCAAACCAGGACGGACTAAAGGC
HO751264/144-296/1        CGCGCAGTTCCTCGTCGACACGTTTGCGCTCAAGGCAGCAAACCAGGACGGACTAAAGGC
HO727273/243-395/1        CGCGCAGTTCCTCGTCGACACGTTTGCGCTCAAGGCAGCAAACCAGGACGGACTAAAGGC
HO720322/239-391/1        CGCGCAGTTCCTCGTCGACACGTTTGCGCTCAAGGCAGCAAACCAGGACGGACTAAAGGC
HO743795/243-395/1        CGCGCAGTTCCTCGTCGACACGTTTGCGCTCAAGGCGGCAAACCAGGACGGACTAAAGGC
HO742339/243-395/1        CGCGCAGTTCCTCGTCGACACGTTTGCGCTCAAGGCGGCAAACCAGGACGGACTAAAGGC
HO713823/217-369/1        CGCGCAGTTCCTCGTCGACACGTTTGCGCTCAAGGCGGCAAACCAGGACGGACTAAAGGC
HO742092/94-246/1         CGCGCAGTTCCTCGTCGACACGTTTGCGCTCAAGGCAGCAAACCAGGACGGACTAAAGGC
HO742387/227-379/1        CGCGCAGTTCCTCGTCGACACGTTTGCGCTCAAGGCAGCAAACCAGGACGGACTAAAGGC
HO744031/243-395/1        CGCGCAGTTCCTCGTCGACACGTTTGCGCTCAAGGCAGCAAACCAGGACGGACTAAAGGC
HO742621/240-392/1        CGCGCAGTTCCTCGTCGACACGTTTGCGCTCAAGGCAGCAAACCAGGACGGACTAAAGGC
HO713824/217-369/1        CGCGCAGTTCCTCGTCGACACGTTTGCGCTCAAGGCGGCAAACCAGGACGGACTAAAGGC
HO740148/134-286/1        CGCGCAGTTCCTCGTCGACACGTTTGCGCTCAAGGCGGCAAACCAGGACGGACTAAAGGC
HO747989/239-338/1        ----------------------------------------------GACGGACTAAAGGC
HO751352/143-295/1        CGCGCAGTTCCTCGTCGACACGTTTGCGCTCAAGGCAGCAAACCAGGACGGACTAAAGGC
                                                                        **************


contig01140/40880-41032/1 GCAGATCAACTCGGCGTTCAACAACCTGGACAA
HO745822/246-398/1        GCAGATCAACTCGGCGTTCAACAACCTGGACAA
HO744458/240-392/1        GCAGATCAACTCGGCGTTCAACAACCTGGACAA
HO740790/221-373/1        GCAGATCAACTCGGCGTTCAACAACCTGGACAA
HO731513/228-380/1        GCAGATCAACTCGGCGTTCAACAACCTGGACAA
HO747630/230-382/1        GCAGATCAACTCGGCGTTCAACAACCTGGACAA
HO712933/239-391/1        GCAGATCAACTCGGCGTTCAACAACCTGGACAA
HO746029/246-398/1        GCAGATCAACTCGGCGTTCAACAACCTGGACAA
HO713295/239-391/1        GCAGATCAACTCGGCGTTCAACAACCTGGACAA
HO726806/239-391/1        GCAGATCAACTCGGCGTTCAACAACCTGGACAA
HO741672/239-391/1        GCAGATCAACTCGGCGTTCAACAACCTGGACAA
HO719499/242-394/1        GCAGATCAACTCGGCGTTCAACAACCTGGACAA
HO741166/231-383/1        GCAGATCAACTCGGCGTTCAACAACCTGGACAA
HO751264/144-296/1        GCAGATCAACTCGGCGTTCAACAACCTGGACAA
HO727273/243-395/1        GCAGATCAACTCGGCGTTCAACAACCTGGACAA
HO720322/239-391/1        GCAGATCAACTCGGCGTTCAACAACCTGGACAA
HO743795/243-395/1        GCAGATCAACTCGGCGTTCAACAACCTGGACAA
HO742339/243-395/1        GCAGATCAACTCGGCGTTCAACAACCTGGACAA
HO713823/217-369/1        GCAGATCAACTCGGCGTTCAACAACCTGGACAA
HO742092/94-246/1         GCAGATCAACTCGGCGTTCAACAACCTGGACAA
HO742387/227-379/1        GCAGATCAACTCGGCGTTCAACAACCTGGACAA
HO744031/243-395/1        GCAGATCAACTCGGCGTTCAACAACCTGGACAA
HO742621/240-392/1        GCAGATCAACTCGGCGTTCAACAACCTGGACAA
HO713824/217-369/1        GCAGATCAACTCGGCGTTCAACAACCTGGACAA
HO740148/134-286/1        GCAGATCAACTCGGCGTTCAACAACCTGGACAA
HO747989/239-338/1        GCAGATCAACTCGGCGTTCAACAACCTGGACAA
HO751352/143-295/1        GCAGATCAACTCGGCGTTCAACAACCTGGACAA
                          *********************************


::::::::::::::
YMGLESTG53642.1.aln
::::::::::::::
CLUSTAL W(1.81) multiple sequence alignment


contig01155/11330-11497/1 CTGTCGCAGCGAACCTCTTTCTCCTCAACCGCTACCTCCCCGTCTTCGCTGTACGTCCCC
HO724304/249-346/1        CTGTCGCAGCGAACCTCTTTCTCCTCAACCGCTACCTCCCCGTCTTCGCT----------
HO712560/468-562/1        CTGTCGCAGCGAACCTCTTTCTCCTCAACCGCTACCTCCCCGTCTTCGCT----------
HO717064/248-345/1        CCGTCGCAGCGAACCTCTTTCTCCTCAACCGCTATCTCCCCGTCTTCGCT----------
HO724303/248-345/1        CTGTCGCAGCGAACCTCTTTCTCCTCAACCGCTACCTCCCCGTCTTCGCT----------
HO743471/251-348/1        CCGTCGCAGCGAACCTCTTTCTCCTCAACCGCTATCTCCCCGTCTTCGCT----------
HO740471/223-388/1        CTGTCGCAGCGAACCTCTTTCTCCTCAACCGCTACCTCCCCGTCTTCGCTGTACGTCCCC
HO716829/252-416/1        CCGTCGCAGCGAACCTCTTTCTCCTCAACCGCTATCTCCCCGTCTTCGCTGTACGTCCCC
HO715932/264-361/1        CCGTCGCAGCGAACCTCTTTCTCCTCAACCGCTATCTCCCCGTCTTCGCT----------
                          * ******************************** ***************
                                                                                      


contig01155/11330-11497/1 CCTTGGGGCCTATTATACTTTGAAGAGACAATCGACCAATGGATTTTGACACTGTCAGGA
HO724304/249-346/1        ----------------------------------------------------------GA
HO712560/468-562/1        ----------------------------------------------------------GA
HO717064/248-345/1        ----------------------------------------------------------GA
HO724303/248-345/1        ----------------------------------------------------------GA
HO743471/251-348/1        ----------------------------------------------------------GA
HO740471/223-388/1        CCTTGGGGCCTATTATACTTTGAAGAGACAATCGACCAATGGATTTTGACACTGTCAGGA
HO716829/252-416/1        CCTT-GAACCTATTAAACTTTGAAGAGATAATCGACCAATGGGTTTTGACACTGTCAGGA
HO715932/264-361/1        ----------------------------------------------------------GA
                                                                                    **
                                                                                      


contig01155/11330-11497/1 TATTGCCGTGAATGTGGGCAATTTTTACGAGTTTCCCGCTGAAGCAGT
HO724304/249-346/1        TATTGCCGTGAATGTGGGCAATTTTTACGAGTTTCCCGCTGAAGCA--
HO712560/468-562/1        TATTGCCGTGAATGTGGGCAATTTTTACGAGTTTCCCGCTGAA-----
HO717064/248-345/1        TATTGCCGTGAATGTGGGCAATTTCTACGAGTTTCCCGCTGAAGCA--
HO724303/248-345/1        TATTGCCGTGAATGTGGGCAATTTTTACGAGTTTCCCGCTGAAGCA--
HO743471/251-348/1        TATTGCCGTGAATGTGGGCAATTTCTACGAGTTTCCCGCTGAAGCA--
HO740471/223-388/1        TATTGCCGTGAATGTGGGCAATTTTTACGAGTTTCCCGCTGAAGCA--
HO716829/252-416/1        TATTGCCGTGAATGTGGGCAATTTCTACGAGTTTCCCGCTGAAGCA--
HO715932/264-361/1        TATTGCCGTGAATGTGGGCAATTTCTACGAGTTTCCCGCTGAAGCA--
                          ************************ ******************     


::::::::::::::
YMGLESTG53642.2.aln
::::::::::::::
CLUSTAL W(1.81) multiple sequence alignment


contig01155/11633-11813/1 TATGCTTTTTTCCGCCAAGTGCTCCTGATATTTAATCAGGTCGTGGTCTGCTGTACGTCT
HO724304/359-458/1        TATGCTTTTTTCCGCCAAGTGCTCCTGATATTTAATCAGGTCGTGGTCTGCT--------
HO717064/358-457/1        TATGCTTTTTTCCGCCAAGTGCTCCTGATATTTAATCAGGTCGTGGTCTGCT--------
HO724303/358-457/1        TATGCTTTTTTCCGCCAAGTGCTCCTGATATTTAATCAGGTCGTGGTCTGCT--------
HO721991/95-275/1         TATGCTTTTTTCCGCCAAGTGCTCCTGATATTTAATCAGGTCGTGGTCTGCTGTACGTCT
HO743471/361-460/1        TATGCTTTTTTCCGCCAAGTGCTCCTGATATTTAATCAGGTCGTGGTCTGCT--------
HO740471/460-559/1        TATGCTTTTTTCCGCCAAGTGCTCCTGATATTTAATCAGGTCGTGGTCTGCT--------
HO716829/481-661/1        TATGCTTTTTTCCGCCAAGTGCTCCTGATATTTAATCAGGTCGTGGTCTGCTGTACGTCT
HO715932/374-473/1        TATGCTTTTTTCCGCCAAGTGCTCCTGATATTTAATCAGGTCGTGGTCTGCT--------
                          ****************************************************        


contig01155/11633-11813/1 TCATGATAAATTGCTCGTTCATTGTGGAGTGGCGCCCCAGGGACAGACGCAATGACATCC
HO724304/359-458/1        ------------------------------------------------------------
HO717064/358-457/1        ------------------------------------------------------------
HO724303/358-457/1        ------------------------------------------------------------
HO721991/95-275/1         TCATGATAAAGTTCTCGTTCATTGTGGAGCGGCGCCCCGGGGACGGACACAATGACATCC
HO743471/361-460/1        ------------------------------------------------------------
HO740471/460-559/1        ------------------------------------------------------------
HO716829/481-661/1        TCATGATAAAGTTCTCGTTCATTGTGGAGCGGCGCCCCGGGGACGGACACAATGACATCC
HO715932/374-473/1        ------------------------------------------------------------
                                                                                      


contig01155/11633-11813/1 TTCTCTGCCACAGATATCTTGTTCTTGAGGACATTCGCACTGTACGGCCGCGATTGGCGC
HO724304/359-458/1        -------------ATATCTTGTTCTTGAGGACATTCGCACTGTACGGCCGCGATTGGCGC
HO717064/358-457/1        -------------ACATCTTGTTCTTGAGGACATTCGCACTGTACGGCCGCGATTGGCGC
HO724303/358-457/1        -------------ATATCTTGTTCTTGAGGACATTCGCACTGTACGGCCGCGATTGGCGC
HO721991/95-275/1         TTCTCTGCCACAGACATCTTGTTCTTGAGGACATTCGCACTGTACGGCCGCGATTGGCGC
HO743471/361-460/1        -------------ACATCTTGTTCTTGAGGACATTCGCACTGTACGGCCGCGATTGGCGC
HO740471/460-559/1        -------------ATATCTTGTTCTTGAGGACATTCGCACTGTACGGCCGCGATTGGCGC
HO716829/481-661/1        TTCTCTGCCACAGACATCTTGTTCTTGAGGACATTCGCACTGTACGGCCGCGATTGGCGC
HO715932/374-473/1        -------------ACATCTTGTTCTTGAGGACATTCGCACTGTACGGCCGCGATTGGCGC
                                       * *********************************************


contig01155/11633-11813/1 G
HO724304/359-458/1        G
HO717064/358-457/1        G
HO724303/358-457/1        G
HO721991/95-275/1         G
HO743471/361-460/1        G
HO740471/460-559/1        G
HO716829/481-661/1        G
HO715932/374-473/1        G
                          *


::::::::::::::
YMGLESTG53665.1.aln
::::::::::::::
CLUSTAL W(1.81) multiple sequence alignment


contig01157/76454-76610/1 GAAGTTCGAAGGCGTCGTTCTCCAGAAGACGACCACCACAACCACTGCCCGTAAGCCCCT
HO722277/432-531/1        GAAGTTCGAAGGCGTCGTTCTCCAGAAGACGACCACCACAACCACTGCCC----------
HO724278/127-283/1        GAAGTTCGAAGGCGTCGTTCTCCAGAAGACGACCACCACAACCACTGCCCGTAAGCCTCT
HO724279/129-285/1        GAAGTTCGAAGGCGTCGTTCTCCAGAAGACGACCACCACAACCACTGCCCGTAAGCCTCT
HO744224/255-411/1        GAAGTTCGAAGGCGTCGTTCTCCAGAAGACGACCACCACAACCACTGCCCGTAAGCCCCT
                          **************************************************          


contig01157/76454-76610/1 CCGCACTGTTGTCGACTCGACAACTACCACTACGATCACAACAACAGCTACGCGTCGTAC
HO722277/432-531/1        -----------------------------------------------CTACGCGTCGTAC
HO724278/127-283/1        CCGCACTGTTGTCGACTCGACAACTACCACTACGATCACAACAACAGCTACGCGTCGTAC
HO724279/129-285/1        CCGCACTGTTGTCGACTCGACAACTACCACTACGATCACAACAACAGCTACGCGTCGTAC
HO744224/255-411/1        CCGCACTGTTGTCGACTCGACAACTACCACTACGATCACAACAACAGCTACGCGTCGTAC
                                                                         *************


contig01157/76454-76610/1 GCGTACAACCGGTGCCGCCCCGCCCCAAGCGCGGGGT
HO722277/432-531/1        GCGTACAACCGGTGCCGCCCCGCCCCAAGCGCGGGGT
HO724278/127-283/1        GCGTACAACCGGTGCCGCTCCGCCCCAAGCGCGGGGT
HO724279/129-285/1        GCGTACAACCGGTGCCGCTCCGCCCCAAGCGCGGGGT
HO744224/255-411/1        GCGTACAACCGGTGCCGCCCCGCCCCAAGCGCGGGGT
                          ****************** ******************


::::::::::::::
YMGLESTG53684.1.aln
::::::::::::::
CLUSTAL W(1.81) multiple sequence alignment


contig01158/24629-24811/1 GAGTCGATGCGGCAGACATGGTT-GAGAAGGATGAGAGAAGTACCTGCGGTATAAAAGTT
HO745570/132-315/-1       GAGTCGATGCGGCAGACATGGTTTGAGAAGGATGAGAGAAGTACCTGCGGTATAAAAGTT
HO740803/159-258/-1       GAGTCGATGCGGCAGACATGGTTTGAGAAGGATGAGAGAAGTACCTGCGGT---------
HO740593/159-258/-1       GAGTCGATGCGGCAGACATGGTTTGAGAAGGATGAGAGAAGTACCTGCGGT---------
HO713288/192-375/-1       GAGTCGATGCGGCAGACATGGTTTGAGAAGGATGAGAGAAGTACCTGCGGTATAAAAGTT
HO739858/116-299/-1       GAGTCGATGCGGCAGACATGGTTTGAGAAGGATGAGAGAAGTACCTGCGGTATAAAAGTT
                          *********************** ***************************         


contig01158/24629-24811/1 TCAGGCGAGATGACTCGATCGCCCACCGAGCACCATTTCCACAATACCCGAGCTTCTCAC
HO745570/132-315/-1       TCAGGCGAGATGACTCGATCGCCCACTGAGCACCATTTCCACAATACCCGAGCTTCTCAC
HO740803/159-258/-1       ------------------------------------------------------------
HO740593/159-258/-1       ------------------------------------------------------------
HO713288/192-375/-1       TCAGGCGAGATGACTCGATCGCCCACTGAGCACCATTTCCACAATACCCGAGCTTCTCAC
HO739858/116-299/-1       TCAGGCGAGATGACTCGATCGCCCACTGAGCACCATTTCCACAATACCCGAGCTTCTCAC
                                                                                      


contig01158/24629-24811/1 ATAATTGCAACGTACCACTTACGAGGCTACCCGACGGGATGACTCGTGGACAACTTCTAA
HO745570/132-315/-1       ATAATTGCAACGTACCACTTACGAGGCTACCCGACGGGATGACTCGTGGACAACTTCTAA
HO740803/159-258/-1       ---------------CACTTACGAGGCTACCCGACGGGATGACTCGTGGACAACTTCTAA
HO740593/159-258/-1       ---------------CACTTACGAGGCTACCCGACGGGATGACTCGTGGACAACTTCTAA
HO713288/192-375/-1       ATAATTGCAACGTACCACTTACGAGGCTACCCGACGGGATGACTCGTGGACAACTTCTAA
HO739858/116-299/-1       ATAATTGCAACGTACCACTTACGAGGCTACCCGACGGGATGACTCGTGGACAACTTCTAA
                                         *********************************************


contig01158/24629-24811/1 GAAG
HO745570/132-315/-1       GAAG
HO740803/159-258/-1       GAAG
HO740593/159-258/-1       GAAG
HO713288/192-375/-1       GAAG
HO739858/116-299/-1       GAAG
                          ****


::::::::::::::
YMGLESTG53685.1.aln
::::::::::::::
CLUSTAL W(1.81) multiple sequence alignment


contig01158/27838-27998/1 TCGCCGTCCGAGTGGCGGCATACCAGTGGGGCGAGTATGCGGAGATGACAGTACGTCTTC
HO737340.rev/188-348/1    TCGCCGTCCGGGTGGCGGCATACCAGTGGGGCGAGTATGCGGAGATGACAGTACGTCTTT
HO737513.rev/445-544/1    TCGCCGTCCGGGTGGCGGCATACCAGTGGGGCGAGTATGCGGAGATGACA----------
                          ********** ***************************************          


contig01158/27838-27998/1 TGAGTCACCTTCCTTGATTGCTCTTAGTGACATACTGACGTCGTGCGCCAGTACCCGACT
HO737340.rev/188-348/1    TGAGTCACCTTCCTTGATTGCTCTTAGTGACATACTGACGTCGTGCGCCAGTACCCGACT
HO737513.rev/445-544/1    ---------------------------------------------------TACCCGACT
                                                                             *********


contig01158/27838-27998/1 CAGATCGCCCGTTGTTTCTTCAAGCTGGGCCAGATCCACGG
HO737340.rev/188-348/1    CAGATCGCCCGTTGTTTCTTCAAGCTGGGCCAGATCCACGG
HO737513.rev/445-544/1    CAGATCGCCCGTTGTTTCTTCAAGCTGGGCCAGATCCACGG
                          *****************************************


::::::::::::::
YMGLESTG53685.2.aln
::::::::::::::
CLUSTAL W(1.81) multiple sequence alignment


contig01158/28119-28282/1 GGACAGCTCCTCTTCCGCCTCTCCTTTCCTCGCGTTCTCGTCGTTCGCTTGTGCGTCGTG
HO737340.rev/469-568/1    GGACAGCTCCTCTTCCGCCTCTCCTTTCCTCGCGTTCTCGTCGTTCGCTT----------
HO737513.rev/665-828/1    GGACAGCTCCTCTTCCGCCTCTCCTTTCCTCGCGTTCTCGTCGTTCGCTTGTGCGTCGTA
                          **************************************************          


contig01158/28119-28282/1 TGGACTCTTCGTCGTTTCTACCTTGGCCGCTGAACATTGCATCGTGGAACCTAGATTTGT
HO737340.rev/469-568/1    ------------------------------------------------------ATTTGT
HO737513.rev/665-828/1    TGGACTCTTCGTCGTTTCTACCTTGGCCGCTGAACATTGCATCGTGGAACCTAGATTTGT
                                                                                ******


contig01158/28119-28282/1 TGTATGTCCTTCCTCTGGACTGTGCGCTTGCGCATAGGTTCCAG
HO737340.rev/469-568/1    TGTATGTCCTTCGTCTGGACTGTGCGCTTGCGCATAGGTTCCAG
HO737513.rev/665-828/1    TGTATGTCCTTCGTCTGGACTGTGCGCTTGCGCATAGGTTCCAG
                          ************ *******************************


::::::::::::::
YMGLESTG53768.1.aln
::::::::::::::
CLUSTAL W(1.81) multiple sequence alignment


contig01164/37571-37720/1 CTCAAGAACAACTGGATATGTCTCTTTGTATCGAACACACTATACCTGGCTGGGTATGTT
HO737265/645-738/1        CTCAAGAACAACTGGATATGTCTCTTTGTATCGAACACACTATACCTGGCTGG-------
HO749227.rev/417-560/1    CTCAAGAACAACTGGATATGTCTCTTTGTATCGAACACGCTATACCTGGCTGGGTATGTT
HO740385/77-170/1         CTCAAGAACAACTGGATATGTCTCTTTGTATCGAACACGCTATACCTGGCTGG-------
HO725290.rev/557-650/1    CTCAAGAACAACTGGATATGTCTCTTTGTATCGAACACGCTATACCTGGCTGG-------
                          ************************************** **************       


contig01164/37571-37720/1 TCATGCGGTCCACTATCTCTTCTCCCGCTCACGCCACGGTCAGGTTCGCGCAGTACATCT
HO737265/645-738/1        -------------------------------------------GTTCGCGCAGTACATCT
HO749227.rev/417-560/1    TCATGCGGTCCACTGTCTCTTCTCCCGCTCACGCCACGGTCAGGTTCGCGCAGTACATCT
HO740385/77-170/1         -------------------------------------------GTTCGCGCAGTACATCT
HO725290.rev/557-650/1    -------------------------------------------GTTCGCGCAGTACATCT
                                                                     *****************


contig01164/37571-37720/1 ATGGAATCTACCTGGGATTGAACAGTACGT
HO737265/645-738/1        ATGGAATCTACCTGGGATTGAACA------
HO749227.rev/417-560/1    ATGGAATCTACCTGGGATTGAACA------
HO740385/77-170/1         ATGGAATCTACCTGGGATTGAACA------
HO725290.rev/557-650/1    ATGGAATCTACCTGGGATTGAACA------
                          ************************      


::::::::::::::
YMGLESTG53816.1.aln
::::::::::::::
CLUSTAL W(1.81) multiple sequence alignment


contig01236/11362-11532/1 CGCCGTTTTCATGTATGTAGATCTTCACGTGCGAGCCTGAGTACATCAAGGTGCGTGGGC
HO714600/90-156/1         --------------------ATCTTCACGTGCGAGCCTGAGTACATCAAG----------
HO712877/262-328/1        --------------------ATCTTCACGTGCGAGCCTGAGTACATCAAG----------
HO749754/57-194/1         --------------------ATCTTCACGTGCGAGCCTGAGTACATCAAGGTGCGTGGGC
HO723403/129-195/1        --------------------ATCTTCACGTGCGAGCCTGAGTACATCAAG----------
HO719406/490-556/1        --------------------ATCTTCACGTGCGAGCCTGAGTACATCAAG----------
                                              ******************************


contig01236/11362-11532/1 TGTGGTCGAAGAGATCGTGGAGGGTGAGCTTGAACCTTGTCCCCCATCTCGCTATGCGTA
HO714600/90-156/1         ------------------------------------------------------------
HO712877/262-328/1        ------------------------------------------------------------
HO749754/57-194/1         TGTGGTCGAAGAGATCGTGGAGGGTGAGCTTGAACCTTGTCCCCCATCTCGCTATGCGTA
HO723403/129-195/1        ------------------------------------------------------------
HO719406/490-556/1        ------------------------------------------------------------
                                                                                      


contig01236/11362-11532/1 GACGCTTCTCGCGACGGATTTCAACAGCTATGAAAAGGGTGAGCGATACGG
HO714600/90-156/1         -ACACTTCTCGCGACCGACTTCAACAGCTATGAAAAGG-------------
HO712877/262-328/1        -ACGCTTCTCGCGACGGATTTCAACAGCTATGAAAAGG-------------
HO749754/57-194/1         GACGCTTCTCGCGACGGATTTCAACAGCTATGAAAAGG-------------
HO723403/129-195/1        -ACGCTTCTCGCGACGGATTTCAACAGCTATGAAAAGG-------------
HO719406/490-556/1        -ACACTTCTCGCGACCGACTTCAACAGCTATGAAAAGG-------------
                           ** *********** ** *******************             


::::::::::::::
YMGLESTG53832.1.aln
::::::::::::::
CLUSTAL W(1.81) multiple sequence alignment


contig01237/2000-2204/1 CGTTGCGCATTACGAAGCAGCGGCAGGTCTCGACCGCGCCGCCCGGCGCACTGGCCATGG
HO734111/231-330/1      CGTTGCGCATTACGAAGCAGCGGCAGGTCTCGACCGCGCCGCCCGGCGCACTGGCCATG-
HO733677/363-462/1      CGTTGCGCATTACGAAGCAGCGGCAGGTCTCGACCGCGCCGCCCGGCGCACTGGCCATG-
HO732596/373-472/1      CGTTGCGCATTACGAAGCAGCGGCAGGTCTCGACCGCGCCGCCCGGCGCACTGGCCATG-
HO733194/393-492/1      CGTTGCGCATTACGAAGCAGCGGCAGGTCTCGACCGCGCCGCCCGGCGCACTGGCCATG-
HO715842/222-321/1      CGTTGCGCATTACGAAGCAGCGGCAGGTCTCGACCGCGCCGCCCGGCGCACTGGCCATG-
HO715764/222-321/1      CGTTGCGCATTACGAAGCAGCGGCAGGTCTCGACCGCGCCGCCCGGCGCACTGGCCATG-
HO733618/363-462/1      CGTTGCGCATTACGAAGCAGCGGCAGGTCTCGACCGCGCCGCCCGGCGCACTGGCCATG-
HO733407/372-471/1      CGTTGCGCATTACGAAGCAGCGGCAGGTCTCGACCGCGCCGCCCGGCGCACTGGCCATG-
HO729969/229-328/1      CGTTGCGCATTACGAAGCAGCGGCAGGTCTCGACCGCGCCGCCCGGCGCACTGGCCATG-
HO716747/394-493/1      CGTTGCGCATTACGAAGCAGCGGCAGGTCTCGACCGCGCCGCCCGGCGCACTGGCCATG-
HO736832/362-566/1      CGTTGCGCATTACGAAGCAGCGGCAGGTCTCGACCGCGCCGCCCGGCGCACTGGCCATGG
                        ***********************************************************
                                                                                    


contig01237/2000-2204/1 TTAGTGTTCGCTGCGTCCCGGCCGCGCGCTGTGGCGTCGCATGCTCACACCCGCCCTCGT
HO734111/231-330/1      ------------------------------------------------------------
HO733677/363-462/1      ------------------------------------------------------------
HO732596/373-472/1      ------------------------------------------------------------
HO733194/393-492/1      ------------------------------------------------------------
HO715842/222-321/1      ------------------------------------------------------------
HO715764/222-321/1      ------------------------------------------------------------
HO733618/363-462/1      ------------------------------------------------------------
HO733407/372-471/1      ------------------------------------------------------------
HO729969/229-328/1      ------------------------------------------------------------
HO716747/394-493/1      ------------------------------------------------------------
HO736832/362-566/1      TTAGTGTTCGCTGCGTCCCGGCCGCGCGCTGTGGCGTCGCATGCTCACACCCGCCCTCGT
                                                                                    


contig01237/2000-2204/1 TCCCTTTCTCCTTCCCATTACCGTCCCCGTCCATGCATGCACAGATGTCCGCGCCGTCCG
HO734111/231-330/1      --------------------------------------------ATGTCCGCGCCGTCCG
HO733677/363-462/1      --------------------------------------------ATGTCCGCGCCGTCCG
HO732596/373-472/1      --------------------------------------------ATGTCCGCGCCGTCCG
HO733194/393-492/1      --------------------------------------------ATGTCCGCGCCGTCCG
HO715842/222-321/1      --------------------------------------------ATGTCCGCGCCGTCCG
HO715764/222-321/1      --------------------------------------------ATGTCCGCGCCGTCCG
HO733618/363-462/1      --------------------------------------------ATGTCCGCGCCGTCCG
HO733407/372-471/1      --------------------------------------------ATGTCCGCGCCGTCCG
HO729969/229-328/1      --------------------------------------------ATGTCCGCGCCGTCCG
HO716747/394-493/1      --------------------------------------------ATGTCCGCGCCGTCCG
HO736832/362-566/1      TCCCTTTCTCCTTCCCATTACCGTCCCCGTCCATGCATGCACAGATGTCCGCGCCGTCCG
                                                                    ****************


contig01237/2000-2204/1 ACTCGTATCCGACGCCAGAGGACGA
HO734111/231-330/1      ACTCATATCCGACGCCAGAAGACGA
HO733677/363-462/1      ACTCATATCCGACGCCAGAAGACGA
HO732596/373-472/1      ACTCATATCCGACGCCAGAAGACGA
HO733194/393-492/1      ACTCGTATCCGACGCCAGAGGACGA
HO715842/222-321/1      ACTCGTATCCGACGCCAGAGGACGA
HO715764/222-321/1      ACTCGTATCCGACGCCAGAGGACGA
HO733618/363-462/1      ACTCATATCCGACGCCAGAAGACGA
HO733407/372-471/1      ACTCGTATCCGACGCCAGAGGACGA
HO729969/229-328/1      ACTCGTATCCGACGCCAGAGGACGA
HO716747/394-493/1      ACTCATATCCGAAGCCAGAAGACGA
HO736832/362-566/1      ACTCATATCCGACGCCAGAAGACGA
                        **** ******* ****** *****


::::::::::::::
YMGLESTG53832.2.aln
::::::::::::::
CLUSTAL W(1.81) multiple sequence alignment


contig01237/2183-2364/1 CGTATCCGACGCCAGAGGACGAGGACCCCGTCCTGCTGCTCGTCCCGAAGCGATCGAAGG
HO734111/309-408/1      CATATCCGACGCCAGAAGACGAGGACCCCGTCCTGCTGCTCGTCCCGAAGCGATCGAAG-
HO733677/441-622/1      CATATCCGACGCCAGAAGACGAGGACCCCGTCCTGCTGCTCGTCCCGAAGCGATCGAAGG
HO732596/451-550/1      CATATCCGACGCCAGAAGACGAGGACCCCGTCCTGCTGCTCGTCCCGAAGCGATCGAAG-
HO733194/471-570/1      CGTATCCGACGCCAGAGGACGAGGACCCCGTCCTGCTGCTCGTCCCGAAGCGATCGAAG-
HO715842/300-399/1      CGTATCCGACGCCAGAGGACGAGGACCCCGTCCTGCTGCTCGTCCCGAAGCGATCGAAG-
HO747080/9-108/1        CGTATCCGACGCCAGAGGACGAGGACCCCGTCCTGCTGCTCGTCCCGAAGCGATCGAAG-
HO715764/300-399/1      CGTATCCGACGCCAGAGGACGAGGACCCCGTCCTGCTGCTCGTCCCGAAGCGATCGAAG-
HO733618/441-622/1      CATATCCGACGCCAGAAGACGAGGACCCCGTCCTGCTGCTCGTCCCGAAGCGATCGAAGG
HO733407/450-549/1      CGTATCCGACGCCAGAGGACGAGGACCCCGTCCTGCTGCTCGTCCCGAAGCGATCGAAG-
HO729969/307-406/1      CGTATCCGACGCCAGAGGACGAGGACCCCGTCCTGCTGCTCGTCCCGAAGCGATCGAAG-
HO736832/545-726/1      CATATCCGACGCCAGAAGACGAGGACCCCGTCCTGCTGCTCGTCCCGAAGCGATCGAAGG
                        ***********************************************************
                                                                                   


contig01237/2183-2364/1 TGAGCACATCCTCCGTCCACCTCCGTGTCCCCGTGTGGCGCAGACGCTGACAGTGCTGTG
HO734111/309-408/1      ------------------------------------------------------------
HO733677/441-622/1      TGAGCACATCCTCCGTCCACCTCCGTGTCCCCGTGTGGCGCAGACGCTGACAGTGCTGTG
HO732596/451-550/1      ------------------------------------------------------------
HO733194/471-570/1      ------------------------------------------------------------
HO715842/300-399/1      ------------------------------------------------------------
HO747080/9-108/1        ------------------------------------------------------------
HO715764/300-399/1      ------------------------------------------------------------
HO733618/441-622/1      TGAGCACATCCTCCGTCCACCTCCGTGTCCCCGTGTGGCGCAGACGCTGACAGTGCTGTG
HO733407/450-549/1      ------------------------------------------------------------
HO729969/307-406/1      ------------------------------------------------------------
HO736832/545-726/1      TGAGCACATCCTCCGTCCACCTCCGTGTCCCCGTGTGGCGCAGACGCTGACAGTGCTGTG
                                                                                    


contig01237/2183-2364/1 GTTTGGTTTGTTCGTTCACAGGCAAAGCGTTCGTCATGATTGCATGTGCGTGACTGTTGA
HO734111/309-408/1      ---------------------GCAAAGCGTTCGTCATGATTGCATGTGCATGACTGTTGA
HO733677/441-622/1      ATTTGGTTTGTTCGTTCACAGGCAAAGCGTTCGTCATGATTGCATGTGCATGACTGTTGA
HO732596/451-550/1      ---------------------GCAAAGCGTTCGTCATGATTGCATGTGCATGACTGTTGA
HO733194/471-570/1      ---------------------GCAAAGCGTTCGTCATGATTGCATGTGCGTGACTGTTGA
HO715842/300-399/1      ---------------------GCAAAGCGTTCGTCATGATTGCATGTGCGTGACTGTTGA
HO747080/9-108/1        ---------------------GCAAAGCGTTCGTCATGATTGCATGTGCGTGACTGTTGA
HO715764/300-399/1      ---------------------GCAAAGCGTTCGTCATGATTGCATGTGCGTGACTGTTGA
HO733618/441-622/1      ATTTGGTTTGTTCGTTCACAGGCAAAGCGTTCGTCATGATTGCATGTGCATGACTGTTGA
HO733407/450-549/1      ---------------------GCAAAGCGTTCGTCATGATTGCATGTGCGTGACTGTTGA
HO729969/307-406/1      ---------------------GCAAAGCGTTCGTCATGATTGCATGTGCGTGACTGTTGA
HO736832/545-726/1      ATTTGGTTTGTTCGTTCACAGGCAAAGCGTTCGTCATGATTGCATGTGCATGACTGTTGA
                                             ***************************************
                                                                                    


contig01237/2183-2364/1 AC
HO734111/309-408/1      AC
HO733677/441-622/1      AC
HO732596/451-550/1      AC
HO733194/471-570/1      AC
HO715842/300-399/1      AC
HO747080/9-108/1        AC
HO715764/300-399/1      AC
HO733618/441-622/1      AC
HO733407/450-549/1      AC
HO729969/307-406/1      AC
HO736832/545-726/1      AC
                        **
                          


::::::::::::::
YMGLESTG53841.1.aln
::::::::::::::
CLUSTAL W(1.81) multiple sequence alignment


contig01238/20104-20318/1 AGAACAAGGTGGTGTTGATCACAGGCGGGAGTCGAGGCATTGGCAAGATGGTACGTCCCA
HO718271/50-132/1         AGAACAAGGTGGTGTTGATCACAGGCGGGAGTCGAGGCATTGGCAAGATG----------
HO735960/120-317/1        AGAACAAGGTGGTGTTGATCACAGGCGGGAGTCGAGGCATTGGCAAGATGGTACGTCCCA
                          **************************************************          


contig01238/20104-20318/1 GGTCGCACTTGCATTCCCTCTCCGCTTCCTGTACATTTCAGTCCTTCCGAACTTCTGGTA
HO718271/50-132/1         ------------------------------------------------------------
HO735960/120-317/1        GGTCGCACTTGCATTCCCTCTCCGCTTCCTGTACATTTCAGTCCTTCCGAACTTCTGGTA
                                                                                      


contig01238/20104-20318/1 GGGCTGGGAGCCGACGTTCTGACCCACGTCCTCCCGTTTGGCTAGATCGCGACTGGGTTC
HO718271/50-132/1         ---------------------------------------------ATCGCGACCGGGTTC
HO735960/120-317/1        GGGCTGGGAGCCGACGTTCTGACCCACGTCCTCCCGTTTGGCTAGATCGCGACTGGGTTC
                                                                       ******** ******


contig01238/20104-20318/1 ATCAAGAACGGCGCGAAGGTACGTGCCTTCTCTCC
HO718271/50-132/1         ATCAAGAACGGCGCGAAG-----------------
HO735960/120-317/1        ATCAAGAACGGCGCGAAG-----------------
                          ******************                 


::::::::::::::
YMGLESTG53851.1.aln
::::::::::::::
CLUSTAL W(1.81) multiple sequence alignment


contig01241/28797-28961/1 CGAGAAGGCTAACCACGTCGTAATCGTCGGTGGCGGTGCGGTCGGTATCGGTAAGTTTAA
HO740014/535-616/1        CGAGAAGGCTAACCACGTCGTAATCGTCGGTGGCGGTGCGGTCGGTATCG----------
HO720531/547-693/1        CGAGAAGGCTAACCACGTCGTAATCGTCGGTGGCGGTGCGGTCGGTATCGGTAAGTTTAA
HO734223/521-602/1        CGAGAAGGCTAACCACGTCGTAATCGTCGGTGGCGGTGCGGTCGGTATCG----------
HO737202/514-595/1        CGAGAAGGCTAACCACGTCGTAATCGTCGGTGGCGGTGCGGTCGGTATCG----------
                          **************************************************          


contig01241/28797-28961/1 CCTTTGTGGAACTTTTTTTCGCTCGATTGGCTAAGGCGGCGTCACATGTCGCCAGAGTTG
HO740014/535-616/1        -------------------------------------------------------AGTTG
HO720531/547-693/1        CCTTTGTGGAACTTTTTTTCGCTCGATTGGCTAAGGCGGCGTCACATGTCGCCAGAGTTG
HO734223/521-602/1        -------------------------------------------------------AGTTG
HO737202/514-595/1        -------------------------------------------------------AGTTG
                                                                                 *****


contig01241/28797-28961/1 GCTGGAGAAATCAAGCAAGCGTTCCCTGTAAGCGCTCGCAAATGT
HO740014/535-616/1        GCTGGAGAAATAAAGCAAGCGTTCCCG------------------
HO720531/547-693/1        GCTGGAGAAATCAAGCAAGCGTTCCCT------------------
HO734223/521-602/1        GCTGGAGAAATAAAGCAAGCGTTCCCG------------------
HO737202/514-595/1        GCTGGAGAAATAAAGCAAGCGTTCCCG------------------
                          *********** **************                   


::::::::::::::
YMGLESTG53865.1.aln
::::::::::::::
CLUSTAL W(1.81) multiple sequence alignment


contig01242/54834-55002/1 TGGCGGAGTTCGATAAGGGTCTGCGAGGGCGGAGCCCTGCTCGGAGTGCATGGTACGCAC
HO733822/605-773/1        TGGCGGAGTTCGATAAGGGTCTGCGAGGGCGGAGCCCTGCTCGGAGTGCATGGTACGCAC
HO718272/500-668/1        TGGCGGAGTTCGATAAGGGTCTGCGAGGGCGGAGCCCTGCTCGGAGTGCATGGTACGCAC
HO710756/549-648/1        TGGCGAAGTTCGATAAGGGTCTGCGAGGGCGGAGCCCTGCTCGGAGTGCATG--------
HO747967.rev/545-713/1    TGGCGGAGTTCGATAAGGGTCTGCGAGGGCGGAGCCCTGCTCGGAGTGCATGGTACGCAC
                          ***** **********************************************        


contig01242/54834-55002/1 AACTAGATTGGTCGCCCGCCTCAGTAAAAGATAACTTTCTTCTTTTCGGCATGGCCAATA
HO733822/605-773/1        AACTAGATTGGTCGCCCGCCTCAGTAAAAGATAACTTTCTTCTTTTCGGCATGGCCAATA
HO718272/500-668/1        AACTAGATTGGTCGCCCGCCTCAGTAAAAGATAACTTTCTTCTTTTCGGCATGGCCAATA
HO710756/549-648/1        ------------------------------------------------------------
HO747967.rev/545-713/1    AACTAGATTGGTCGCCCGCCTCAGTAAAAGATAACTTTCTTCTTTTCGGCATGGCCAATA
                                                                                      


contig01242/54834-55002/1 GCTGATTCGGCAGTGTCCTCTCCTCCATCCATTGTATTTGTCCGAGCTT
HO733822/605-773/1        GCTGATTCGGCAGTGTCCTCTCCTCCATCCATTGTATTTGTCCGAGCTT
HO718272/500-668/1        GCTGATTCGGCAGTGTCCTCTCCTCCATCCATTGTATTTGTCCGAGCTT
HO710756/549-648/1        -CTGATTCGGCAGTGTCCTCTCCTCCATCCATTGCATTTGTCCGAGCTT
HO747967.rev/545-713/1    GCTGATTCGGCAGTGTCCTCTCCTCCATCCATTGTATTTGTCCGAGCTT
                           ********************************* **************
                                                                           


::::::::::::::
YMGLESTG53870.1.aln
::::::::::::::
CLUSTAL W(1.81) multiple sequence alignment


contig01242/69125-69299/1 TGACCTTTTGCCTCGACCTCGGAGGGAGGGATTGTACGAAGTGTGTTGTGTAGGAGTGGG
HO737401/373-547/1        TGACCTTTTGCCTCGACCTCGGAGGGAGGGATTGTACGAAGTGTGTTGTGTAGGAGTGGG
HO751238/431-605/1        TGACCTTTTGCCTCGACCTCGGAGGGAGGGATTGTACGAAGTGTGTTGTGTAGGAGTGGG
HO739210.rev/720-808/1    TGACCTTTTGCCTCGACCTCGGAGGGAGGGATTGTACGAAGTGTGTTGTGTAGGAGTGGG
                          ************************************************************


contig01242/69125-69299/1 ATTACTTTATCGGTACTGTGACATTCGTTTCTGCCTGGCATGCCTAGAATTCTCACGCTC
HO737401/373-547/1        ATTACTTTATCGGTACTGTGACATTCGTTTCTGCCTGGCATGCCTAGAATTCTCACGCTC
HO751238/431-605/1        ATTACTTTATCGGTACTGTGACATTCGTTTCTGCCTGGCATGCCTAGAATTCTCACGCTC
HO739210.rev/720-808/1    ATTACTTTATCG------------------------------------------------
                          ************                                                


contig01242/69125-69299/1 GTTTCTTTCGTTTTCGTTATACCGCGCTCTCGCCGTAGACTGTATTTATCGTCTA
HO737401/373-547/1        GTTTCTTTCGTTTTCGTTATACCGCGCTCTCGCCGTAGACTGTATTTATCGTCTA
HO751238/431-605/1        GTTTCTTTCGTTTTCGTTATACCGCGCTCTCGCCGTAGACTGTATTTATCGTCTA
HO739210.rev/720-808/1    --------------------------------------ACTGTATTTATCGTCTA
                                                                *****************
                                                                                 


::::::::::::::
YMGLESTG53880.1.aln
::::::::::::::
CLUSTAL W(1.81) multiple sequence alignment


contig01242/127261-127440/1 CTCGGGGCTGAACGGGATGCAGCGCGTCTTGTGGATGAACCAATGCGATCCTAAGTACCG
HO741497/382-481/-1         CTCGGGACTGAACGGGATGCAGCGCGTCTTGTGGATGAACCAATGTGATC----------
HO739262/603-778/-1         CTCGGGACTGAACGGGATGCAGCGCGTCTTGTGGATGAACCAATGTGATCCTA--T--CG
HO719714/335-434/-1         CTCGGGGCTGAACGGGATGCAGCGCGTCTTGTGGATGAACCAATGCGATC----------
HO741498/382-481/-1         CTCGGGACTGAACGGGATGCAGCGCGTCTTGTGGATGAACCAATGTGATC----------
                            ****** ************************************** ****          


contig01242/127261-127440/1 AGCAGCGGAACAGATGATCAGCGGATACAGGCGAGGAGGACGCGAACACAGAACGACGAA
HO741497/382-481/-1         ------------------------------------------------------------
HO739262/603-778/-1         AGGAGCGGAACAGATGGTCAGCGGATGCAGCCAAGGGAGGCATAAACACAGAAAGACGGA
HO719714/335-434/-1         ------------------------------------------------------------
HO741498/382-481/-1         ------------------------------------------------------------
                                                                                        


contig01242/127261-127440/1 GCGAACGCACGCTGACAGGCCTTGGAGCAGTAGCGTATTGCATGGCACGCGTTGCAGAAC
HO741497/382-481/-1         ----------GCTGACAGGCCTTGGAGCAGTAGCGTATTGCATGGCACGCGTTGCAGAAC
HO739262/603-778/-1         GCGAACGCACGCTGACAGGCCTTGGAGCAGTAGCGTATTGCATGGCACGCGTTGCAGAAC
HO719714/335-434/-1         ----------GCTGACAGGCCTTGGAGCAGTAGCGTATTGCATGGCACGCGTTGCAGAAC
HO741498/382-481/-1         ----------GCTGACAGGCCTTGGAGCAGTAGCGTATTGCATGGCACGCGTTGCAGAAC
                                      **************************************************


::::::::::::::
YMGLESTG53886.1.aln
::::::::::::::
CLUSTAL W(1.81) multiple sequence alignment


contig01242/160975-161159/1 CATGTTGAACGTGTTCCCGTACTTTTCAACGTACTCGAACCAGTCGTTCGCTACGTTCAA
HO714182/29-128/-1          CATGTTGAACGTGTTCCCGTACTTTTCAATGTATTCGAACCAGTCGTTCG----------
HO716701/402-586/-1         CATGTTGAACGTGTTCCCGTACTTTTCAACGTACTCGAACCAGTCGTTCGCTACGTTCAA
                            ***************************** *** ****************          


contig01242/160975-161159/1 CAGCTACCTCCGTCAGCCCTCGCTTCTCCCCATAGGAGGTACTGAAAACAATGGATGGCT
HO714182/29-128/-1          ------------------------------------------------------------
HO716701/402-586/-1         CAGCTACCTCCGTCAGCCCTCGCTTCTCCCCATAGGAGGTACTGAAAACAATGGATGGCT
                                                                                        


contig01242/160975-161159/1 CGAAGGATGGCTCACCGAGGTACGACGCCCGGTCGCTCTCAAACATCTTCATGAGCAGGT
HO714182/29-128/-1          ---------------CGAGGTACGACGTCCGGTCGCTCTCAAACATCCTCATGAGCAGGT
HO716701/402-586/-1         CGAAGGATGGCTCACCGAGGTACGACGCCCGGTCGCTCTCAAACATCTTCATGAGCAGGT
                                           ************ ******************* ************


contig01242/160975-161159/1 CAACG
HO714182/29-128/-1          CAACG
HO716701/402-586/-1         CAACG
                            *****


::::::::::::::
YMGLESTG53908.1.aln
::::::::::::::
CLUSTAL W(1.81) multiple sequence alignment


contig01246/7519-7675/1 GACGGAACGTGTCACATGCGGCTTACCGAATTGCAACAGCGTGAACAACAACTGCAAAGA
HO740887/596-652/-1     --------------------------CGAATTGCAACAGCGTGAACAACAA---------
HO740358/600-656/-1     --------------------------CGAATTGCAACAGCGTGAACAACAA---------
HO728452/595-651/-1     --------------------------CGAATTGCAACAGCGTGAACAACAA---------
HO718659/614-670/-1     --------------------------CGAATTGCAACAGCGTGAACAACAA---------
HO738857/628-684/-1     --------------------------CGAATTGCAACAGCGTGAACAACAA---------
HO731798/554-710/-1     GACGGAACGTGTCACATGCGGCTTACCGAATTGCAACAGCGTGAACAACAACTGCAAAGA
HO715562/658-714/-1     --------------------------CGAATTGCAACAGCGTGAACAACAA---------
HO728909/594-650/-1     --------------------------CGAATTGCAACAGCGTGAACAACAA---------
HO739572/591-647/-1     --------------------------CGAATTGCAACAGCGTGAACAACAA---------
HO746084/587-656/-1     -------------ACAAGAGCGAAAGCGAATTGCAACAGCGTGAACAACAA---------
HO734920/408-564/-1     GACGGAACGTGTCACATGCGGCTTACCGAATTGCAACAGCGTGAACAACAACTGCAAAGA
HO728854/619-675/-1     --------------------------CGAATTGCAACAGCGTGAACAACAA---------
                                                  *************************         


contig01246/7519-7675/1 ACAGTTTGAGTTGCTTCAAACCACGCAATTAAATGTTCGAACACCCACAACGGTCATCGT
HO740887/596-652/-1     ------------------------------------------------AATGGTCATCGT
HO740358/600-656/-1     ------------------------------------------------AACGGTCATCGT
HO728452/595-651/-1     ------------------------------------------------AACGGTCATCGT
HO718659/614-670/-1     ------------------------------------------------AACGGTCATCGT
HO738857/628-684/-1     ------------------------------------------------AATGGTCATCGT
HO731798/554-710/-1     ACAGTTTGAGTTGCTTCAAACCACGCAATTAAATGTTCGAACACCCACAACGGTCATCGT
HO715562/658-714/-1     ------------------------------------------------AACGGTCATCGT
HO728909/594-650/-1     ------------------------------------------------AACGGTCATCGT
HO739572/591-647/-1     ------------------------------------------------AATGGTCATCGT
HO746084/587-656/-1     ------------------------------------------------AACGGTCATCGT
HO734920/408-564/-1     ACAGTTTGAGTTTCTTCAAACCACGCAATTAAATGTTCGAACACCCACAATGGTCATCGT
HO728854/619-675/-1     ------------------------------------------------AATGGTCATCGT
                                                                        ** *********


contig01246/7519-7675/1 CAGAATCATACTCCGCTTGACTTTGTGAACAGAAGTG
HO740887/596-652/-1     CAGAATCATACTCCGCTTGA-----------------
HO740358/600-656/-1     CAGAATCATACTCCGCTTGA-----------------
HO728452/595-651/-1     CAGAATCATACTCCGCTTGA-----------------
HO718659/614-670/-1     CAGAATCATACTCCGCTTGA-----------------
HO738857/628-684/-1     CAGAATCATACTCCGCTTGA-----------------
HO731798/554-710/-1     CAGAATCATACTCCGCTTGACTTTGTGAACAGAAGTG
HO715562/658-714/-1     CAGAATCATACTCCGCTTGA-----------------
HO728909/594-650/-1     CAGAATCATACTCCGCTTGA-----------------
HO739572/591-647/-1     CAGAATCATACTCCGCTTGA-----------------
HO746084/587-656/-1     CAGAATCATACTCCGCTTGA-----------------
HO734920/408-564/-1     CAGAATCATACTCCGCTTGACTTTGTGAACAGAAGTG
HO728854/619-675/-1     CAGAATCATACTCCGCTTGA-----------------
                        ********************                 


::::::::::::::
YMGLESTG53908.2.aln
::::::::::::::
CLUSTAL W(1.81) multiple sequence alignment


contig01246/7608-7758/1 TAAATGTTCGAACACCCACAACGGTCATCGTCAGAATCATACTCCGCTTGACTTTGTGAA
HO740887/570-627/-1     -------------------AATGGTCATCGTCAGAATCATACTCCGCTTGA---------
HO740358/574-631/-1     -------------------AACGGTCATCGTCAGAATCATACTCCGCTTGA---------
HO728452/569-626/-1     -------------------AACGGTCATCGTCAGAATCATACTCCGCTTGA---------
HO718659/588-645/-1     -------------------AACGGTCATCGTCAGAATCATACTCCGCTTGA---------
HO738857/602-659/-1     -------------------AATGGTCATCGTCAGAATCATACTCCGCTTGA---------
HO731798/471-621/-1     TAAATGTTCGAACACCCACAACGGTCATCGTCAGAATCATACTCCGCTTGACTTTGTGAA
HO715562/609-689/-1     -------------------AACGGTCATCGTCAGAATCATACTCCGCTTGA---------
HO728909/568-625/-1     -------------------AACGGTCATCGTCAGAATCATACTCCGCTTGA---------
HO739572/565-622/-1     -------------------AATGGTCATCGTCAGAATCATACTCCGCTTGA---------
HO746084/561-618/-1     -------------------AACGGTCATCGTCAGAATCATACTCCGCTTGA---------
HO734920/325-475/-1     TAAATGTTCGAACACCCACAATGGTCATCGTCAGAATCATACTCCGCTTGACTTTGTGAA
HO728854/593-650/-1     -------------------AATGGTCATCGTCAGAATCATACTCCGCTTGA---------
                                           ** *****************************         


contig01246/7608-7758/1 CAGAAGTGAGCGAAGCAAACGGGGGATGTCGAGATAACTGACCGGCATGGAGACGAAAGG
HO740887/570-627/-1     ------------------------------------------CGGCATGGAGACGAAAGG
HO740358/574-631/-1     ------------------------------------------CGGCATGGAGACGAAAGG
HO728452/569-626/-1     ------------------------------------------CGGCATGGAGACGAAAGG
HO718659/588-645/-1     ------------------------------------------CGGCATGGAGACGAAAGG
HO738857/602-659/-1     ------------------------------------------CGGCATGGAGACGAAAGG
HO731798/471-621/-1     CAGAAGTGAGCGAAGCAAACGGGGGATGTCGAGATAACTGACCGGCATGGAGACGAAAGG
HO715562/609-689/-1     ------------------------------------------CGGCATGGAGACGAAAGG
HO728909/568-625/-1     ------------------------------------------CGGCATGGAGACGAAAGG
HO739572/565-622/-1     ------------------------------------------CGGCATGGAGACGAAAGG
HO746084/561-618/-1     ------------------------------------------CGGCATGGAGACGAAAGG
HO734920/325-475/-1     CAGAAGTGAGTGAAGCAAACGGGGGATGTCGAGATAACTGACCGGCATGGAGACGAAAGG
HO728854/593-650/-1     ------------------------------------------CGGCATGGAGACGAAAGG
                                                                  ******************


contig01246/7608-7758/1 CGAAGAAACTGTTGTGGGGCCTTTAGCAATT
HO740887/570-627/-1     CGAAGAAA-----------------------
HO740358/574-631/-1     CGAAGAAA-----------------------
HO728452/569-626/-1     CGAAGAAA-----------------------
HO718659/588-645/-1     CGAAGAAA-----------------------
HO738857/602-659/-1     CGAAGAAA-----------------------
HO731798/471-621/-1     CGAAGAAACTGTTGTGGGGCCTTTAGCAATT
HO715562/609-689/-1     CGAAGAAACTGTTGTGGGGCCTTTAGCAATT
HO728909/568-625/-1     CGAAGAAC-----------------------
HO739572/565-622/-1     CGAAGAAA-----------------------
HO746084/561-618/-1     CGAAGAAA-----------------------
HO734920/325-475/-1     CGAAGAAACTGTTGTGGGGCCTTTAGCAATT
HO728854/593-650/-1     CGAAGAAA-----------------------
                        *******                        


::::::::::::::
YMGLESTG53908.3.aln
::::::::::::::
CLUSTAL W(1.81) multiple sequence alignment


contig01246/7685-7835/1 AACGGGGGATGTCGAGATAACTGACCGGCATGGAGACGAAAGGCGAAGAAACTGTTGTGG
HO740887/544-595/-1     -------------------------CGGCATGGAGACGAAAGGCGAAGAAA---------
HO740358/548-599/-1     -------------------------CGGCATGGAGACGAAAGGCGAAGAAA---------
HO728452/543-594/-1     -------------------------CGGCATGGAGACGAAAGGCGAAGAAA---------
HO718659/562-613/-1     -------------------------CGGCATGGAGACGAAAGGCGAAGAAA---------
HO738857/576-627/-1     -------------------------CGGCATGGAGACGAAAGGCGAAGAAA---------
HO731798/394-544/-1     AACGGGGGATGTCGAGATAACTGACCGGCATGGAGACGAAAGGCGAAGAAACTGTTGTGG
HO715562/555-657/-1     -------------------------CGGCATGGAGACGAAAGGCGAAGAAACTGTTGTGG
HO728909/542-593/-1     -------------------------CGGCATGGAGACGAAAGGCGAAGAAC---------
HO739572/539-590/-1     -------------------------CGGCATGGAGACGAAAGGCGAAGAAA---------
HO746084/535-586/-1     -------------------------CGGCATGGAGACGAAAGGCGAAGAAA---------
HO734920/248-398/-1     AACGGGGGATGTCGAGATAACTGACCGGCATGGAGACGAAAGGCGAAGAAACTGTTGTGG
HO728854/567-618/-1     -------------------------CGGCATGGAGACGAAAGGCGAAGAAA---------
                                                 *************************          


contig01246/7685-7835/1 GGCCTTTAGCAATTGCCCCACAAGCTGGCCTAGTGAACTCACGTATGGGCCATTGAAGCT
HO740887/544-595/-1     ------------------------------------------GTATGGGCCATTGAAGCT
HO740358/548-599/-1     ------------------------------------------GTATGGGCCATTGAAGCT
HO728452/543-594/-1     ------------------------------------------GTATGGGCCATTGAAGCT
HO718659/562-613/-1     ------------------------------------------GTATGGGCCATTGAAGCT
HO738857/576-627/-1     ------------------------------------------GTATGGGCCATTGAAGCT
HO731798/394-544/-1     GGCCTTTAGCAATTGCCCCACAAGCTGGCCTAGTGAACTCACGTATGGGCCATTGAAGCT
HO715562/555-657/-1     GGCCTTTAGCAATTGCCCCACAAGCTGGCCTAGTGAACTCACGTATGGGCCATTGAAGCT
HO728909/542-593/-1     ------------------------------------------GTATGGGCCATTGAAGCT
HO739572/539-590/-1     ------------------------------------------GTATGGGCCATTGAAGCT
HO746084/535-586/-1     ------------------------------------------GTATGGGCCATTGAAGCT
HO734920/248-398/-1     GGCCTTTAGCAATTGCCCCACAAGCTGGCCTAGTGAACTCACGTATGGGCCATTGAAGCT
HO728854/567-618/-1     ------------------------------------------GTATGGGCCATTGAAGCT
                                                                  ******************


contig01246/7685-7835/1 ACAAAGCCCTGTATGCGCGCATATTATAAGC
HO740887/544-595/-1     ACAAAGCC-----------------------
HO740358/548-599/-1     ACAAAGCC-----------------------
HO728452/543-594/-1     ACAAAGCC-----------------------
HO718659/562-613/-1     ACAAAGCC-----------------------
HO738857/576-627/-1     ACAAAGCC-----------------------
HO731798/394-544/-1     ACAAAGCCCTGTATGCGCGCATATTATAAGC
HO715562/555-657/-1     ACAAAGCC-----------------------
HO728909/542-593/-1     ACAAAGCC-----------------------
HO739572/539-590/-1     ACAAAGCC-----------------------
HO746084/535-586/-1     ACAAAGCC-----------------------
HO734920/248-398/-1     ACAAAGCCCTGTATGCGCGCATATTATAAGC
HO728854/567-618/-1     ACAAAGCC-----------------------
                        ********                       


::::::::::::::
YMGLESTG53912.1.aln
::::::::::::::
CLUSTAL W(1.81) multiple sequence alignment


contig01246/13858-14015/1 TGTACGTCGGCCAGTACCTCGTGGAGCGGCTCGCCCAGCTCGGTGTTACGGTGCGCCATC
HO742220/155-246/1        TGTACGTCGGCCAGTACCTCGTGGAGCGGCTCGCCCAGCTCGGTGTTACG----------
HO732610/133-224/1        TGTACGTCGGCCAGTACCTCGTGGAGCGGCTCGCCCAGCTCGGTGTTACG----------
HO742221/155-246/1        TGTACGTCGGCCAGTACCTCGTGGAGCGGCTCGCCCAGCTCGGTGTTACG----------
HO740640/156-247/1        TGTACGTCGGCCAGTACCTCGTGGAGCGGCTCGCCCAGCTCGGTGTTACG----------
HO751686/197-347/1        TGTACGTCGGCCAGTACCTCGTGGAGCGGCTCGCCCAGCTCGGTGTTACGGTGCGCCATC
HO711392/146-237/1        TGTACGTCGGCCAGTACCTCGTGGAGCGGCTCGCCCAGCTCGGTGTTACG----------
                          **************************************************          


contig01246/13858-14015/1 CCGCATTGCATACGAGAGCTAGGTTCTGAAGCCGGGCCGTGCTCATTAGAAAATGTTCGG
HO742220/155-246/1        -------------------------------------------------AAAATGTTCGG
HO732610/133-224/1        -------------------------------------------------AAAATGTTCGG
HO742221/155-246/1        -------------------------------------------------AAAATGTTCGG
HO740640/156-247/1        -------------------------------------------------AAAATGTTCGG
HO751686/197-347/1        CCGCATTGCATACGAGAGCTAGGTTCTGAAGCCGGGCCGTGCTCATTAGAAAATGTTCGG
HO711392/146-237/1        -------------------------------------------------AAAATGTTCGG
                                                                           ***********


contig01246/13858-14015/1 CGTCCCCGGAGATTTCAACCTAGG-TGCGTCCTGACGCT
HO742220/155-246/1        CGTCCCCGGAGATTTCAACCTAGGTTTCCTC--------
HO732610/133-224/1        CGTCCCCGGAGATTTCAACCTAGGTTTCCTC--------
HO742221/155-246/1        CGTCCCCGGAGATTTCAACCTAGGTTTCCTC--------
HO740640/156-247/1        CGTCCCCGGAGATTTCAACCTAGGTTTCCTC--------
HO751686/197-347/1        CGTCCCCGGAGATTTCAACCTAGGTTTCCTC--------
HO711392/146-237/1        CGTCCCCGGAGATTTCAACCTAGGTTTCCTC--------
                          ************************ * * **        


::::::::::::::
YMGLESTG53947.1.aln
::::::::::::::
CLUSTAL W(1.81) multiple sequence alignment


contig01248/5905-6063/1 GAACTCAAAGAAGGGTTCCTTGTACACTGTAGCCTCAAAATGTGCCGATTGTGTGTGTCC
HO740416/447-569/1      GAACTCAAAGAAGGGTTCCTTGTACACTGTAGCCTCAAAATGTGCCGATTGTGTGTGTCC
HO746423.rev/356-455/1  GAACTCAAAGAAGGGTTCCTTGTACACTGTAGCCTCAAAATGTGCCGATT----------
                        **************************************************          


contig01248/5905-6063/1 CTGTACCCCTCATTTCTTTGTCGTTTTGCTCATGCGTTAGTTGAGATAGGTTGCTGGATC
HO740416/447-569/1      CTGTACCCCTCATTTCTTTGTCGTTTTGCTCATGCGTTAGTTGAGATAGGTTGCTGGATC
HO746423.rev/356-455/1  -------------------------------------------------GTTGCTGGATC
                                                                         ***********


contig01248/5905-6063/1 CACAACACTTTTTGTTCCCTTTGCTCGGATCGCGGATTG
HO740416/447-569/1      CAC------------------------------------
HO746423.rev/356-455/1  CACAACACTTTTTGTTCCCTTTGCTCGGATCGCGGATTG
                        ***                                    


::::::::::::::
YMGLESTG53954.1.aln
::::::::::::::
CLUSTAL W(1.81) multiple sequence alignment


contig01250/5955-6121/1 TTAAAGCGTAGCGCGCGCCGTGTTAAGTTCTCCCGGACCAGTCTTGACACCTACGTGTCG
HO735177/282-448/-1     TTAAAGCGTAGCGCGCGCCGTGTTAAGTTCTCCCGGACCAGTCTTGACACCTACGTGTCG
HO734189/492-591/-1     TTAAAGCGTAGCGCGCGCCGTGTTAAGTTCTCCCGGACCAGTCTTGACAC----------
HO718798/466-565/-1     TTAAAGCGTAGCGCGCGCCGTGTTAAGTTCTCCCGGACCAGTCTTGACAC----------
HO714324/71-170/-1      TTAAAGCGTAGCGCGCGCCGTGTTAAGTTCTCCCGGACCAGTCTTGACAC----------
HO746304/62-161/-1      TTAAAGCGTAGCGCGCGCCGTGTTAAGTTCTCCCGGACCAGTCTTGACAC----------
HO728599/508-607/-1     TTAAAGCGTAGCGCGCGCCGTGTTAAGTTCTCCCGGACCAGTCTTGACAC----------
                        **************************************************          


contig01250/5955-6121/1 CCGTGGCGGGCGCGGTTAGGGCCACGAGGAGCCGGAAATGCATAACGTGTGGCATACCTG
HO735177/282-448/-1     CCGTGGCGGGCGCGGTTAGGGCCACGAGGAGCCGGAAATGCATAACGTGTGGCATACCTG
HO734189/492-591/-1     ---------------------------------------------------------CTG
HO718798/466-565/-1     ---------------------------------------------------------CTG
HO714324/71-170/-1      ---------------------------------------------------------CTG
HO746304/62-161/-1      ---------------------------------------------------------CTG
HO728599/508-607/-1     ---------------------------------------------------------CTG
                                                                                 ***


contig01250/5955-6121/1 TTCACGTTGAGTGATGATTTGACTCGCGTTAAATTGTGCGACGACAC
HO735177/282-448/-1     TTCACGTTGAGTGATGATTTGACTCGCGTTAAATTGTGCGACGACAC
HO734189/492-591/-1     TTCACGTTGAGTGATGATTTGACTCGCGTTAAATTGTGCGACGACGC
HO718798/466-565/-1     TTCACGTTGAGTGATGATTTGACTCGCGTTAAATTGTGCGACGACGC
HO714324/71-170/-1      TTCACGTTGAGTGATGATTTGACTCGCGTTAAATTGTGCGACGACGC
HO746304/62-161/-1      TTCACGTTGAGTGATGATTTGACTCGCGTTAAATTGTGCGACGACGC
HO728599/508-607/-1     TTCACGTTGAGTGATGATTTGACTCGCGTTAAATTGTGCGACGACGC
                        ********************************************* *


::::::::::::::
YMGLESTG53954.2.aln
::::::::::::::
CLUSTAL W(1.81) multiple sequence alignment


contig01250/6349-6500/1 TCGAGGCTTTGCACGGATGTCATAGACGATGGGTGTCTCGAACCATGGGACCTGCAAGGC
HO735177/1-118/-1       TCGAGGCTTTGCACGGATGTCATAGACGATGGGTGTCTCGAACCATGGGACCTGCAAGGC
HO734189/229-328/-1     TCGAGGCTTTGCACGGATGTCATAGACGATGGGTGTCTCGAACCATGGGAC---------
HO718798/206-305/-1     TCGAGGCTTTGCACGGATGTCATAGACGATGGGTGTCTCGAACCATGGGAC---------
HO728599/245-344/-1     TCGAGGCTTTGCACGGATGTCATAGACGATGGGTGTCTCGAACCATGGGAC---------
                        ***************************************************         


contig01250/6349-6500/1 CAACGTGTCAACGCCGCATCGTCATTCATCGGTAAGCACTGACCATGAGATGGGTTCCTT
HO735177/1-118/-1       CAACGTGTCAACGCCGCATCGTCATTCATCGGTAAGCACTGACCATGAGATGGGTTCC--
HO734189/229-328/-1     -------------------------------------------CATGAGATGGGTTCCTT
HO718798/206-305/-1     -------------------------------------------CATGAGATGGGTTCCTT
HO728599/245-344/-1     -------------------------------------------CATGAGATGGGTTCCTT
                                                                   ***************  


contig01250/6349-6500/1 CGGGGTAGACCTCCTCTTTCACACCGTGCAGC
HO735177/1-118/-1       --------------------------------
HO734189/229-328/-1     CGGGGTAGACCTCCTCTTTCACACCGTGCAGC
HO718798/206-305/-1     CGGGGTAGACCTCCTCTTTCACACCGTGCAGC
HO728599/245-344/-1     CGGGGTAGACCTCCTCTTTCACACCGTGCAGC
                                                        


::::::::::::::
YMGLESTG53974.1.aln
::::::::::::::
CLUSTAL W(1.81) multiple sequence alignment


contig01251/6555-6712/1 ATCAGCTGAATCTGAGGAGAGCGCGGAGGGCTGTTGTCTCCTCTTCCAGGCTATCGAAAG
HO727989/11-110/-1      ATCAGCTGAATCTGAGGAGAGCGCGGAGGGCTGTTGTCTCCTCTTCCAGG----------
HO712593/78-177/-1      ATCAGCTGAATCTGAGGAGAGCGCGGAGGGCTGTTGTCTCCTCTTCCAGG----------
HO723918/98-197/-1      ATCAGCTGAATCTGAGGAGAGCGCGGAGGGCTGTTGTCTCCTCTTCCAGG----------
HO728546/110-267/-1     ATCAGCTGAATCTGAGGAGAGCGCGGAGGGCTGTTGTCTCCTCTTCCAGGCTATCGAAAG
HO714082/110-267/-1     ATCAGCTGAATCTGAGGAGAGCGCGGAGGGCTGTTGTCTCCTCTTCCAGGCTATCGAAAG
                        **************************************************          


contig01251/6555-6712/1 AGGAGTAAGAGGGATGTGCTGTTCCGAGGAGAGGAAGACGCGGCATACCTGGAGGGGTGG
HO727989/11-110/-1      ------------------------------------------------CTGGAGGGGTGG
HO712593/78-177/-1      ------------------------------------------------CTGGAGGGGTGG
HO723918/98-197/-1      ------------------------------------------------CTGGAGGGGTGG
HO728546/110-267/-1     AGGAGTAAGAGGGATGTGCTGTTCCGAGGAGAGGAAGACGCGGCATACCTGGAGGGGTGG
HO714082/110-267/-1     AGGAGTAAGAGGGATGTGCTGTTCCGAGGAGAGGAAGACGCGGCATACCTGGAGGGGTGG
                                                                        ************


contig01251/6555-6712/1 GGTGGAGAGAACGAAGCGGGGATGCTAGCTTTGCTTTC
HO727989/11-110/-1      GGTGGAGAGAACGAAGCGGGGATGCTAGCTTTGCTTTC
HO712593/78-177/-1      GGTGGAGAGAACGAAGCGGGGATGCTAGCTTTGCTTTC
HO723918/98-197/-1      GGTGGAGAGAACGAAGCGGGGATGCTAGCTTTGCTTTC
HO728546/110-267/-1     GGTGGAGAGAACGAAGCGGGGATGCTAGCTTTGCTTTC
HO714082/110-267/-1     GGTGGAGAGAACGAAGCGGGGATGCTAGCTTTGCTTTC
                        **************************************


::::::::::::::
YMGLESTG54043.1.aln
::::::::::::::
CLUSTAL W(1.81) multiple sequence alignment


contig01261/8441-8593/1 TCATTCGTTGCATCCCGGACTTTGGCCTCCATCTCGCTGACATTGAAGACGACGTTCTTC
HO718395/33-132/-1      TCATTCGTTGCATCCCGGACTTTGGCCTCCATCTCGCTGACATTGAAGACGACGTTCTTC
HO752048/50-202/-1      TCATTCGTTGCATCCCGGACTTTGGCCTCCATCTCGCTGACATTGAAGACGACGTTCTTC
HO752010/50-202/-1      TCATTCGTTGCATCCCGGACTTTGGCCTCCATCTCGCTGACATTGAAGACGACGTTCTTC
HO757025/33-185/-1      TCATTCGTTGCATCCCGGACTTTGGCCTCCATCTCGCTGACATTGAAGACGACGTTCTTC
HO757011/45-197/-1      TCATTCGTTGCATCCCGGACTTTGGCCTCCATCTCGCTGACATTGAAGACGACGTTCTTC
HO729863/50-149/-1      TCATTCGTTGCATCCCGGACTTTGGCCTCCATCTCGCTGACATTGAAGACGACGTTCTTC
HO751969/50-202/-1      TCATTCGTTGCATCCCGGACTTTGGCCTCCATCTCGCTGACATTGAAGACGACGTTCTTC
                        ************************************************************


contig01261/8441-8593/1 GCCTGCGGACATTTGGTATCATATCCGCAGCCTAAAGACAGTTATCGCGGCATACCTGGT
HO718395/33-132/-1      GC-----------------------------------------------------CTGGT
HO752048/50-202/-1      GCCTGCGGACATTTGGTATCATATCCGCAGCCTAAAGACAGTTATCGCGGCATACCTGGT
HO752010/50-202/-1      GCCTGCGGACATTTGGTATCATATCCGCAGCCTAAAGACAGTTATCGCGGCATACCTGGT
HO757025/33-185/-1      GCCTGCGGACATTTGGTATCATATCCGCAGCCTAAAGACAGTTATCGCGGCATACCTGGT
HO757011/45-197/-1      GCCTGCGGACATTTGGTATCATATCCGCAGCCTAAAGACAGTTATCGCGGCATACCTGGT
HO729863/50-149/-1      GC-----------------------------------------------------CTGGT
HO751969/50-202/-1      GCCTGCGGACATTTGGTATCATATCCGCAGCCTAAAGACAGTTATCGCGGCATACCTGGT
                        **                                                     *****


contig01261/8441-8593/1 TATACATCGACTTGATGTCGTACATCGTTATCT
HO718395/33-132/-1      TATACATCGACTTGATGTCGTACATCGTTATCT
HO752048/50-202/-1      TATACATCGACTTGATGTCGTACATCGTTATCT
HO752010/50-202/-1      TATACATCGACTTGATGTCGTACATCGTTATCT
HO757025/33-185/-1      TATACATCGACTTGATGTCGTACATCGTTATCT
HO757011/45-197/-1      TATACATCGACTTGATGTCGTACATCGTTATCT
HO729863/50-149/-1      TATACATCGACTTGATGTCGTACATCGTTATCT
HO751969/50-202/-1      TATACATCGACTTGATGTCGTACATCGTTATCT
                        *********************************


::::::::::::::
YMGLESTG54094.1.aln
::::::::::::::
CLUSTAL W(1.81) multiple sequence alignment


contig01263/3204-3379/1 CGTATGTTGTGCAGACCTCTCGCCAGGGACCAAATATCAATGGGTACTGTCTGGACGCAG
HO728721/303-478/-1     CGTATGTTGTGCAGACCTCTCGCCAGGGACCAAATATCAATGGGTACTGTCTGGACGCAG
HO730795/184-283/-1     CGTATGTTGTGCAGACCTCTCGCCAGGGACCAAATATCAATGGGTACTGT----------
                        **************************************************          


contig01263/3204-3379/1 GTCACGCGGAGCGCCATCGCATTCAAAAATAAGGGTTCTGTAGAGAGATGTTGATCAAAT
HO728721/303-478/-1     GTCACGCGGAGCGCCATCGCATTCAAAAATAAGGGTTCTGTAGAGAGATGTTGATCAAAT
HO730795/184-283/-1     ------------------------------------------------------------
                                                                                    


contig01263/3204-3379/1 ACGCACTTTACGAGAGAAACAATAAGTCTTTCTACTAAGCGATCTAGTCCGGCAAC
HO728721/303-478/-1     ACGCACTTTACGAGAGAAACAATAAGTCTTTCTACTAAGCGATCTAGTCCGGCAAC
HO730795/184-283/-1     ------TTTACGAGAGAAACAATAAGTCTTTCTACTAAGCGATCTAGTCCGGCAAC
                              **************************************************


::::::::::::::
YMGLESTG54094.2.aln
::::::::::::::
CLUSTAL W(1.81) multiple sequence alignment


contig01263/3380-3572/1 AAGTGGGAGGAAAGCAGTTGTCGAAAAGGGGTCGACGACTGCGGAAGCATCTGCGATATG
HO728721/110-302/-1     AAGTGGGAGGAAAGCAGTTGTCGAAAAGGGGTCGACGACTGCGGAAGCATCTGCGATATG
HO730795/84-183/-1      AAGCGGGAGGAAAGCAGTTGTCGAAAAGGGGTCGACGACTGCGGAAGCAT----------
                        *** **********************************************          


contig01263/3380-3572/1 ATCAAGTGGGTTTAATGCAAGGCGACATATTGTAAGCAATCAACAAAGCAAGGTCTTTGG
HO728721/110-302/-1     ATCAAGTGGGTTTAATGCAAGGCGACATATTGTAAGCAATCAACAAAGCAAGGTCTTTGG
HO730795/84-183/-1      ------------------------------------------------------------
                                                                                    


contig01263/3380-3572/1 TAATGTTCGGGATAAGGACGAACCGGACGTGCCAGGCATCTGTGGTGCTGTGCAAACGTA
HO728721/110-302/-1     TAATGTTCGGGATAAGGACGAACCGGACGTGCCAGGCATCTGTGGTGCTGTGCAAACGTA
HO730795/84-183/-1      -----------------------CGGACGTGCCAGGCATCTGTGGTGCTGTGCAAACGTA
                                               *************************************


contig01263/3380-3572/1 GAGGAGGTCGATT
HO728721/110-302/-1     GAGGAGGTCGATT
HO730795/84-183/-1      GAGGAGGTCGATT
                        *************


::::::::::::::
YMGLESTG54108.1.aln
::::::::::::::
CLUSTAL W(1.81) multiple sequence alignment


contig01264/8349-8506/1 CACAGACGTACGCGTGATGAGAACCCTGGCTGGAAGACAAGGGCTTCAACCTGCATGCAC
HO754681/620-719/-1     CACAGACGTACGCGTGATGAGAACCCTGGCTGGAAGACAAGGGCTTCAAC----------
HO755627/621-778/-1     CACAGACGTACGCGTGATGAGAACCCTGGCTGGAAGACAAGGGCTTCAACCTGCATGCAC
HO710490/474-631/-1     CACAGACGTACGCGTGATGAGAACCCTGGCTGGAAGACAAGGGCTTCAACCTGCATGCAC
HO723125/313-470/-1     CACAGACGTACGCGTGATGAGAACCCTGGCTGGAAGACAAGGGCTTCAACCTGCATGCAC
HO755881/625-782/-1     CACAGACGTACGCGTGATGAGAACCCTGGCTGGAAGACAAGGGCTTCAACCTGCATGCAC
HO754599.rev/334-491/-1 CACAGACGTACGCGTGATGAGAACCCTGGCTGGAAGACAAGGGCTTCAACCTGCATGCAC
HO718649/620-777/-1     CACAGACGTACGCGTGATGAGAACCCTGGCTGGAAGACAAGGGCTTCAACCTGCATGCAC
HO743324/441-598/-1     CACAGACGTACGCGTGATGAGAACCCTGGCTGGAAGACAAGGGCTTCAACCTGCATGCAC
HO717540/399-556/-1     CACAGACGTACGCGTGATGAGAACCCTGGCTGGAAGACAAGGGCTTCAACCTGCATGCAC
HO754764/620-719/-1     CACAGACGTACGCGTGATGAGAACCCTGGCTGGAAGACAAGGGCTTCAAC----------
HO748190.rev/395-552/-1 CACAGACGTACGCGTGATGAGAACCCTGGCTGGAAGACAAGGGCTTCAACCTGCATGCAC
HO755705/619-776/-1     CACAGACGTACGCGTGATGAGAACCCTGGCTGGAAGACAAGGGCTTCAACCTGCATGCAC
HO713027/621-778/-1     CACAGACGTACGCGTGATGAGAACCCTGGCTGGAAGACAAGGGCTTCAACCTGCATGCAC
HO748442.rev/484-641/-1 CACAGACGTACGCGTGATGAGAACCCTGGCTGGAAGACAAGGGCTTCAACCTGCATGCAC
                        **************************************************
                                                                                    


contig01264/8349-8506/1 CTCTCGCTTGTCAGGCTTGGACAGCTTCCGCTGCCCGACCAAGCTCACCGAGTTGGGAGT
HO754681/620-719/-1     ------------------------------------------------CGAGTTGGGAGT
HO755627/621-778/-1     CTCTCGCTTGTCAGGCTTGGACAGCTTCCGCTGCCCGACCAAGCTCACCGAGTTGGGAGT
HO710490/474-631/-1     CTCTCGCTTGTCAGGCTTGGACAGCTTCCGCTGCCCGACCAAGCTCACCGAGTTGGGAGT
HO723125/313-470/-1     CTCTCGCTTGTCAGGCTTGGACAGCTTCCGCTGCCCGACCAAGCTCACCGAGTTGGGAGT
HO755881/625-782/-1     CTCTCGCTTGTCAGGCTTGGACAGCTTCCGCTGCCCGACCAAGCTCACCGAGTTGGGAGT
HO754599.rev/334-491/-1 CTCTCGCTTGTCAGGCTTGGACAGCTTCCGCTGCCCGACCAAGCTCACCGAGTTGGGAGT
HO718649/620-777/-1     CTCTCGCTTGTCAGGCTTGGACAGCTTCCGCTGCCCGACCAAGCTCACCGAGTTGGGAGT
HO743324/441-598/-1     CTCTCGCTTGTCAGGCTTGGACAGCTTCCGCTGCCCGACCAAGCTCACCGAGTTGGGAGT
HO717540/399-556/-1     CTCTCGCTTGTCAGGCTTGGACAGCTTCCGCTGCCCGACCAAGCTCACCGAGTTGGGAGT
HO754764/620-719/-1     ------------------------------------------------CGAGTTGGGAGT
HO748190.rev/395-552/-1 CTCTCGCTTGTCAGGCTTGGACAGCTTCCGCTGCCCGACCAAGCTCACCGAGTTGGGAGT
HO755705/619-776/-1     CTCTCGCTTGTCAGGCTTGGACAGCTTCCGCTGCCCGACCAAGCTCACCGAGTTGGGAGT
HO713027/621-778/-1     CTCTCGCTTGTCAGGCTTGGACAGCTTCCGCTGCCCGACCAAGCTCACCGAGTTGGGAGT
HO748442.rev/484-641/-1 CTCTCGCTTGTCAGGCTTGGACAGCTTCCGCTGCCCGACCAAGCTCACCGAGTTGGGAGT
                                                                        ************


contig01264/8349-8506/1 CGGTGGGGGCAGGGGCGGCACCCTCGGCGGGAGGGTCG
HO754681/620-719/-1     CGGTGGGGGCAGGGGCGGCACCCTCGGCGGGAGGGTCG
HO755627/621-778/-1     CGGTGGGGGCAGGGGCGGCACCCTCGGCGGGAGGGTCG
HO710490/474-631/-1     CGGTGGGGGCAGGGGCGGCACCCTCGGCGGGAGGGTCG
HO723125/313-470/-1     CGGTGGGGGCAGGGGCGGCACCCTCGGCGGGAGGGTCG
HO755881/625-782/-1     CGGTGGGGGCAGGGGCGGCACCCTCGGCGGGAGGGTCG
HO754599.rev/334-491/-1 CGGTGGGGGCAGGGGCGGCACCCTCGGCGGGAGGGTCG
HO718649/620-777/-1     CGGTGGGGGCAGGGGCGGCACCCTCGGCGGGAGGGTCG
HO743324/441-598/-1     CGGTGGGGGCAGGGGCGGCACCCTCGGCGGGAGGGTCG
HO717540/399-556/-1     CGGTGGGGGCAGGGGCGGCACCCTCGGCGGGAGGGTCG
HO754764/620-719/-1     CGGTGGGGGCAGGGGCGGCACCCTCGGCGGGAGGGTCG
HO748190.rev/395-552/-1 CGGTGGGGGCAGGGGCGGCACCCTCGGCGGGAGGGTCG
HO755705/619-776/-1     CGGTGGGGGCAGGGGCGGCACCCTCGGCGGGAGGGTCG
HO713027/621-778/-1     CGGTGGGGGCAGGGGCGGCACCCTCGGCGGGAGGGTCG
HO748442.rev/484-641/-1 CGGTGGGGGCAGGGGCGGCACCCTCGGCGGGAGGGTCG
                        **************************************


::::::::::::::
YMGLESTG54116.1.aln
::::::::::::::
CLUSTAL W(1.81) multiple sequence alignment


contig01265/16174-16341/1 GCGTGCACCGTACGCACGCGCATATATGAACGCATCATACGGAGGGACGACTGCGTCACC
HO736975/629-788/-1       GCGTGCACCGTACGCACGCGCATATATGAACGCATCATACGGAGGGACGACTGCGTCACC
HO724713/572-731/-1       GCGTGCACCGTACGCACGCGCATATATGAACGCATCATACGGAGGGACGACTGCGTCACC
HO732779/571-662/-1       GCGTGCACCGTACGCACGCGCATATATGAACGCATCATACGGAGGGACGA----------
                          **************************************************
                                                                                      


contig01265/16174-16341/1 GAGACCATGCAGCGTAAGCACATCGATGTGTGCTGGGAACTGGGTCCATGCGACTGACGT
HO736975/629-788/-1       GAGACCATGCAGCGTAAGCACATCGATGTGTGCTGGGAACTGGGTCCATGCGACTGACGT
HO724713/572-731/-1       GAGACCATGCAGCGTAAGCACATCGATGTGTGCTGGGAACTGGGTCCATGCGACTGACGT
HO732779/571-662/-1       ----------------------------------------------------------GT
                                                                                    **


contig01265/16174-16341/1 GTCGACTGACGCGAATGCCTTGTAGTCTTCTTTCGTCACCCTGAAATG
HO736975/629-788/-1       GTCGACTGACGCGAATGCCTTGTAGTCTTCTTTCGTCACC--------
HO724713/572-731/-1       GTCGACTGACGCGAATGCCTTGTAGTCTTCTTTCGTCACC--------
HO732779/571-662/-1       GTCGACTGACGCGAATGCCTTGTAGTCTTCTTTCGTCACC--------
                          ****************************************        


::::::::::::::
YMGLESTG54120.1.aln
::::::::::::::
CLUSTAL W(1.81) multiple sequence alignment


contig01265/23070-23230/1 CACCTCGGTTAATCCCCATGAGCAAGGTGTGCTTGATGAAGGTACTTTTCCTAGAGTTGG
HO734213/613-712/-1       CACCTCGGTTAATCCCCATGAGCAAGGTGTGCTTGATGAAGGTACTTTTC----------
HO744773/651-811/-1       CACCTCGGTTAATCCCCATGAGCAAGGTGTGCTTGATGAAGGTACTTTTCCTAGAGTTGG
HO714910/594-693/-1       CACCTCGGTTAATCCCCATGAGCAAGGTGTGCTTGATGAAGGTACTTTTC----------
HO723323/597-696/-1       CACCTCGGTTAATCCCCATGAGCAAGGTGTGCTTGATGAAGGTACTTTTC----------
HO729351/610-709/-1       CACCTCGGTTAATCCCCATGAGCAAGGTGTGCTTGATGAAGGTACTTTTC----------
HO718992/598-697/-1       CACCTCGGTTAATCCCCATGAGCAAGGTGTGCTTGATGAAGGTACTTTTC----------
HO749478/104-203/-1       CACCTCGGTTAATCCCCATGAGCAAGGTGTGCTTGATGAAGGTACTTTTC----------
HO727244/558-657/-1       CACCTCGGTTAATCCCCATGAGCAAGGTGTGCTTGATGAAGGTACTTTTC----------
                                                                                      


contig01265/23070-23230/1 AATGGCTTGTGCAACTAGAAGGACTACCCTTCCAGCGGGAGACCGACGTACTGCATGCTC
HO734213/613-712/-1       ---------------------------------------------------TGCATGCTC
HO744773/651-811/-1       AATGGCTTGTGCAACTAGAAGGACTACCCTTCCAGCGGGAGACCGACGTACTGCATGCTC
HO714910/594-693/-1       ---------------------------------------------------TGCATGCTC
HO723323/597-696/-1       ---------------------------------------------------TGCATGCTC
HO729351/610-709/-1       ---------------------------------------------------TGCATGCTC
HO718992/598-697/-1       ---------------------------------------------------TGCATGCTC
HO749478/104-203/-1       ---------------------------------------------------TGCATGCTC
HO727244/558-657/-1       ---------------------------------------------------TGCATGCTC
                                                                             *********


contig01265/23070-23230/1 CCCGCCCGATTGCGACACAGCCAGTACAGCGAAGCGACGAT
HO734213/613-712/-1       CCCGCCCGATTGCGACACAGCCAGTACAGCGAAGCGACGAT
HO744773/651-811/-1       CCCGCCCGATTGCGACACAGCCAGTACAGCGAAGCGACGAT
HO714910/594-693/-1       CCCGCCCGATTGCGACACAGCCAGTACAGCGAAGCGACGAT
HO723323/597-696/-1       CCCGCCCGATTGCGACACAGCCAGTACAGCGAAGCGACGAT
HO729351/610-709/-1       CCCGCCCGATTGCGACACAGCCAGTACAGCGAAGCGACGAT
HO718992/598-697/-1       CCCGCCCGATTGCGACACAGCCAGTACAGCGAAGCGACGAT
HO749478/104-203/-1       CCCGCCCGATTGCGACACAGCCAGTACAGCGAAGCGACGAT
HO727244/558-657/-1       CCCGCCCGATTGCGACACAGCCAGTACAGCGAAGCGACGAT
                          *****************************************


::::::::::::::
YMGLESTG54174.1.aln
::::::::::::::
CLUSTAL W(1.81) multiple sequence alignment


contig01271/78703-78879/1 CCTGGTAGGGGTTGATACGACCGTGTGCACGGTATGTGCGACGGCGGGTTTTCTGGTGAA
HO734674/346-445/-1       CCTGGTAGGGGTTGATACGACCGTGTGCACGGTATGTGCGACGGCGGGTTTT--------
HO733997.rev/375-474/-1   CCTGGTAGGGGTTGATACGACCGTGTGCACGGTATGTGCGACGGCGGGTTTT--------
HO754285/416-592/-1       CCTGGTAGGGGTTGATACGACCGTGTGCACGGTATGTGCGACGGCGGGTTTTCTGGTGAA
HO721179/379-478/-1       CCTGGTAGGGGTTGATACGACCGTGTGCACGGTATGTGCGACGGCGGGTTTT--------
HO740729/339-438/-1       CCTGGTAGGGGTTGATACGACCGTGTGCACGGTATGTGCGACGGCGGGTTTT--------
HO752865/329-428/-1       CCTGGTAGGGGTTGATACGACCGTGTGCACGGTATGTGCGACGGCGGGTTTT--------
HO739901/244-343/-1       CCTGGTAGGGGTTGATACGACCGTGTGCACGGTATGTGCGACGGCGGGTTTT--------
HO738379.rev/381-480/-1   CCTGGTAGGGGTTGATACGACCGTGTGCACGGTATGTGCGACGGCGGGTTTT--------
HO749673/326-425/-1       CCTGGTAGGGGTTGATACGACCGTGTGCACGGTATGTGCGACGGCGGGTTTT--------
HO745970/394-493/-1       CCTGGTAGGGGTTGATACGACCGTGTGCACGGTATGTGCGACGGCGGGTTTT--------
HO739903/244-343/-1       CCTGGTAGGGGTTGATACGACCGTGTGCACGGTATGTGCGACGGCGGGTTTT--------
HO711195/323-422/-1       CCTGGTAGGGGTTGATACGACCGTGTGCACGGTATGTGCGACGGCGGGTTTT--------
HO746534/326-425/-1       CCTGGTAGGGGTTGATACGACCGTGTGCACGGTATGTGCGACGGCGGGTTTT--------
HO745971/357-456/-1       CCTGGTAGGGGTTGATACGACCGTGTGCACGGTATGTGCGACGGCGGGTTTT--------
HO739902/245-344/-1       CCTGGTAGGGGTTGATACGACCGTGTGCACGGTATGTGCGACGGCGGGTTTT--------
HO737742/352-451/-1       CCTGGTAGGGGTTGATACGACCGTGTGCACGGTATGTGCGACGGCGGGTTTT--------
HO742252/330-429/-1       CCTGGTAGGGGTTGATACGACCGTGTGCACGGTATGTGCGACGGCGGGTTTT--------
HO711157/271-370/-1       CCTGGTAGGGGTTGATACGACCGTGTGCACGGTATGTGCGACGGCGGGTTTT--------
HO750040/334-433/-1       CCTGGTAGGGGTTGATACGACCGTGTGCACGGTATGTGCGACGGCGGGTTTT--------
HO716765/341-440/-1       CCTGGTAGGGGTTGATACGACCGTGTGCACGGTATGTGCGACGGCGGGTTTT--------
HO742253/330-429/-1       CCTGGTAGGGGTTGATACGACCGTGTGCACGGTATGTGCGACGGCGGGTTTT--------
                          ****************************************************            


contig01271/78703-78879/1 TCATAAAGGTATCGGTATCGTGATCGTGAGTGGTGAAACCAGTTGAAAGAAACTGGAAAT
HO734674/346-445/-1       ------------------------------------------------------------
HO733997.rev/375-474/-1   ------------------------------------------------------------
HO754285/416-592/-1       TCATAAAGGTATCGGTATCGTGATCGTGAGTGGTGAAACCAGTTGAAAGAAACTGGAAAT
HO721179/379-478/-1       ------------------------------------------------------------
HO740729/339-438/-1       ------------------------------------------------------------
HO752865/329-428/-1       ------------------------------------------------------------
HO739901/244-343/-1       ------------------------------------------------------------
HO738379.rev/381-480/-1   ------------------------------------------------------------
HO749673/326-425/-1       ------------------------------------------------------------
HO745970/394-493/-1       ------------------------------------------------------------
HO739903/244-343/-1       ------------------------------------------------------------
HO711195/323-422/-1       ------------------------------------------------------------
HO746534/326-425/-1       ------------------------------------------------------------
HO745971/357-456/-1       ------------------------------------------------------------
HO739902/245-344/-1       ------------------------------------------------------------
HO737742/352-451/-1       ------------------------------------------------------------
HO742252/330-429/-1       ------------------------------------------------------------
HO711157/271-370/-1       ------------------------------------------------------------
HO750040/334-433/-1       ------------------------------------------------------------
HO716765/341-440/-1       ------------------------------------------------------------
HO742253/330-429/-1       ------------------------------------------------------------
                                                                                      


contig01271/78703-78879/1 TGGGCGTACGGGAGCCTGCTGGACGACGATGTTCTTGATGTAGAGGTCCTCGAGCTC
HO734674/346-445/-1       ---------GGGAGCCTGCTGGACGACGATGTTCTTAATGTAGAGGTCCTCGAGCTC
HO733997.rev/375-474/-1   ---------GGGAGCCTGCTGGACGACGATGTTCTTAATGTAGAGGTCCTCGAGCTC
HO754285/416-592/-1       TGGGCGTACGGGAGCCTGCTGGACGACGATGTTCTTGATGTAGAGGTCCTCGAGCTC
HO721179/379-478/-1       ---------GGGAGCCTGCTGGACGACGATGTTCTTGATGTAGAGGTCCTCGAGCTC
HO740729/339-438/-1       ---------GGGAGCCTGCTGGACGACGATGTTCTTAATGTAGAGGTCCTCGAGCTC
HO752865/329-428/-1       ---------GGGAGCCTGCTGGACGACGATGTTCTTGATGTAGAGGTCCTCGAGCTC
HO739901/244-343/-1       ---------GGGAGCCTGCTGGACGACGATGTTCTTGATGTAGAGGTCCTCGAGCTC
HO738379.rev/381-480/-1   ---------GGGAGCCTGCTGGACGACGATGTTCTTAATGTAGAGGTCCTCGAGCTC
HO749673/326-425/-1       ---------GGGAGCCTGCTGGACGACGATGTTCTTGATGTAGAGGTCCTCGAGCTC
HO745970/394-493/-1       ---------GGGAGCCTGCTGGACGACGATGTTCTTAATGTAGAGGTCCTCGAGCTC
HO739903/244-343/-1       ---------GGGAGCCTGCTGGACGACGATGTTCTTGATGTAGAGGTCCTCGAGCTC
HO711195/323-422/-1       ---------GGGAGCCTGCTGGACGACGATGTTCTTGATGTAGAGGTCCTCGAGCTC
HO746534/326-425/-1       ---------GGGAGCCTGCTGGACGACGATGTTCTTGATGTAGAGGTCCTCGAGCTC
HO745971/357-456/-1       ---------GGGACCCTGCTGGACGACGATGTTCTTAATGTAGAGGTCCTCGAGCTC
HO739902/245-344/-1       ---------GGGAGCCTGCTGGACGACGATGTTCTTGATGTAGAGGTCCTCGAGCTC
HO737742/352-451/-1       ---------GGGAGCCTGCTGGACGACGATGTTCTTGATGTAGAGGTCCTCGAGCTC
HO742252/330-429/-1       ---------GGGAGCCTGCTGGACGACGATGTTCTTGATGTAGAGGTCCTCGAGCTC
HO711157/271-370/-1       ---------GGGAGCCTGCTGGACGACGATGTTCTTAATGTAGAGGTCCTCGAGCTC
HO750040/334-433/-1       ---------GGGAGCCTGCTGGACGACGATGTTCTTGATGTAGAGGTCCTCGAGCTC
HO716765/341-440/-1       ---------GGGAGCCTGCTGGACGACGATGTTCTTGATGTAGAGGTCCTCGAGCTC
HO742253/330-429/-1       ---------GGGAGCCTGCTGGACGACGATGTTCTTGATGTAGAGGTCCTCGAGCTC
                                   *************************** ********************
                                                                                   


::::::::::::::
YMGLESTG54174.2.aln
::::::::::::::
CLUSTAL W(1.81) multiple sequence alignment


contig01271/79244-79417/1 TCGCGCATGTTCTTGAAGTGCGTCCGGAGGTATTCACCCCGGGCGCGGGAAGCTGCAAAC
HO734674/23-116/-1        TCGCGCATGTTCTTGAAGTGCGTCCGGAGGTATTCACCCCGGGCGCGGGAAG--------
HO733997.rev/52-145/-1    TCGCGCATGTTCTTGAAGTGCGTCCGGAGGTATTCACCCCGGGCGCGGGAAG--------
HO754285/19-186/-1        TCGCGCATGTTCTTGAAGTGCGTCCGGAGGTATTCACCCCGGGCGCGGGAAGCTGCAAAC
HO721179/56-149/-1        TCGCGCATGTTCTTGAAGTGCGTCCGGAGGTATTCACCCCGGGCGCGGGAAG--------
HO740729/12-109/-1        TCGCGCATGTTCTTGAAGTGCGTCCGGAGGTATTCACCCCGGGCGCGGGAAG--------
HO752865/5-99/-1          TCGCGCATGTTCTTGAAGTGCGTCCGGAGGTATTCACCCCGGGCGCGGGAAG--------
HO738379.rev/58-151/-1    TCGCGCATGTTCTTGAAGTGCGTCCGGAGGTATTCACCCCGGGCGCGGGAAG--------
HO749673/2-96/-1          TCGCGCATGTTCTTGAAGTGCGTCCGGAGGTATTCACCCCGGGCGCGGGAAG--------
HO745970/71-164/-1        TCGCGCATGTTCTTGAAGTGCGTCCGGAGGTATTCACCCCGGGCGCGGGAAG--------
HO746534/2-96/-1          TCGCGCATGTTCTTGAAGTGCGTCCGGAGGTATTCACCCCGGGCGCGGGAAG--------
HO745971/34-127/-1        TCGCGCATGTTCTTGAAGTGCGTCCGGAGGTATTCACCCCGGGCGCGGGAAG--------
HO737742/29-122/-1        TCGCGCATGTTCTTGAAGTGCGTCCGGAGGTATTCACCCCGGGCGCGGGAAG--------
HO742252/6-100/-1         TCGCGCATGTTCTTGAAGTGCGTCCGGAGGTATTCACCCCGGGCGCGGGAAG--------
HO750040/10-104/-1        TCGCGCATGTTCTTGAAGTGCGTCCGGAGGTATTCACCCCGGGCGCGGGAAG--------
HO716765/18-111/-1        TCGCGCATGTTCTTGAAGTGCGTCCGGAGGTATTCACCCCGGGCGCGGGAAG--------
HO742253/6-100/-1         TCGCGCATGTTCTTGAAGTGCGTCCGGAGGTATTCACCCCGGGCGCGGGAAG--------
                          ****************************************************


contig01271/79244-79417/1 GCACCAGATACACCGTCAGTCCCCCTCCTGGCGAATTGAGCATGAACTTGCGGCCTCCTG
HO734674/23-116/-1        ------------------------------------------------------------
HO733997.rev/52-145/-1    ------------------------------------------------------------
HO754285/19-186/-1        GCACCAGATACACCGTCAGTCCCCCTCCTGGCGAATTGAGCATGAACTTGCGGCCTCCTG
HO721179/56-149/-1        ------------------------------------------------------------
HO740729/12-109/-1        ------------------------------------------------------------
HO752865/5-99/-1          ------------------------------------------------------------
HO738379.rev/58-151/-1    ------------------------------------------------------------
HO749673/2-96/-1          ------------------------------------------------------------
HO745970/71-164/-1        ------------------------------------------------------------
HO746534/2-96/-1          ------------------------------------------------------------
HO745971/34-127/-1        ------------------------------------------------------------
HO737742/29-122/-1        ------------------------------------------------------------
HO742252/6-100/-1         ------------------------------------------------------------
HO750040/10-104/-1        ------------------------------------------------------------
HO716765/18-111/-1        ------------------------------------------------------------
HO742253/6-100/-1         ------------------------------------------------------------
                                                                                      


contig01271/79244-79417/1 ACGCACTTTTCTCGGGGTTGGTGGCGAGGGCAGCGGCGGCGTAACGAACTGCAT
HO734674/23-116/-1        ------TTTTCTCGGGGTTGGTGGCGAGGGCAGCGGCGGCGTAACGAA------
HO733997.rev/52-145/-1    ------TTTTCTCGGGGTTGGTGGCGAGGGCAGCGGCGGCGTAACGAA------
HO754285/19-186/-1        ACGCACTTTTCTCGGGGTTGGTGGCGAGGGCAGCGGCGGCGTAACGAA------
HO721179/56-149/-1        ------TTTTCTCGGGGTTGGTGGCGAGGGCAGCGGCGGCGTAACGAA------
HO740729/12-109/-1        ------TTTTCTCGGGGTTGGTGGCGAGGGCAGCGGCGGCGTAACGAAC--CAT
HO752865/5-99/-1          ------TTTTCTCGGGGTTGGTGGCGAGGGCAGCGGCGGCGTAACGAAC-----
HO738379.rev/58-151/-1    ------TTTTCTCGGGGTTGGTGGCGAGGGCAGCGGCGGCGTAACGAA------
HO749673/2-96/-1          ------TTTTCTCGGGGTTGGTGGCGAGGGCAGCGGCGGCGTAACGAAC-----
HO745970/71-164/-1        ------TTTTCTCGGGGTTGGTGGCGAGGGCAGCGGCGGCGTAACGAA------
HO746534/2-96/-1          ------TTTTCTCGGGGTTGGTGGCGAGGGCAGCGGCGGCGTAACGAAC-----
HO745971/34-127/-1        ------TTTTCTCGGGGTTGGTGGCGAGGGCAGCGGCGGCGTAGCGAA------
HO737742/29-122/-1        ------TTTTCTCGGGGTTGGTGGCGAGGGCAGCGGCGGCGTAACGAA------
HO742252/6-100/-1         ------TTTTCTCGGGGTTGGTGGCGAGGGCAGCGGCGGCGTAACGAAC-----
HO750040/10-104/-1        ------TTTTCTCGGGGTTGGTGGCGAGGGCAGCGGCGGCGTAACGAAC-----
HO716765/18-111/-1        ------TTTTCTCGGGGTTGGTGGCGAGGGCAGCGGCGGCGTAACGAA------
HO742253/6-100/-1         ------TTTTCTCGGGGTTGGTGGCGAGGGCAGCGGCGGCGTAACGAAC-----
                                ******************************************


::::::::::::::
YMGLESTG54185.1.aln
::::::::::::::
CLUSTAL W(1.81) multiple sequence alignment


contig01271/112725-112889/1 ACCGGAGTGCCCCCTCAGTGGACCAAGGACGCCCTCATCGAACATGTCAAGACAGTACGA
HO755652/15-114/1           ACCGGAGTGCCCCCTCAGTGGACCAAGGACGCCCTCATCGAACATGTCAAGACA------
HO717376/30-129/1           ACCGGAGTGCCCCCTCAGTGGACCAAGGACGCCCTCATCGAACATGTCAAGACA------
HO740753/35-134/1           ACCGGAGTGCCCCCTCAGTGGACCAAGGACGCCCTCATCGAACATGTCAAGACA------
HO736011/43-142/1           ACCGGAGTGCCCCCTCAGTGGACCAAGGACGCCCTCATCGAACATGTCAAGACA------
HO724390/22-121/1           ACCGGAGTGCCCCCTCAGTGGACCAAGGACGCCCTCATCGAACATGTCAAGACA------
HO751296/21-120/1           ACCGGAGTGCCCCCTCAGTGGACCAAGGACGCCCTCATCGAACATGTCAAGACA------
HO751380/21-120/1           ACCGGAGTGCCCCCTCAGTGGACCAAGGACGCCCTCATCGAACATGTCAAGACA------
HO753372/36-135/1           ACCGGAGTGCCCCCTCAGTGGACCAAGGACGCCCTCATCGAACATGTCAAGACA------
HO732004/54-153/1           ACCGGAGTGCCCCCTCAGTGGACCAAGGACGCCCTCATCGAACATGTCAAGACA------
HO755391/2-82/1             -------------------GGACCAAGGACGCCCTCATCGAACATGTCAAGACA------
HO713233/22-121/1           ACCGGAGTGCCCCCTCAGTGGACCAAGGACGCCCTCATCGAACATGTCAAGACA------
HO726146/27-126/1           ACCGGAGTGCCCCCTCAGTGGACCAAGGACGCCCTCATCGAACATGTCAAGACA------
HO722873/49-148/1           ACCGGAGTGCCCCCTCAGTGGACCAAGGACGCCCTCATCGAACATGTCAAGACA------
HO711943/22-121/1           ACCGGAGTGCCCCCTCAGTGGACCAAGGACGCCCTCATCGAACATGTCAAGACA------
HO728780/29-128/1           ACCGGAGTGCCCCCTCAGTGGACCAAGGACGCCCTCATCGAACATGTCAAGACA------
HO744921/14-113/1           ACCGGAGTGCCCCCTCAGTGGACCAAGGACGCCCTCATCGAACATGTCAAGACA------
HO757194/1-88/1             ------------CCTCAGTGGACCAAGGACGCCCTCATCGAACATGTCAAGACA------
HO731670/35-134/1           ACCGGAGTGCCCCCTCAGTGGACCAAGGACGCCCTCATCGAACATGTCAAGACA------
HO713209/26-125/1           ACCGGAGTGCCCCCTCAGTGGACCAAGGACGCCCTCATCGAACATGTCAAGACA------
HO723300/50-149/1           ACCGGAGTGCCCCCTCAGTGGACCAAGGACGCCCTCATCGAACATGTCAAGACA------
HO726600/27-126/1           ACCGGAGTGCCCCCTCAGTGGACCAAGGACGCCCTCATCGAACATGTCAAGACA------
HO717390/30-129/1           ACCGGAGTGCCCCCTCAGTGGACCAAGGACGCCCTCATCGAACATGTCAAGACA------
HO730096/42-141/1           ACCGGAGTGCCCCCTCAGTGGACCAAGGACGCCCTCATCGAACATGTCAAGACA------
HO724281/26-125/1           ACCGGAGTGCCCCCTCAGTGGACCAAGGACGCCCTCATCGAACATGTCAAGACA------
HO728555/35-134/1           ACCGGAGTGCCCCCTCAGTGGACCAAGGACGCCCTCATCGAACATGTCAAGACA------
HO722261/43-142/1           ACCGGAGTGCCCCCTCAGTGGACCAAGGACGCCCTCATCGAACATGTCAAGACA------
HO749903/29-128/1           ACCGGAGTGCCCCCTCAGTGGACCAAGGACGCCCTCATCGAACATGTCAAGACA------
HO753642/7-106/1            ACCGGAGTGCCCCCTCAGTGGACCAAGGACGCCCTCATCGAACATGTCAAGACA------
HO724389/22-121/1           ACCGGAGTGCCCCCTCAGTGGACCAAGGACGCCCTCATCGAACATGTCAAGACA------
HO728602/26-125/1           ACCGGAGTGCCCCCTCAGTGGACCAAGGACGCCCTCATCGAACATGTCAAGACA------
HO750947/17-116/1           ACCGGAGTGCCCCCTCAGTGGACCAAGGACGCCCTCATCGAACATGTCAAGACA------
HO713337/27-126/1           ACCGGAGTGCCCCCTCAGTGGACCAAGGACGCCCTCATCGAACATGTCAAGACA------
HO735904/26-125/1           ACCGGAGTGCCCCCTCAGTGGACCAAGGACGCCCTCATCGAACATGTCAAGACA------
HO730314/30-129/1           ACCGGAGTGCCCCCTCAGTGGACCAAGGACGCCCTCATCGAACATGTCAAGACA------
HO724282/27-126/1           ACCGGAGTGCCCCCTCAGTGGACCAAGGACGCCCTCATCGAACATGTCAAGACA------
HO744683/29-128/1           ACCGGAGTGCCCCCTCAGTGGACCAAGGACGCCCTCATCGAACATGTCAAGACA------
HO737076/27-126/1           ACCGGAGTGCCCCCTCAGTGGACCAAGGACGCCCTCATCGAACATGTCAAGACA------
HO723315/11-110/1           ACCGGAGTGCCCCCTCAGTGGACCAAGGACGCCCTCATCGAACATGTCAAGACA------
HO743438/35-134/1           ACCGGAGTGCCCCCTCAGTGGACCAAGGACGCCCTCATCGAACATGTCAAGACA------
HO717347/30-129/1           ACCGGAGTGCCCCCTCAGTGGACCAAGGACGCCCTCATCGAACATGTCAAGACA------
HO744628/38-137/1           ACCGGAGTGCCCCCTCAGTGGACCAAGGACGCCCTCATCGAACATGTCAAGACA------
HO721045/35-134/1           ACCGGAGTGCCCCCTCAGTGGACCAAGGACGCCCTCATCGAACATGTCAAGACA------
HO732003/53-152/1           ACCGGAGTGCCCCCTCAGTGGACCAAGGACGCCCTCATCGAACATGTCAAGACA------
HO753026/22-121/1           ACCGGAGTGCCCCCTCAGTGGACCAAGGACGCCCTCATCGAACATGTCAAGACA------
HO723445/30-129/1           ACCGGAGTGCCCCCTCAGTGGACCAAGGACGCCCTCATCGAACATGTCAAGACA------
HO726885/27-126/1           ACCGGAGTGCCCCCTCAGTGGACCAAGGACGCCCTCATCGAACATGTCAAGACA------
HO719925/17-116/1           ACCGGAGTGCCCCCTCAGTGGACCAAGGACGCCCTCATCGAACATGTCAAGACA------
HO750242/9-108/1            ACCGGAGTGCCCCCTCAGTGGACCAAGGACGCCCTCATCGAACATGTCAAGACA------
HO721046/35-134/1           ACCGGAGTGCCCCCTCAGTGGACCAAGGACGCCCTCATCGAACATGTCAAGACA------
HO711942/22-121/1           ACCGGAGTGCCCCCTCAGTGGACCAAGGACGCCCTCATCGAACATGTCAAGACA------
HO711503/694-830/1          ACCGGAGTGCCCCCTCAGTGGACCAAGGACGCCCTCATCGAACATGTCAAGACAGTACGA
HO715574/30-129/1           ACCGGAGTGCCCCCTCAGTGGACCAAGGACGCCCTCATCGAACATGTCAAGACA------
                                               ***********************************      


contig01271/112725-112889/1 CTGCATTCACTTGTTACTGGAGTTTGTCGTTCGTTTATGCTCACTATGTTGGCAAATAGG
HO755652/15-114/1           -----------------------------------------------------------G
HO717376/30-129/1           -----------------------------------------------------------G
HO740753/35-134/1           -----------------------------------------------------------G
HO736011/43-142/1           -----------------------------------------------------------G
HO724390/22-121/1           -----------------------------------------------------------G
HO751296/21-120/1           -----------------------------------------------------------G
HO751380/21-120/1           -----------------------------------------------------------G
HO753372/36-135/1           -----------------------------------------------------------G
HO732004/54-153/1           -----------------------------------------------------------G
HO755391/2-82/1             -----------------------------------------------------------G
HO713233/22-121/1           -----------------------------------------------------------G
HO726146/27-126/1           -----------------------------------------------------------G
HO722873/49-148/1           -----------------------------------------------------------G
HO711943/22-121/1           -----------------------------------------------------------G
HO728780/29-128/1           -----------------------------------------------------------G
HO744921/14-113/1           -----------------------------------------------------------G
HO757194/1-88/1             -----------------------------------------------------------G
HO731670/35-134/1           -----------------------------------------------------------G
HO713209/26-125/1           -----------------------------------------------------------G
HO723300/50-149/1           -----------------------------------------------------------G
HO726600/27-126/1           -----------------------------------------------------------G
HO717390/30-129/1           -----------------------------------------------------------G
HO730096/42-141/1           -----------------------------------------------------------G
HO724281/26-125/1           -----------------------------------------------------------G
HO728555/35-134/1           -----------------------------------------------------------G
HO722261/43-142/1           -----------------------------------------------------------G
HO749903/29-128/1           -----------------------------------------------------------G
HO753642/7-106/1            -----------------------------------------------------------G
HO724389/22-121/1           -----------------------------------------------------------G
HO728602/26-125/1           -----------------------------------------------------------G
HO750947/17-116/1           -----------------------------------------------------------G
HO713337/27-126/1           -----------------------------------------------------------G
HO735904/26-125/1           -----------------------------------------------------------G
HO730314/30-129/1           -----------------------------------------------------------G
[truncated: 122,298 more chars]
