# Supplementary material for: Generation and Analysis of the Expressed Sequence Tags from the Mycelium of Ganoderma lucidum
Source: PLoS One. 2013 May 2;8(5):e61127. doi: 10.1371/journal.pone.0061127 (PMC3642047; doi:10.1371/journal.pone.0061127)
Supplement: File S9 — Genes implicated in N -glycan synthesis. (XLSX) [file pone.0061127.s009.xlsx]

## Sheet: 工作表1
"*" in SUPPORTING EST field means significant over-representation in one of the libraries
monokaryon: the cDNA library was derived from the GL monokaryotic strain, 37180. All the other libraries were derived from the GL dikaryotic strain, 36123.
GENE_ID	SYMBOL	SYNONYMS	DESCRIPTION	COVERAGE	E_VALUE	CONTIG	SUPPORTING EST	SPLICED EST	5TH DAY	14TH DAY	18TH DAY	18TH DAY(monokaryon)	30TH DAY	GENE ONTOLOGY	FUNCTIONAL CATEGORY (MIPS)	PATHWAY
YMGLESTG54564	_(Schizosaccharomyces pombe)		RecName: Full=Uncharacterized protein C553.06; Flags: Precursor;	0.2565	4e-07	Ensembl view	7	7	1	3	2	1	0	GO:0005789,GO:0016021,GO:0016740	C-compound and carbohydrate metabolism	N-Glycan biosynthesis,
YMGLESTG47933	alg1(Schizosaccharomyces pombe)		RecName: Full=Chitobiosyldiphosphodolichol beta-mannosyltransferase; EC=2.4.1.142; AltName: Full=GDP-mannose-dolichol diphosphochitobiose mannosyltransferase; AltName: Full=GDP-Man:GlcNAc2-PP-dolichol mannosyltransferase; AltName: Full=Beta-1,4-mannosyltransferase; AltName: Full=Asparagine-linked glycosylation protein 1;	0.9429	2e-73	Ensembl view	1	1	0	0	1	0	0	GO:0005789,GO:0016021,GO:0004578,GO:0009058	polysaccharide metabolism	N-Glycan biosynthesis,
YMGLESTG47755	alg10(Schizosaccharomyces pombe)		RecName: Full=Alpha-1,2 glucosyltransferase alg10; EC=2.4.1.-; AltName: Full=Alpha-2-glucosyltransferase alg10; AltName: Full=Dolichyl-phosphoglucose-dependent glucosyltransferase alg10; AltName: Full=Asparagine-linked glycosylation protein 10;	0.9435	4e-47	Ensembl view	1	1	1	0	0	0	0	GO:0005789,GO:0016021,GO:0016758	peptidoglycan anabolism	N-Glycan biosynthesis,
YMGLESTG47135	_(Schizosaccharomyces pombe)		RecName: Full=Putative glycosyltransferase C1834.05; EC=2.4.-.-; Flags: Precursor;	0.8742	7e-78	Ensembl view	4	4	1	1	1	1	0	GO:0030176,GO:0016757,GO:0006506	C-compound and carbohydrate metabolism	N-Glycan biosynthesis,
YMGLESTG46905	MNS1 (Candida albicans)		RecName: Full=Mannosyl-oligosaccharide 1,2-alpha-mannosidase; EC=3.2.1.113; AltName: Full=Man(9)-alpha-mannosidase;	0.8102	1e-104	Ensembl view	10	10	0	1	6	0	3	GO:0016020,GO:0005509,GO:0004571,GO:0008152	peptidoglycan anabolism	High-mannose type N-glycan biosynthesis,N-Glycan biosynthesis,
YMGLESTG48732	alg-3 (Neurospora crassa)		RecName: Full=Dolichyl-P-Man:Man(5)GlcNAc(2)-PP-dolichyl mannosyltransferase; EC=2.4.1.130; AltName: Full=Dol-P-Man-dependent alpha(1-3)-mannosyltransferase; AltName: Full=Asparagine-linked glycosylation protein 6;	0.8477	7e-79	Ensembl view	1	1	0	0	0	1	0	GO:0005789,GO:0016021,GO:0004584	C-compound and carbohydrate metabolism	N-Glycan biosynthesis,
YMGLESTG48783	_(Schizosaccharomyces pombe)		RecName: Full=Uncharacterized protein PB17E12.11; Flags: Precursor;	0.9906	3e-28	Ensembl view	2	2	0	0	1	1	0	GO:0005789,GO:0016021,GO:0045454	peptidoglycan anabolism	N-Glycan biosynthesis,
YMGLESTG48809	alg13(Schizosaccharomyces pombe)		RecName: Full=UDP-N-acetylglucosamine transferase subunit alg13; EC=2.4.1.141; AltName: Full=Asparagine-linked glycosylation protein 13;	0.9176	4e-24	Ensembl view	3	3	0	0	2	1	0	GO:0005829,GO:0005783,GO:0005634,GO:0030246,GO:0004577,GO:0005975,GO:0030259	C-compound and carbohydrate metabolism	N-Glycan biosynthesis,
YMGLESTG49067	_(Schizosaccharomyces pombe)		RecName: Full=Probable mannosyl-oligosaccharide glucosidase; EC=3.2.1.106; AltName: Full=Processing A-glucosidase I;	0.9938	1e-167	Ensembl view	5	5	0	1	4	0	0	GO:0005789,GO:0016021,GO:0004573,GO:0009311	peptidoglycan anabolism	N-Glycan biosynthesis,
YMGLESTG51265	gls2(Schizosaccharomyces pombe)		RecName: Full=Glucosidase 2 subunit alpha; EC=3.2.1.84; AltName: Full=Glucosidase II subunit alpha; AltName: Full=Alpha-glucosidase II subunit alpha; AltName: Full=Glucosidase II gls2; Flags: Precursor;	0.6601	0	Ensembl view	18	11	0	0	13	5	0	GO:0005783,GO:0033919,GO:0051691	sugar, glucoside, polyol and carboxylate anabolism	N-Glycan biosynthesis,
YMGLESTG49582	ost2(Schizosaccharomyces pombe)		RecName: Full=Probable dolichyl-diphosphooligosaccharide--protein glycosyltransferase subunit ost2; EC=2.4.1.119; AltName: Full=Oligosaccharyl transferase subunit epsilon; AltName: Full=Oligosaccharyl transferase 16 kDa subunit;	0.8548	4e-20	Ensembl view	6	6	0	4	2	0	0	GO:0005829,GO:0016021,GO:0005634,GO:0004579	peptidoglycan anabolism	N-Glycan biosynthesis,
YMGLESTG49872	OST1 (Saccharomyces cerevisiae)	NLT1	RecName: Full=Dolichyl-diphosphooligosaccharide--protein glycosyltransferase subunit 1; EC=2.4.1.119; AltName: Full=Oligosaccharyl transferase subunit OST1; AltName: Full=Oligosaccharyl transferase subunit alpha; AltName: Full=Oligosaccharyl transferase 64 kDa subunit; Flags: Precursor;	0.9601	1e-44	Ensembl view	4	4	0	1	1	1	1	GO:0016021,GO:0008250,GO:0004579,GO:0042802,GO:0018279	peptidoglycan anabolism	N-Glycan biosynthesis,
YMGLESTG50048	ALG8 (Gibberella zeae)		RecName: Full=Dolichyl pyrophosphate Glc1Man9GlcNAc2 alpha-1,3-glucosyltransferase; EC=2.4.1.-; AltName: Full=Dolichyl-P-Glc:Glc1Man9GlcNAc2-PP-dolichyl glucosyltransferase; AltName: Full=Asparagine-linked glycosylation protein 8;	0.5766	1e-130	Ensembl view	3	3	0	0	2	1	0	GO:0005789,GO:0016021,GO:0016758	peptidoglycan anabolism	N-Glycan biosynthesis,
YMGLESTG49310	ALG2 (Rhizomucor pusillus)		RecName: Full=Alpha-1,3-mannosyltransferase ALG2; EC=2.4.1.-; AltName: Full=GDP-Man:Man(1)GlcNAc(2)-PP-dolichol mannosyltransferase;	0.931	1e-108	Ensembl view	2	2	0	0	1	1	0	GO:0016021,GO:0016757,GO:0009058	C-compound and carbohydrate metabolism	N-Glycan biosynthesis,
YMGLESTG51917	stt3(Schizosaccharomyces pombe)		RecName: Full=Dolichyl-diphosphooligosaccharide--protein glycosyltransferase subunit stt3; Short=Oligosaccharyl transferase subunit stt3; EC=2.4.1.119;	0.9626	0	Ensembl view	11	10	1	5	3	2	0	GO:0016021,GO:0008250,GO:0004579,GO:0006487	peptidoglycan anabolism	N-Glycan biosynthesis,
YMGLESTG52110	alg5(Schizosaccharomyces pombe)		RecName: Full=Dolichyl-phosphate beta-glucosyltransferase; Short=DolP-glucosyltransferase; EC=2.4.1.117; AltName: Full=Asparagine-linked glycosylation protein 5;	0.8179	1e-71	Ensembl view	11	10	0	3	8	0	0	GO:0005789,GO:0016021,GO:0004581	peptidoglycan anabolism	N-Glycan biosynthesis,
YMGLESTG49276	_(Schizosaccharomyces pombe)		RecName: Full=Dolichyl-diphosphooligosaccharide--protein glycosyltransferase 48 kDa subunit; Short=Oligosaccharyl transferase 48 kDa subunit; EC=2.4.1.119; AltName: Full=Oligosaccharyl transferase subunit beta; Flags: Precursor;	0.7391	5e-38	Ensembl view	10	10	0	0	6	2	2	GO:0005789,GO:0016021,GO:0004579,GO:0018279	C-compound and carbohydrate metabolism	N-Glycan biosynthesis,
YMGLESTG53536	DPM1 (Ustilago maydis)		RecName: Full=Dolichol-phosphate mannosyltransferase; EC=2.4.1.83; AltName: Full=Dolichol-phosphate mannose synthase; Short=DPM synthase; AltName: Full=Dolichyl-phosphate beta-D-mannosyltransferase; AltName: Full=Mannose-P-dolichol synthase; Short=MPD synthase;	0.8778	2e-86	Ensembl view	7	6	0	0	6	1	0	GO:0005789,GO:0016021,GO:0004582	peptidoglycan anabolism	N-Glycan biosynthesis,
YMGLESTG54231	alg11(Schizosaccharomyces pombe)		RecName: Full=Alpha-1,2-mannosyltransferase alg11; EC=2.4.1.-; AltName: Full=Asparagine-linked glycosylation protein 11; AltName: Full=Galactomannan deficiency protein 3;	0.9168	4e-99	Ensembl view	1	1	0	0	1	0	0	GO:0000136,GO:0005789,GO:0016021,GO:0000026,GO:0006487	C-compound and carbohydrate metabolism	N-Glycan biosynthesis,
YMGLESTG54400	ALG7 (Saccharomyces cerevisiae)	TUR1	RecName: Full=UDP-N-acetylglucosamine--dolichyl-phosphate N-acetylglucosaminephosphotransferase; EC=2.7.8.15; AltName: Full=N-acetylglucosamine-1-phosphate transferase; AltName: Full=GlcNAc-1-P transferase; Short=G1PT; Short=GPT; AltName: Full=Tunicamycin resistance protein 1;	0.9849	2e-75	Ensembl view	6	6	0	0	5	0	1	GO:0005789,GO:0016021,GO:0005515,GO:0016757,GO:0003975,GO:0009060,GO:0006487	aminosaccharide anabolism	N-Glycan biosynthesis,
YMGLESTG50813	ALG14(Cryptococcus neoformans)		RecName: Full=UDP-N-acetylglucosamine transferase subunit ALG14; AltName: Full=Asparagine-linked glycosylation protein 14;	0.8019	3e-26	Ensembl view	3	3	0	0	0	3	0	GO:0005789,GO:0016021	modification with sugar residues (e.g. glycosylation, deglycosylation)	N-Glycan biosynthesis,
