# Supplementary material for: Generation and Analysis of the Expressed Sequence Tags from the Mycelium of Ganoderma lucidum
Source: PLoS One. 2013 May 2;8(5):e61127. doi: 10.1371/journal.pone.0061127 (PMC3642047; doi:10.1371/journal.pone.0061127)
Supplement: File S10 — Hydrophobins. (XLSX) [file pone.0061127.s010.xlsx]

## Sheet: 工作表1
"*" in SUPPORTING EST field means significant over-representation in one of the libraries
monokaryon: the cDNA library was derived from the GL monokaryotic strain, 37180. All the other libraries were derived from the GL dikaryotic strain, 36123.
GENE_ID	SYMBOL	DESCRIPTION	COVERAGE	E_VALUE	CONTIG	SUPPORTING EST	SPLICED EST	5TH DAY	14TH DAY	18TH DAY	18TH DAY (monokaryon)	30TH DAY	GENE ONTOLOGY
YMGLESTG52547	HYD-1 (Pisolithus tinctorius)	RecName: Full=Hydrophobin-1; Flags: Precursor;	0.8611	9e-22	Ensembl view	26	25	0	1	1	22	2	GO:0005576,GO:0009277,GO:0005199
YMGLESTG52130	HYD-1 (Pisolithus tinctorius)	RecName: Full=Hydrophobin-1; Flags: Precursor;	0.8288	1e-25	Ensembl view	54	52	1	10	20	15	8	GO:0005576,GO:0009277,GO:0005199
YMGLESTG47783	SC3 (Schizophyllum commune)	RecName: Full=Fruiting body protein SC3; AltName: Full=Hydrophobin SC3; Flags: Precursor;	1	2e-20	Ensembl view	3	3	0	0	0	3	0	GO:0005576,GO:0009277,GO:0005199
YMGLESTG54757	SC1 (Schizophyllum commune)	RecName: Full=Fruiting body protein SC1; AltName: Full=Hydrophobin SC1; Flags: Precursor;	0.7132	3e-11	Ensembl view	40*	40	7	5	17	10	1	GO:0005576,GO:0009277,GO:0005199
YMGLESTG48079	SC1 (Schizophyllum commune)	RecName: Full=Fruiting body protein SC1; AltName: Full=Hydrophobin SC1; Flags: Precursor;	0.9151	3e-14	Ensembl view	1	1	0	0	0	1	0	GO:0005576,GO:0009277,GO:0005199
YMGLESTG53553	SC3 (Schizophyllum commune)	RecName: Full=Fruiting body protein SC3; AltName: Full=Hydrophobin SC3; Flags: Precursor;	0.8447	2e-17	Ensembl view	4	4	0	1	0	3	0	GO:0005576,GO:0009277,GO:0005199
YMGLESTG53553	hypB (Agaricus bisporus)	RecName: Full=Hydrophobin-B; Flags: Precursor;	0.4663	4e-16	Ensembl view	4	4	0	0	2	2	0	GO:0005576,GO:0009277,GO:0005199
YMGLESTG53540	SC1 (Schizophyllum commune)	RecName: Full=Fruiting body protein SC1; AltName: Full=Hydrophobin SC1; Flags: Precursor;	0.9909	3e-20	Ensembl view	73*	73	1	31	21	15	5	GO:0005576,GO:0009277,GO:0005199
YMGLESTG53555	SC3 (Schizophyllum commune)	RecName: Full=Fruiting body protein SC3; AltName: Full=Hydrophobin SC3; Flags: Precursor;	0.7615	7e-19	Ensembl view	53*	53	0	5	1	47	0	GO:0005576,GO:0009277,GO:0005199
YMGLESTG53557	SC3 (Schizophyllum commune)	RecName: Full=Fruiting body protein SC3; AltName: Full=Hydrophobin SC3; Flags: Precursor;	0.7556	4e-18	Ensembl view	44	43	0	5	23	8	8	GO:0005576,GO:0009277,GO:0005199
YMGLESTG53558	SC3 (Schizophyllum commune)	RecName: Full=Fruiting body protein SC3; AltName: Full=Hydrophobin SC3; Flags: Precursor;	0.7025	1e-12	Ensembl view	14	14	0	1	13	0	0	GO:0005576,GO:0009277,GO:0005199
YMGLESTG55181	SC3 (Schizophyllum commune)	RecName: Full=Fruiting body protein SC3; AltName: Full=Hydrophobin SC3; Flags: Precursor;	0.7757	1e-17	Ensembl view	1	1	0	0	0	1	0	GO:0005576,GO:0009277,GO:0005199
