# Supplementary material for: Generation and Analysis of the Expressed Sequence Tags from the Mycelium of Ganoderma lucidum
Source: PLoS One. 2013 May 2;8(5):e61127. doi: 10.1371/journal.pone.0061127 (PMC3642047; doi:10.1371/journal.pone.0061127)
Supplement: File S11 — The alignment of different hydrophobin proteins. (TXT) [file pone.0061127.s011.txt]

CLUSTAL O(1.1.0) multiple sequence alignment

YMGLESTG47783      ---------------------------------MFSR-VATFA-LAALPLLAAATPL---
YMGLESTG53558      ---------------------------------MLARAVVALSAVLSLPILATAASITDP
YMGLESTG53557      ---------------------------------MFSR-VATLA-LAVLPVLAAATPL---
YMGLESTG53553      ---------------------------------MFAR-VAAVAALFSLPILA--------
YMGLESTG53555      ---------------------------------MFAR-AAALSVL-ALPLFAVATPT---
YMGLESTG55181      MGRETSVRSRSFLAVQQTPTHRSIPSSSSTNSTMFAR-SVAVSTLFALSALA---AP---
                                                    *::*  .:.: :  *  :*        

YMGLESTG47783      ---EVRGGEPPSSCSTGPIQCCNTVTEASDPAASTILGLLGIVLQDLNVLVGLSCSPINV
YMGLESTG53558      LGSSGSGSGSGGVCTTGKLNCCQTISSSSDPGTNLLLSLIGAVVQGVDVAVGLNCDPITA
YMGLESTG53557      ---EVRGGEPPSSCSTGPVQCCNTVTKASDPSATAILGLLGIVLEDLNVLVGLTCSPITV
YMGLESTG53553      -----V----AGSCNTGDVQCCNSLEDSKSAAAAGILSVIGVNVQDVTGLIGLQCSPLTV
YMGLESTG53555      ---VLR----RGSCNTGDIQCCNSVQDSSSTAMSTLLGLLGLNVQDITGQVGLQCSPLTV
YMGLESTG55181      ---TGS----SGNCNTGDIQCCNSLEHSSSAAGSGILGLLGINLQDVTGMIGLQCSPLNV
                              . *.** ::**:::  :.. .   :*.::*  :: :   :** *.*:..

YMGLESTG47783      IGVGSSDACSANAVCCQNNSNGGLISIGCVPVQL
YMGLESTG53558      IGVGISNSCQAQPACCPDNATGNAVSVGCVPVSL
YMGLESTG53557      IGVGGSNACSSNAVCCQNNSFGGLISIGCVPVSL
YMGLESTG53553      IGVGAGSSCSQQPVCCQNNNVGGLVSIGCVPVQL
YMGLESTG53555      IGAGVGSSCSQAPVCCENNNVGGLISIGCVPVQL
YMGLESTG55181      LGLGGSSACSQQPVCCQNNNVGGLISIGCIPIQL
                   :* * ..:*.   .** :*  *  :*:**:*:.*
        
